# Supplementary material for: Plasma membrane proteomic analysis by TMT-PRM provides insight into mechanisms of aluminum resistance in tamba black soybean roots tips
Source: PeerJ. 2020 Jun 10;8:e9312. doi: 10.7717/peerj.9312 (PMC7293186; doi:10.7717/peerj.9312)
Supplement: Supplemental Information 6 [file peerj-08-9312-s006.xlsx]

## Sheet: Sheet1
Primer sequences used in this study
Name	Primer pairs (5'→3')
Glyma.01G210500	GGAGGAGAAGTGATGGAGAGGT
	CAGACAGAGCATGAAGGAGGTT
Glyma.02G181800	CATTTCCCACATTATCTCCCAGTA
	AACCCATTTTTAAGAATCTTCCCA
Glyma.10G047100	TCCACCAGCATGTTTCCTTC
	TGGCATACACCATCTCACCC
Glyma.09G144200	CCAACCCTTTCCACCACT
	CACTTGAGAAGGTCGCTGTT
Glyma.13G203000	CATCTCCTGCCTCCAAGAATAA
	GAACAGCAACAGCCAAACCATC
Glyma.06G076100	CCAAGGGTGTTGAGAAGGACTA
	ACAGGATTGAATGGAAGAAAGT
Glyma.11G146500	TCCTATTGGATTTGCCGTGTTC
	TCCCAGATTTTGTCCTTGTTGT
Glyma.17G041200	GCTGTATTGACTGGCTCCTTCT
	CTGGCTTCCTTTTAATTGTTTC
Glyma.15G274600	GCAGATGAGTTTTGTTTTAGGA
	GAATTGATTGGTTGTGTGGCAG
18sRNA (M16859)	ATGCTGAAAAGCCCCGACT
	ATTCCCCGTTACCCGTTG
