# Supplementary material for: Plasma membrane proteomic analysis by TMT-PRM provides insight into mechanisms of aluminum resistance in tamba black soybean roots tips
Source: PeerJ. 2020 Jun 10;8:e9312. doi: 10.7717/peerj.9312 (PMC7293186; doi:10.7717/peerj.9312)
Supplement: Supplemental Information 7 [file peerj-08-9312-s007.xlsx]

## Sheet: Summary
Header line description of worksheet "Peptide_quant"
ID	Identified peptide index number
Sequence	Identified peptide amino acid sequence
Protein accession	Protein accession number of database used for search
Protein description	Protein functional description
Charge	Carried charge of peptide
m/z	Mass-to-charge ratio of peptide
mass error [ppm]	Parts per million ratio of peptide mass error between the theory and practice
PEP	The maximal posterior error probability for peptides
Score	A simple rule to be used to judge whether a result is significant or not
Unique [yes/no]	When marked with 'yes', this particular peptide is unique to a single identified protein group
Header line description of worksheet "Protein_quant"
Protein accession	Protein accession number of database used for search
Protein description	Protein functional description
Gene name	Indicates the name of the gene that code for the protein sequence
MW [kDa]	Protein molecular weight ,unit [kDa]
Score	A simple rule to be used to judge whether a result is significant or not
Coverage [%]	Percent of identified peptdie sequence covering in protein sequence
#Peptides	Number of identified peptides
#PSMs	Number of spectrum which protein matched
#Unique peptides	Number of identified peptides that only come form this protein groups
Header line description of worksheet "PM_protein"
Protein accession	Protein accession number of database used for search
Protein description	Protein functional description
Gene name	Indicates the name of the gene that code for the protein sequence
MW [kDa]	Protein molecular weight ,unit [kDa]
Score	A simple rule to be used to judge whether a result is significant or not
Coverage [%]	Percent of identified peptdie sequence covering in protein sequence
#Peptides	Number of identified peptides
#PSMs	Number of spectrum which protein matched
#Unique peptides	Number of identified peptides that only come form this protein groups
Header line description of worksheet "GO term classify"
Protein accession	Protein accession number of database used for search
Protein description	Protein functional description
Gene name	Indicates the name of the gene that code for the protein sequence
MW [kDa]	Protein molecular weight ,unit [kDa]
Score	A simple rule to be used to judge whether a result is significant or not
Coverage [%]	Percent of identified peptdie sequence covering in protein sequence
#Peptides	Number of identified peptides
#PSMs	Number of spectrum which protein matched
#Unique peptides	Number of identified peptides that only come form this protein groups

## Sheet: Peptide_quant
ID	Sequence	Protein accession	Protein description	Charge	m/z	mass error [ppm]	PEP	Score	Unique [yes/no]	C1	C2	C3	A1	A2	A3
0	AAAAAAAATAAPK	Glyma.09G243200.1.p	PREDICTED: plasminogen activator inhibitor 1 RNA-binding protein [Glycine max]	2	528.296	-1.3819	4.7645e-32	188.99	yes	0.914	0.798	0.871	0.995	1.309	1.114
1	AAAAAATAPPK	Glyma.07G114600.1.p	PREDICTED: plasminogen activator inhibitor 1 RNA-binding protein-like [Glycine max]	3	313.847	0.17828	0.0010778	67.897	yes	NA	NA	NA	NA	NA	NA
2	AAAAAATAPPK	Glyma.07G114600.1.p	PREDICTED: plasminogen activator inhibitor 1 RNA-binding protein-like [Glycine max]	2	470.267	-0.10506	3.2314e-05	134.26	yes	NA	NA	NA	NA	NA	NA
3	AAAAAATAPPK	Glyma.07G114600.1.p	PREDICTED: plasminogen activator inhibitor 1 RNA-binding protein-like [Glycine max]	2	470.267	0.59693	6.1144e-06	138.98	yes	0.876	0.917	0.806	1.085	1.145	1.171
4	AAAAAATAPPKK	Glyma.07G114600.1.p	PREDICTED: plasminogen activator inhibitor 1 RNA-binding protein-like [Glycine max]	3	356.545	0	4.1529e-21	175.91	yes	NA	NA	NA	NA	NA	NA
5	AAAAAATATATTVASVPES	Glyma.11G226400.5.p	PREDICTED: LIM domain-containing protein WLIM2b-like [Glycine max]	3	554.284	-0.091436	9.4521e-06	65.467	yes	NA	NA	NA	NA	NA	NA
6	AAAAAFQENVGR	Glyma.10G279100.1.p	PREDICTED: tubulin-folding cofactor D-like [Glycine max]	2	602.807	-0.66873	4.8641e-05	115.78	yes	0.906	0.991	0.88	1.063	1.101	1.059
7	AAAAAPANDELAK	Glyma.09G154700.1.p	PREDICTED: chlorophyll a-b binding protein CP26, chloroplastic [Glycine max]	3	404.879	0.042184	0.00014018	88.056	no	1.102	1.048	0.996	0.966	0.986	0.902
8	AAAAAPANDELAK	Glyma.09G154700.1.p	PREDICTED: chlorophyll a-b binding protein CP26, chloroplastic [Glycine max]	2	606.815	0.14034	4.4714e-40	199.68	no	1.239	1.117	1.093	0.774	0.927	0.849
9	AAAAASAATAAPK	Glyma.18G251400.1.p	PREDICTED: plasminogen activator inhibitor 1 RNA-binding protein [Glycine max]	2	536.293	-1.033	1.3723e-40	209.85	yes	0.864	0.757	0.867	1.182	1.149	1.181
10	AAAAASAATAAPK	Glyma.18G251400.1.p	PREDICTED: plasminogen activator inhibitor 1 RNA-binding protein [Glycine max]	3	357.865	-0.36504	2.6122e-06	104.22	yes	0.94	0.977	0.954	1.026	0.952	1.151
11	AAAAETTTTTR	Glyma.04G233600.1.p	PREDICTED: acyl-CoA-binding domain-containing protein 1-like [Glycine max]	2	547.278	-0.37941	1.3078e-06	145.25	yes	0.861	0.902	0.755	1.162	1.145	1.175
12	AAAAGFEK	Glyma.05G074900.1.p	PREDICTED: photosystem II CP43 reaction center protein-like [Arachis ipaensis]	2	382.701	-0.83466	0.0037915	117.93	yes	1.188	1.298	1.029	0.821	0.803	0.861
13	AAAAGRPVR	Glyma.10G217200.1.p	PREDICTED: exocyst complex component SEC5A-like isoform X1 [Glycine max]	3	290.175	-0.67524	0.00506	70.912	yes	NA	NA	NA	NA	NA	NA
14	AAAASSWSDR	Glyma.17G001500.1.p	PREDICTED: dynamin-2A-like [Glycine max]	2	511.239	-0.0094322	0.041441	60.717	yes	0.865	1.029	0.875	1.079	1.084	1.068
15	AAAATAAATTAASVPES	Glyma.18G030900.2.p	LIM domain-containing protein WLIM2b-like [Cajanus cajan]	2	730.865	-0.22773	2.2306e-09	126.09	yes	0.871	1.163	1.098	1.12	0.84	0.907
16	AAAAVCQIETSGGR	Glyma.08G087600.2.p	PREDICTED: E3 ubiquitin-protein ligase UPL1-like isoform X1 [Glycine max]	2	695.841	-0.04915	1.2408e-07	110.08	yes	1.004	0.973	0.909	1.002	1.02	1.092
17	AAAAVTK	Glyma.03G138000.1.p	PREDICTED: calcium-dependent protein kinase 32-like [Glycine max]	2	316.192	-0.49808	0.020964	102.98	no	NA	NA	NA	NA	NA	NA
18	AAACGIDVK	Glyma.17G223600.1.p	PREDICTED: aspartate--tRNA ligase 2, cytoplasmic-like [Glycine max]	2	452.731	-0.18857	0.00018938	130.27	no	0.939	0.909	0.856	1.041	1.193	1.062
19	AAACGIDVK	Glyma.17G223600.1.p	PREDICTED: aspartate--tRNA ligase 2, cytoplasmic-like [Glycine max]	3	302.157	-0.46938	0.016526	55.676	no	NA	NA	NA	NA	NA	NA
20	AAADLAHDALTHYNR	Glyma.20G198000.2.p	PREDICTED: non-lysosomal glucosylceramidase-like [Glycine max]	4	410.455	-0.22385	0.0050302	49.298	yes	NA	NA	NA	NA	NA	NA
21	AAADSSAAPSHQLSQR	Glyma.15G267100.1.p	40S ribosomal protein SA-like [Cajanus cajan]	3	546.933	-0.14949	1.6702e-05	62.68	yes	1.043	1.178	0.954	1.072	0.876	0.877
22	AAAELANAAK	Glyma.13G119000.2.p	PREDICTED: ABC transporter B family member 11-like [Glycine max]	2	465.256	-1.4359	1.4664e-10	160.88	no	0.718	0.729	0.676	1.22	1.217	1.44
23	AAAELANAAK	Glyma.13G119000.2.p	PREDICTED: ABC transporter B family member 11-like [Glycine max]	3	310.507	-1.4566	0.0011442	80.438	no	0.704	0.56	0.685	1.45	1.292	1.31
24	AAAEPDITITR	Glyma.12G018400.2.p	PREDICTED: methionine--tRNA ligase, cytoplasmic isoform X3 [Glycine max]	2	579.312	-0.08334	0.0007209	110.38	yes	1.046	0.976	0.922	0.924	1.045	1.087
25	AAAESGAGTPLENLLVK	Glyma.17G063500.1.p	muniscin carboxy-terminal mu-like domain protein [Medicago truncatula]	3	547.633	0.14223	6.0509e-06	68.972	yes	NA	NA	NA	NA	NA	NA
26	AAAGDSQLK	Glyma.20G137900.2.p	PREDICTED: putative receptor-like protein kinase At4g00960 [Glycine max]	2	430.727	-1.1899	0.0019022	106.04	yes	0.792	0.901	0.879	1.012	1.241	1.174
27	AAAIGANNQAAQSILK	Glyma.07G155700.1.p	PREDICTED: proteasome subunit alpha type-4-like [Glycine max]	3	514.286	-0.05682	2.9835e-09	117.79	no	1.053	0.841	0.926	1.089	1.121	0.97
28	AAAIGANNQAAQSILK	Glyma.07G155700.1.p	PREDICTED: proteasome subunit alpha type-4-like [Glycine max]	2	770.926	-0.052201	2.9498e-103	256.52	no	0.944	0.835	0.913	1.118	1.104	1.086
29	AAAKPAAK	Glyma.20G225900.2.p	PREDICTED: histone H1-like [Glycine max]	3	243.154	-0.27209	0.035769	53.098	yes	0.936	1.052	0.936	0.924	1.08	1.073
30	AAALALR	Glyma.07G035000.2.p	PREDICTED: dihydrolipoyllysine-residue acetyltransferase component 2 of pyruvate dehydrogenase complex,mitochondrial isoform X2 [Glycine max]	2	343.221	-0.14452	0.036041	93.154	no	0.982	0.915	0.744	1.134	1.077	1.148
31	AAANFIPSK	Glyma.08G331200.2.p	PREDICTED: ER membrane protein complex subunit 3 [Glycine max]	3	306.84	-0.2449	0.027552	52.403	yes	0.813	0.924	1.091	1.078	1.022	1.071
32	AAANFIPSK	Glyma.08G331200.2.p	PREDICTED: ER membrane protein complex subunit 3 [Glycine max]	2	459.756	-0.12839	0.001585	119.29	yes	1.041	1.024	0.897	0.914	1.118	1.005
33	AAANNAQQLLR	Glyma.06G091200.1.p	PREDICTED: probable beta-1,4-xylosyltransferase IRX9H [Glycine max]	2	585.323	-0.75109	6.7045e-05	122.18	yes	1.018	0.985	0.88	0.985	1.07	1.063
34	AAANSNLPPPTFSFSQLVSNFK	Glyma.14G201700.1.p	PREDICTED: peroxidase P7 [Glycine max]	4	585.052	0.41327	0.00023207	75.548	yes	1.046	0.838	0.842	0.984	1.168	1.121
35	AAANSNLPPPTFSFSQLVSNFK	Glyma.14G201700.1.p	PREDICTED: peroxidase P7 [Glycine max]	3	779.734	0.34126	0.00015951	112.82	yes	1.154	1.08	0.996	0.856	0.963	0.951
36	AAANSNLPPPTFSFSQLVSNFK	Glyma.14G201700.1.p	PREDICTED: peroxidase P7 [Glycine max]	3	779.734	0.34946	3.9611e-05	127.32	yes	1.024	1.045	0.942	1.07	0.943	0.976
37	AAANSNLPPPTFSFSQLVSNFK	Glyma.14G201700.1.p	PREDICTED: peroxidase P7 [Glycine max]	4	585.052	0.3968	0.00024184	81.157	yes	0.964	1.002	0.997	0.989	0.871	1.176
38	AAAPAEAGTSSSK	Glyma.05G011600.1.p	PREDICTED: LOW QUALITY PROTEIN: probable inactive receptor kinase At2g26730 [Glycine max]	3	383.191	-0.46958	5.2845e-05	96.229	yes	0.889	0.99	0.822	1.027	1.214	1.058
39	AAAPAEAGTSSSK	Glyma.05G011600.1.p	PREDICTED: LOW QUALITY PROTEIN: probable inactive receptor kinase At2g26730 [Glycine max]	2	574.283	-0.83105	4.0794e-31	188.96	yes	0.84	0.936	0.789	1.109	1.164	1.162
40	AAAPPHPPR	Glyma.09G059300.4.p	transmembrane protein, putative [Medicago truncatula]	3	305.172	-0.20388	0.0067871	58.981	yes	NA	NA	NA	NA	NA	NA
41	AAAPPHPPRPAAR	Glyma.09G059300.4.p	transmembrane protein, putative [Medicago truncatula]	4	327.938	-0.52638	0.038463	31.597	yes	NA	NA	NA	NA	NA	NA
42	AAAPPHPPRPAAR	Glyma.09G059300.4.p	transmembrane protein, putative [Medicago truncatula]	4	327.938	-0.085448	0.0017115	50.194	yes	NA	NA	NA	NA	NA	NA
43	AAAPPHPPRPAAR	Glyma.09G059300.4.p	transmembrane protein, putative [Medicago truncatula]	3	436.914	0.28452	0.0011889	60.064	yes	0.971	0.898	0.911	1.09	1.044	1.085
44	AAAPPHPPRPAAR	Glyma.09G059300.4.p	transmembrane protein, putative [Medicago truncatula]	3	436.914	0.14494	0.0004671	70.399	yes	0.997	0.849	0.834	1.065	1.127	1.128
45	AAAQEAAAR	Glyma.06G073800.1.p	PREDICTED: nucleolar protein 12 [Glycine max]	2	429.725	-0.042411	0.00319	94.114	yes	0.995	1.109	0.89	1.084	0.936	0.986
46	AAAQSQEFIR	Glyma.07G043900.5.p	PREDICTED: phosphoinositide phosphatase SAC2-like isoform X4 [Glycine max]	2	560.791	-3.6345	0.0051151	73.573	yes	0.94	0.975	0.896	1.006	1.09	1.092
47	AAASELKPLLEEIESR	Glyma.13G114900.3.p	PREDICTED: conserved oligomeric Golgi complex subunit 3-like isoform X1 [Glycine max]	3	585.988	0.36114	1.2461e-06	111.88	yes	1.056	0.879	0.844	1.032	1.065	1.124
48	AAASLCR	Glyma.07G260200.1.p	PREDICTED: calcium-dependent protein kinase 2 [Glycine max]	2	374.692	-0.23586	0.028862	101.33	yes	0.954	1.096	0.8	1.11	1.051	0.989
49	AAASSTIGK	Glyma.02G238300.2.p	PREDICTED: ABC transporter B family member 25, mitochondrial-like [Glycine max]	2	403.224	-0.36021	0.0066632	85.161	yes	NA	NA	NA	NA	NA	NA
50	AAASSVQDR	Glyma.01G217300.1.p	PREDICTED: E3 ubiquitin-protein ligase At1g12760-like [Glycine max]	2	452.728	-0.15237	0.0025559	96.624	yes	0.906	1.121	0.898	0.858	1.067	1.15
51	AAASTYCQLLLSQSDNNVK	Glyma.07G004100.1.p	PREDICTED: coatomer subunit beta-1 [Glycine max]	3	695.009	-0.12525	1.119e-08	110.35	yes	NA	NA	NA	NA	NA	NA
52	AAASVAACISSK	Glyma.10G026700.2.p	PREDICTED: RAN GTPase-activating protein 1-like [Glycine max]	3	379.197	0.70718	0.00084127	70.942	yes	NA	NA	NA	NA	NA	NA
53	AAASVAR	Glyma.04G175300.1.p	PREDICTED: calcium-dependent protein kinase 10-like [Glycine max]	2	323.188	-0.29085	0.063202	82.263	yes	0.704	0.966	0.719	1.343	1.192	1.076
54	AAATTAKPK	Glyma.10G163300.1.p	PREDICTED: histone H1-like [Glycine max]	3	286.84	-0.013774	0.024751	60.895	yes	NA	NA	NA	NA	NA	NA
55	AAAVAAADIAK	Glyma.06G182600.2.p	peroxisomal membrane protein PEX14-like [Glycine max]	2	486.28	-0.80666	1.9096e-12	157.96	yes	NA	NA	NA	NA	NA	NA
56	AAAVAAEEISR	Glyma.07G180000.1.p	PREDICTED: protein FAM114A2-like isoform X1 [Nicotiana attenuata]	2	544.291	0.13566	0.00094953	102.06	yes	1.024	0.93	0.919	0.982	1.045	1.099
57	AAAVAALSSVLTAEK	Glyma.03G136500.1.p	PREDICTED: villin-3 [Glycine max]	3	467.936	0.29677	2.8368e-06	101.89	yes	0.972	0.997	0.952	1.047	1.037	0.994
58	AAAVPSEVAR	Glyma.16G109200.1.p	PREDICTED: AP-4 complex subunit epsilon-like [Glycine max]	2	485.769	-0.34224	0.0034752	83.783	yes	0.906	1.085	0.867	1.01	1.042	1.09
59	AAAYTQINK	Glyma.13G080100.3.p	PREDICTED: small glutamine-rich tetratricopeptide repeat-containing protein-like [Glycine max]	2	490.264	-1.3097	0.00018938	130.27	yes	0.937	0.98	0.962	1.055	1.03	1.036
60	AAAYVAR	Glyma.17G096000.1.p	PREDICTED: calcium-dependent protein kinase 10-like [Glycine max]	2	361.203	0.48019	0.047744	86.627	yes	NA	NA	NA	NA	NA	NA
61	AACPTTIVPFFGDQPFWGER	Glyma.18G149700.1.p	PREDICTED: sterol 3-beta-glucosyltransferase UGT80A2-like isoform X1 [Glycine max]	3	766.033	-0.1032	8.301e-06	104.2	yes	1.023	0.879	0.933	1.119	1.179	0.866
62	AADAAVK	Glyma.18G219100.1.p	PREDICTED: 2,3-bisphosphoglycerate-independent phosphoglycerate mutase [Glycine max]	2	323.182	-0.13313	0.028862	97.596	no	0.846	0.894	0.929	1.116	1.107	1.108
63	AADALAAANTAAEVALR	Glyma.03G055500.4.p	ERBB-3 BINDING PROTEIN 1 isoform X2 [Cajanus cajan]	3	533.621	0.11199	1.0925e-06	98.943	yes	1.102	0.963	1.031	0.768	1.123	1.012
64	AADDVNLAIYVHR	Glyma.11G223200.1.p	protein kinase-related protein precursor [Glycine max]	3	486.256	0	5.02e-06	100.88	yes	NA	NA	NA	NA	NA	NA
65	AADDVNLAIYVHR	Glyma.11G223200.1.p	protein kinase-related protein precursor [Glycine max]	3	486.256	0.31635	0.00029791	76.927	yes	1.018	0.883	0.932	1.007	1.07	1.09
66	AADEKLNNEFEVDQMR	Glyma.17G218500.1.p	PREDICTED: L-type lectin-domain containing receptor kinase IX.1-like [Glycine max]	3	636.963	0.087935	1.4707e-13	125.22	yes	1.009	0.983	0.96	1.008	0.984	1.056
67	AADIGAMGR	Glyma.19G105600.1.p	PREDICTED: calcium-binding mitochondrial carrier protein SCaMC-3-like [Glycine max]	2	439.213	-0.21178	0.054604	51.346	yes	1.033	0.856	0.95	1.015	1.101	1.045
68	AADLAKPLR	Glyma.06G255200.1.p	PREDICTED: universal stress protein PHOS32-like [Lupinus angustifolius]	3	318.863	0.027525	0.0080415	70.525	yes	0.902	0.923	0.934	1.03	0.99	1.221
69	AADLDTQFCCFLK	Glyma.20G109000.1.p	PREDICTED: protein transport protein Sec24-like At4g32640 [Glycine max]	3	530.243	-0.3779	0.000264	79.659	yes	NA	NA	NA	NA	NA	NA
70	AADLDTQFCCFLK	Glyma.20G109000.1.p	PREDICTED: protein transport protein Sec24-like At4g32640 [Glycine max]	2	794.86	-0.24701	3.2912e-24	180.97	yes	0.885	0.868	0.87	1.056	1.114	1.206
71	AADLEASK	Glyma.15G217700.1.p	calcium-binding EF hand family protein [Arabidopsis lyrata subsp. lyrata]	2	402.709	0.038816	0.052615	68.383	no	NA	NA	NA	NA	NA	NA
72	AADLEASKT	Glyma.15G217700.1.p	calcium-binding EF hand family protein [Arabidopsis lyrata subsp. lyrata]	2	453.232	-0.49495	0.0029137	105.52	no	0.933	0.913	0.815	1.145	1.066	1.128
73	AADLLDK	Glyma.20G025000.1.p	chromosome-associated kinesin [Arabidopsis thaliana]	2	373.208	0.60324	0.034016	94.407	no	1.152	1.127	0.785	0.885	1.135	0.916
74	AADLLDK	Glyma.20G025000.1.p	chromosome-associated kinesin [Arabidopsis thaliana]	3	249.141	0.12337	0.050038	53.71	no	1.149	1.007	0.986	0.936	0.947	0.976
75	AADLLDKLR	Glyma.20G025000.1.p	chromosome-associated kinesin [Arabidopsis thaliana]	3	338.87	-0.62338	0.00064855	104.44	no	1.185	1.155	1.046	0.956	0.905	0.752
76	AADLLVDFFEK	Glyma.13G114000.3.p	sucrose synthase [Glycine max]	2	634.332	0.03162	0.0063705	76.228	no	1.078	0.848	0.931	1.003	0.955	1.185
77	AADLLVDFFEK	Glyma.13G114000.3.p	sucrose synthase [Glycine max]	3	423.224	0.40211	0.021139	48.981	no	NA	NA	NA	NA	NA	NA
78	AADLLVDFFEK	Glyma.13G114000.3.p	sucrose synthase [Glycine max]	3	423.224	0.30909	0.00020377	94.692	no	0.752	1.01	0.833	0.958	1.219	1.228
79	AADLLVDFFEK	Glyma.13G114000.3.p	sucrose synthase [Glycine max]	2	634.332	-0.21256	4.3426e-09	154.24	no	0.976	0.941	0.823	1.057	1.1	1.103
80	AADLTYWESAAR	Glyma.18G265100.1.p	PREDICTED: UDP-glucose 6-dehydrogenase 1 [Glycine max]	2	677.325	0.056625	4.4199e-08	139.86	no	1.034	0.786	0.871	1.188	1.025	1.096
81	AADLTYWESAAR	Glyma.18G265100.1.p	PREDICTED: UDP-glucose 6-dehydrogenase 1 [Glycine max]	3	451.886	0.43846	0.00034508	82.417	no	1.119	0.809	1.078	0.976	1.142	0.876
82	AADPFAK	Glyma.20G149400.1.p	40S ribosomal protein S3a-like [Glycine max]	3	240.462	0.44794	0.027243	61.997	no	NA	NA	NA	NA	NA	NA
83	AADTILK	Glyma.13G360900.1.p	PREDICTED: N-alpha-acetyltransferase 15, NatA auxiliary subunit isoform X1 [Glycine max]	2	366.219	-0.3473	0.03441	94.163	yes	NA	NA	NA	NA	NA	NA
84	AADVDSQATLSK	Glyma.08G271700.2.p	PREDICTED: probable ADP-ribosylation factor GTPase-activating protein AGD8 isoform X2 [Glycine max]	2	603.304	-0.087148	2.6127e-16	169.52	yes	0.993	0.886	0.987	1.069	1.043	1.023
85	AADVGADLVGK	Glyma.13G162800.1.p	PREDICTED: pyrophosphate-energized vacuolar membrane proton pump [Glycine max]	2	508.275	-0.045224	3.9318e-06	135.86	no	1.231	1.016	1.066	0.867	0.925	0.894
86	AADVGADLVGK	Glyma.13G162800.1.p	PREDICTED: pyrophosphate-energized vacuolar membrane proton pump [Glycine max]	3	339.185	0.061138	0.0047243	61.593	no	1.132	0.996	0.986	0.865	1.067	0.953
87	AADVIAAANTAAEVALR	Glyma.18G203800.1.p	PREDICTED: ERBB-3 BINDING PROTEIN 1 [Glycine max]	2	813.944	0.051216	1.7981e-37	182.02	yes	0.964	0.944	0.838	1.131	0.995	1.128
88	AADVLMHK	Glyma.20G105300.3.p	PREDICTED: serine/threonine-protein kinase STY46-like isoform X2 [Glycine max]	2	450.734	-0.60473	0.056655	58.981	yes	0.896	1.034	0.86	1.059	1.07	1.08
89	AAEAANATPDNFYCK	Glyma.07G045900.1.p	PREDICTED: alanine aminotransferase 2-like [Glycine max]	3	548.244	-0.2589	7.6824e-05	86.772	yes	NA	NA	NA	NA	NA	NA
90	AAEAEYEKNPLDADNLTR	Glyma.05G079100.1.p	PREDICTED: mitochondrial import receptor subunit TOM20-like [Vigna radiata var. radiata]	3	673.992	-0.3094	4.4576e-52	199.58	no	0.918	0.922	0.891	1.09	1.063	1.117
91	AAEAGFADPNLPVAIVRPADFEDAAK	Glyma.16G043700.1.p	PREDICTED: apyrase 2 [Glycine max]	3	885.785	-0.20311	0.0041721	97.69	yes	0.949	0.952	0.849	1.036	1.003	1.211
92	AAEAGFANPNLPVVK	Glyma.02G069900.1.p	PREDICTED: apyrase 1-like [Glycine max]	3	499.94	0.026253	0.00035931	61.11	yes	NA	NA	NA	NA	NA	NA
93	AAEAILFEK	Glyma.06G065600.3.p	nodulin [Glycine max]	3	331.187	0.55993	0.0039974	76.478	yes	0.621	0.578	0.556	1.411	1.414	1.42
94	AAEAILFEK	Glyma.06G065600.3.p	nodulin [Glycine max]	2	496.277	0.11115	0.00018249	130.75	yes	0.606	0.601	0.551	1.424	1.549	1.269
95	AAEAYMHAK	Glyma.08G054900.2.p	PREDICTED: ERAD-associated E3 ubiquitin-protein ligase component HRD3A [Glycine max]	3	336.492	-0.27011	0.024908	45.68	yes	NA	NA	NA	NA	NA	NA
96	AAEDADVYHDLVK	Glyma.01G179300.1.p	PREDICTED: clathrin heavy chain 2-like [Glycine max]	3	482.568	0.30207	0.00057238	69.815	no	1.02	0.96	0.804	0.967	1.183	1.067
97	AAEDGNAYHDLVR	Glyma.18G026000.1.p	PREDICTED: clathrin heavy chain 1 [Glycine max]	3	477.56	-0.73141	1.3252e-05	99.439	yes	1.02	0.861	0.912	1.032	1.096	1.079
98	AAEDGNAYHDLVR	Glyma.18G026000.1.p	PREDICTED: clathrin heavy chain 1 [Glycine max]	2	715.837	-1.2541	7.9847e-11	140.14	yes	0.931	0.851	0.932	1.072	1.11	1.104
99	AAEDGNAYHDLVR	Glyma.18G026000.1.p	PREDICTED: clathrin heavy chain 1 [Glycine max]	3	477.56	-0.23159	0.0010181	66.267	yes	NA	NA	NA	NA	NA	NA
100	AAEDGNVYHDLVK	Glyma.14G058300.1.p	PREDICTED: clathrin heavy chain 2 [Glycine max]	3	477.569	-0.87178	5.7717e-06	100.93	yes	0.949	1.001	1.039	1.042	1.049	0.919
101	AAEDGNVYHDLVK	Glyma.14G058300.1.p	PREDICTED: clathrin heavy chain 2 [Glycine max]	2	715.849	-1.0289	1.8647e-32	196.24	yes	0.787	0.858	0.794	1.134	1.159	1.268
102	AAEDGNVYHDLVK	Glyma.14G058300.1.p	PREDICTED: clathrin heavy chain 2 [Glycine max]	3	477.569	0.29704	1.502e-05	101.39	yes	0.961	0.919	0.879	1.061	1.162	1.018
103	AAEDGNVYHDLVK	Glyma.14G058300.1.p	PREDICTED: clathrin heavy chain 2 [Glycine max]	2	715.849	-0.18695	1.3737e-10	142.08	yes	NA	NA	NA	NA	NA	NA
104	AAEDGNVYHDLVR	Glyma.11G231100.1.p	PREDICTED: clathrin heavy chain 1 [Glycine max]	3	486.904	0.19965	0.0010181	65.179	yes	NA	NA	NA	NA	NA	NA
105	AAEDSFLDLIR	Glyma.12G241900.1.p	PREDICTED: SCY1-like protein 2 [Glycine max]	2	625.325	-0.26087	6.9374e-05	123.79	yes	NA	NA	NA	NA	NA	NA
106	AAEDSFLDLIR	Glyma.12G241900.1.p	PREDICTED: SCY1-like protein 2 [Glycine max]	3	417.219	0.32514	0.0054471	60.398	yes	NA	NA	NA	NA	NA	NA
107	AAEEKEFFDSHLAPFYR	Glyma.02G310900.1.p	PREDICTED: Niemann-Pick C1 protein-like isoform X1 [Glycine max]	4	515	0.061	1.5641e-07	112.42	no	0.922	1.185	0.848	1.07	0.969	1.007
108	AAEETIAMLEAFK	Glyma.20G241400.1.p	GRIP and coiled-coil domain-containing protein 2 [Cajanus cajan]	3	475.243	0	0.0019903	83.045	yes	NA	NA	NA	NA	NA	NA
109	AAEETIATLEALK	Glyma.10G292100.2.p	GRIP and coiled-coil domain-containing protein 2 [Cajanus cajan]	3	453.917	0.4373	2.9985e-06	111.86	yes	0.933	0.91	0.731	1.041	1.127	1.258
110	AAEEVIYGR	Glyma.08G023900.2.p	PREDICTED: ATP-dependent zinc metalloprotease FtsH [Glycine max]	2	504.261	-0.87418	0.0026634	98.629	yes	1.119	1.05	0.988	0.933	0.998	0.911
111	AAEFPLPNEWFR	Glyma.04G121300.2.p	PREDICTED: ceramide kinase-like isoform X2 [Glycine max]	2	738.867	0.17278	0.0045303	69.721	yes	0.91	1.036	0.969	1.023	0.931	1.131
112	AAEFVISK	Glyma.06G051400.1.p	PREDICTED: NADH dehydrogenase [ubiquinone] iron-sulfur protein 7, mitochondrial-like [Glycine max]	3	288.832	-0.43489	0.049407	46.994	yes	0.942	0.983	0.965	1.148	1.039	0.924
113	AAEFVISK	Glyma.06G051400.1.p	PREDICTED: NADH dehydrogenase [ubiquinone] iron-sulfur protein 7, mitochondrial-like [Glycine max]	2	432.745	-0.32589	0.024545	85.212	yes	0.915	0.806	1.056	0.937	1.241	1.044
114	AAEGLVEGGK	Glyma.15G276300.2.p	S-adenosyl-L-methionine:delta24-sterol-C-methyltransferase [Glycine max]	2	465.748	-0.59904	5.4702e-09	155.84	yes	0.854	0.872	0.758	1.034	1.213	1.269
115	AAEGLVEGGKR	Glyma.15G276300.2.p	S-adenosyl-L-methionine:delta24-sterol-C-methyltransferase [Glycine max]	3	362.868	-0.74536	0.007547	58.699	yes	1.054	0.823	0.875	0.982	1.157	1.11
116	AAEILGHK	Glyma.10G016200.1.p	PREDICTED: fumarate hydratase 1, mitochondrial [Glycine max]	3	280.164	-0.047688	0.0082089	70.912	yes	0.745	0.805	0.702	1.348	1.08	1.32
117	AAEILHGLGFDK	Glyma.12G079400.1.p	PREDICTED: ABC transporter F family member 1-like [Glycine max]	3	424.231	0.88273	0.00016457	88.596	yes	0.907	0.741	0.875	1.123	1.323	1.031
118	AAEILWHK	Glyma.02G015700.1.p	PREDICTED: fumarate hydratase 1, mitochondrial [Glycine max]	3	323.184	0.36106	0.0082089	70.912	yes	0.815	0.666	0.676	1.131	1.328	1.384
119	AAELADVYLK	Glyma.07G103000.3.p	ketose-bisphosphate aldolase class-II family protein [Arabidopsis thaliana]	2	546.8	-0.31456	8.9316e-08	149.72	yes	NA	NA	NA	NA	NA	NA
120	AAELADVYLK	Glyma.07G103000.3.p	ketose-bisphosphate aldolase class-II family protein [Arabidopsis thaliana]	3	364.869	0.38103	0.0040085	68.016	yes	NA	NA	NA	NA	NA	NA
121	AAELLPEPALR	Glyma.18G039000.1.p	PREDICTED: protease Do-like 7 [Glycine max]	2	590.34	-0.42231	0.029319	60.167	no	1.002	0.91	0.85	1.08	1.138	1.02
122	AAELLPEPALR	Glyma.18G039000.1.p	PREDICTED: protease Do-like 7 [Glycine max]	3	393.896	-0.61499	0.0049812	63.076	no	1.034	0.794	0.954	0.934	1.27	1.015
123	AAENAVPESAAAPVENPLFK	Glyma.06G181600.1.p	PREDICTED: triose phosphate/phosphate translocator, non-green plastid, chloroplastic [Glycine max]	3	675.681	-0.024341	4.7585e-06	113.47	yes	0.988	0.98	1.006	1.035	0.997	0.994
124	AAENAYFK	Glyma.12G090500.1.p	copper ion-binding protein [Medicago truncatula]	2	457.224	-0.19704	0.048753	72.138	yes	0.726	0.88	0.934	1.284	1.176	0.999
125	AAENAYFK	Glyma.12G090500.1.p	copper ion-binding protein [Medicago truncatula]	3	305.152	-0.31882	0.017147	58.981	yes	0.878	0.907	0.737	1.196	1.033	1.249
126	AAEQVLIGR	Glyma.12G061200.1.p	PREDICTED: ATP-dependent zinc metalloprotease FTSH 10, mitochondrial-like [Glycine max]	2	478.78	0.08678	0.021567	71.501	yes	0.818	0.824	1.101	1.078	1.063	1.117
127	AAEQWGSK	Glyma.02G228100.1.p	PREDICTED: asparagine synthetase, root [glutamine-hydrolyzing] [Glycine max]	2	438.714	-1.3112	0.0075948	106.04	yes	0.628	0.573	0.531	1.441	1.384	1.443
128	AAESAVPESAPVENPLFK	Glyma.04G184300.1.p	plastid phosphoenolpyruvate/phosphate translocator-like [Glycine max]	3	619.319	-0.19888	1.0662e-08	109.07	yes	0.963	1.079	0.984	1	0.966	1.008
129	AAESGGLLVDAMTNTLDSPR	Glyma.17G089200.2.p	PREDICTED: pantothenate kinase 2-like isoform X2 [Glycine max]	3	673.333	0.11464	2.2081e-10	142.4	yes	NA	NA	NA	NA	NA	NA
130	AAESGGPYVVK	Glyma.10G009100.2.p	PREDICTED: pto-interacting protein 1-like isoform X1 [Glycine max]	2	539.282	-1.494	1.0651e-12	166.07	no	1.04	1.056	0.947	0.981	0.977	0.998
131	AAESLHQEER	Glyma.01G122100.4.p	PREDICTED: LIMR family protein At3g08930-like [Glycine max]	3	390.523	-0.27261	0.00027311	113.62	yes	0.863	0.928	0.905	0.919	1.153	1.232
132	AAESLHQEER	Glyma.01G122100.4.p	PREDICTED: LIMR family protein At3g08930-like [Glycine max]	2	585.281	-0.46591	0.0021929	103.26	yes	0.996	0.918	0.992	1.024	1.035	1.035
133	AAETFTAIGYK	Glyma.08G121300.1.p	PREDICTED: SH3 domain-containing protein 3-like [Glycine max]	2	586.303	-0.74712	9.875e-13	166.19	yes	NA	NA	NA	NA	NA	NA
134	AAETFTAIGYK	Glyma.08G121300.1.p	PREDICTED: SH3 domain-containing protein 3-like [Glycine max]	3	391.205	0.38835	0.0038882	66.962	yes	NA	NA	NA	NA	NA	NA
135	AAETLAK	Glyma.02G294500.2.p	PREDICTED: pyruvate dehydrogenase E1 component subunit beta, mitochondrial isoform X1 [Glycine max]	2	352.203	1.1673	0.025107	99.919	yes	0.73	0.832	0.559	1.208	1.268	1.403
136	AAETLAK	Glyma.02G294500.2.p	PREDICTED: pyruvate dehydrogenase E1 component subunit beta, mitochondrial isoform X1 [Glycine max]	3	235.138	0.49814	0.035939	58.661	yes	NA	NA	NA	NA	NA	NA
137	AAEVGEPLQMASIGDTK	Glyma.18G217800.1.p	plant/F17O14-7 protein [Medicago truncatula]	3	578.286	-0.12165	4.1365e-06	89.624	yes	0.884	0.975	0.931	1.1	1.013	1.097
138	AAEVGEPLQMASIGDTK	Glyma.18G217800.1.p	plant/F17O14-7 protein [Medicago truncatula]	3	572.954	-0.042229	6.5679e-21	143.93	yes	1.011	0.87	0.871	1.103	1.053	1.093
139	AAEVGEPLQMSSIGDTK	Glyma.09G271500.1.p	plant/F17O14-7 protein [Medicago truncatula]	3	583.617	0.075884	2.4656e-07	103.14	yes	0.944	0.985	0.871	1.059	1.109	1.032
140	AAEVGEPLQMSSIGDTK	Glyma.09G271500.1.p	plant/F17O14-7 protein [Medicago truncatula]	3	583.617	-0.2047	4.5827e-06	75.316	yes	NA	NA	NA	NA	NA	NA
141	AAEVILAHFDQYR	Glyma.10G196100.2.p	PREDICTED: exocyst complex component EXO70A1-like isoform X2 [Glycine max]	3	511.6	0.80549	0.00034003	73.435	yes	NA	NA	NA	NA	NA	NA
142	AAEVLNLVQGK	Glyma.17G097800.2.p	PREDICTED: probable aldehyde dehydrogenase isoform X1 [Glycine max]	3	381.224	0.61719	0.0088317	52.49	yes	0.769	0.754	0.813	1.099	1.264	1.301
143	AAEYFQQAVDEDPSNELYR	Glyma.05G079100.1.p	PREDICTED: mitochondrial import receptor subunit TOM20-like [Vigna radiata var. radiata]	3	749.006	0.070964	4.0295e-09	114.63	yes	NA	NA	NA	NA	NA	NA
144	AAEYFQQAVDEDPSNELYR	Glyma.05G079100.1.p	PREDICTED: mitochondrial import receptor subunit TOM20-like [Vigna radiata var. radiata]	2	1123.01	0.46193	3.9066e-71	231.13	yes	0.857	0.963	0.84	1.128	1.097	1.114
145	AAEYFQQAVDEDPSNELYRK	Glyma.05G079100.1.p	PREDICTED: mitochondrial import receptor subunit TOM20-like [Vigna radiata var. radiata]	3	791.705	0.27925	1.505e-05	89.484	yes	0.896	0.906	1.099	1.042	1.052	1.004
146	AAEYMEIPVR	Glyma.09G075400.1.p	PREDICTED: dnaJ protein ERDJ2A-like [Glycine max]	2	597.795	0.014076	0.047941	54.722	no	1.043	0.919	0.892	1.097	1.034	1.014
147	AAFADMQQQLDHCLFK	Glyma.01G080600.1.p	PREDICTED: caffeoylshikimate esterase-like isoform X1 [Glycine max]	3	641.634	0.16848	4.3672e-06	101.53	yes	0.934	0.892	0.821	1.145	1.228	0.98
148	AAFAEILHILDSNR	Glyma.07G034300.1.p	PREDICTED: N-alpha-acetyltransferase 16, NatA auxiliary subunit-like isoform X2 [Glycine max]	3	523.951	0.21091	0.00018016	71.176	no	NA	NA	NA	NA	NA	NA
149	AAFAEILHILDSNR	Glyma.07G034300.1.p	PREDICTED: N-alpha-acetyltransferase 16, NatA auxiliary subunit-like isoform X2 [Glycine max]	3	523.951	0.4731	7.82e-06	100.38	no	0.842	1.083	1.194	1.087	0.998	0.797
150	AAFAVQGLDTTDLVALSGAHSFGR	Glyma.09G023000.1.p	PREDICTED: peroxidase E5-like [Vigna angularis]	3	802.08	-0.045246	0.0010605	105.79	no	1.069	1.373	0.907	0.983	0.944	0.724
151	AAFDSVSK	Glyma.08G252600.1.p	PREDICTED: LOW QUALITY PROTEIN: auxin transport protein BIG-like [Glycine max]	2	412.711	-1.477	0.062672	64.207	no	NA	NA	NA	NA	NA	NA
152	AAFDVQYGLFK	Glyma.07G235800.2.p	PREDICTED: E3 ubiquitin-protein ligase UPL6-like isoform X2 [Glycine max]	2	629.827	-0.067972	6.1144e-06	138.98	yes	NA	NA	NA	NA	NA	NA
153	AAFENSK	Glyma.13G302800.6.p	PREDICTED: equilibrative nucleotide transporter 3 isoform X1 [Glycine max]	2	383.69	-0.96451	0.039545	90.986	yes	1.032	1.066	0.902	0.939	1.007	1.055
154	AAFGEAMLHTIGYIYTR	Glyma.12G235500.1.p	PREDICTED: chaperone protein dnaJ 10-like isoform X1 [Glycine max]	3	638.657	0.048997	6.3111e-06	73.722	no	NA	NA	NA	NA	NA	NA
155	AAFIPEVNDELDTQNFEK	Glyma.20G208900.2.p	PREDICTED: serine/threonine-protein kinase tricorner-like [Glycine max]	3	694	-0.3433	5.5983e-06	81.327	yes	0.972	1.005	0.933	1.06	1.037	0.993
156	AAFLQNLCDELHFDPQK	Glyma.14G201500.1.p	PREDICTED: protein TIC110, chloroplastic-like [Glycine max]	3	682.663	-0.23766	4.4821e-10	122.64	no	1.023	0.937	1.041	1.059	0.9	1.04
157	AAFLQNLCDELHFDPQK	Glyma.14G201500.1.p	PREDICTED: protein TIC110, chloroplastic-like [Glycine max]	3	682.663	-0.44981	2.2886e-20	143.98	no	1.003	0.916	0.961	0.955	1.024	1.141
158	AAFLQNLCDELHFDPQK	Glyma.14G201500.1.p	PREDICTED: protein TIC110, chloroplastic-like [Glycine max]	4	512.249	-0.27637	4.8306e-06	93.348	no	1.068	0.859	0.911	1.013	1.123	1.026
159	AAFQAAQLTLK	Glyma.09G198700.1.p	PREDICTED: probable serine/threonine-protein kinase Cx32, chloroplastic [Glycine max]	3	387.892	0.042025	0.001047	74.92	yes	NA	NA	NA	NA	NA	NA
160	AAFQCQR	Glyma.17G064100.1.p	mitochondrial outer membrane protein porin 4 [Cajanus cajan]	2	440.708	0.014699	0.059397	81.219	no	1.105	1.151	0.977	0.91	0.861	0.996
161	AAFQCQR	Glyma.17G064100.1.p	mitochondrial outer membrane protein porin 4 [Cajanus cajan]	2	440.708	0.08055	0.031376	96.041	no	1.134	0.988	0.999	0.853	1.102	0.924
163	AAFTQEVAVWHK	Glyma.05G036600.1.p	PREDICTED: dual specificity protein kinase zakA-like [Glycine max]	3	462.91	0.12208	9.7941e-09	132.01	no	1.085	0.871	0.948	1.021	1.027	1.046
164	AAFTQEVAVWHK	Glyma.05G036600.1.p	PREDICTED: dual specificity protein kinase zakA-like [Glycine max]	4	347.435	0.29555	0.00046238	80.688	no	NA	NA	NA	NA	NA	NA
165	AAFTQEVAVWHK	Glyma.05G036600.1.p	PREDICTED: dual specificity protein kinase zakA-like [Glycine max]	2	693.862	-0.078128	8.278e-21	180.07	no	0.982	0.929	0.934	1.034	1.083	1.038
166	AAFTQEVAVWHK	Glyma.05G036600.1.p	PREDICTED: dual specificity protein kinase zakA-like [Glycine max]	3	462.91	-0.1764	0.0001146	94.309	no	1.075	0.763	0.99	0.928	1.022	1.221
167	AAGADIVGGK	Glyma.06G276000.1.p	PREDICTED: 50S ribosomal protein L1-like [Glycine max]	2	429.738	1.1122	0.00047831	117.89	yes	0.861	0.789	0.816	1.136	1.224	1.174
168	AAGATAETVFDISGGR	Glyma.10G026700.2.p	PREDICTED: RAN GTPase-activating protein 1-like [Glycine max]	3	508.255	0.35419	1.7036e-05	88.075	yes	NA	NA	NA	NA	NA	NA
169	AAGATAETVFDISGGR	Glyma.10G026700.2.p	PREDICTED: RAN GTPase-activating protein 1-like [Glycine max]	2	761.878	0.15098	0.018078	54.09	yes	0.872	0.877	1.025	0.952	1.24	1.034
170	AAGATPEVR	Glyma.08G282800.1.p	peroxisomal copper-containing amine oxidase [Glycine max]	2	436.235	0.053411	0.0097527	71.379	no	0.788	0.78	0.788	1.164	1.216	1.264
171	AAGATPEVR	Glyma.08G282800.1.p	peroxisomal copper-containing amine oxidase [Glycine max]	3	291.159	-0.21149	0.047517	43.769	no	NA	NA	NA	NA	NA	NA
172	AAGATPEVR	Glyma.08G282800.1.p	peroxisomal copper-containing amine oxidase [Glycine max]	2	436.235	-0.3211	0.026286	71.501	no	0.79	0.77	0.599	1.264	1.328	1.249
173	AAGDAGEYLK	Glyma.02G217300.1.p	PREDICTED: CBL-interacting serine/threonine-protein kinase 8 isoform X1 [Glycine max]	2	497.746	-0.066842	0.0011005	115.71	yes	0.968	1.025	1.018	0.913	1.07	1.007
174	AAGDANTAPDNFYCK	Glyma.16G013900.3.p	PREDICTED: alanine aminotransferase 2-like [Vigna radiata var. radiata]	3	538.9	-0.48334	2.1737e-05	92.19	yes	0.964	0.833	0.934	0.942	1.157	1.169
175	AAGDTGEYLK	Glyma.06G092300.1.p	PREDICTED: CBL-interacting serine/threonine-protein kinase 8-like [Glycine max]	2	512.751	-0.035634	0.0014035	113.71	yes	1.02	1.046	0.927	0.906	1.178	0.923
176	AAGENNPELSK	Glyma.08G095200.2.p	PREDICTED: LOW QUALITY PROTEIN: transmembrane protein 214-B-like [Arachis duranensis]	2	565.278	-0.70755	8.4796e-05	123.79	no	0.926	0.865	0.761	1.082	1.223	1.143
177	AAGENNPELSK	Glyma.08G095200.2.p	PREDICTED: LOW QUALITY PROTEIN: transmembrane protein 214-B-like [Arachis duranensis]	3	377.188	0.13156	0.00030396	90.15	no	0.953	1.229	0.677	1.109	0.922	1.11
178	AAGEVGQK	Glyma.09G206900.1.p	PREDICTED: binding partner of ACD11 1-like [Glycine max]	2	380.203	0	0.0049202	86.472	no	NA	NA	NA	NA	NA	NA
179	AAGEVLALQK	Glyma.04G092400.2.p	PREDICTED: glucose-6-phosphate isomerase 1, chloroplastic-like [Glycine max]	2	500.295	-0.072242	1.6643e-07	144.09	yes	1.009	0.92	0.927	1.099	1.011	1.034
180	AAGEVLALQK	Glyma.04G092400.2.p	PREDICTED: glucose-6-phosphate isomerase 1, chloroplastic-like [Glycine max]	3	333.866	0.28133	0.0069102	59.35	yes	NA	NA	NA	NA	NA	NA
181	AAGFIVNTFEALEPSSTK	Glyma.09G128400.1.p	PREDICTED: UDP-glycosyltransferase 88A1-like [Glycine max]	3	627.991	0.42672	2.8119e-10	125.97	yes	0.812	1.054	0.899	1.09	1.086	1.058
182	AAGGFGGFIINNR	Glyma.05G056100.1.p	PREDICTED: monocopper oxidase-like protein SKU5 [Glycine max]	3	431.895	0.4876	1.5827e-06	99.815	no	1.332	1.287	0.67	0.716	1.141	0.855
183	AAGGFGGFIINNR	Glyma.05G056100.1.p	PREDICTED: monocopper oxidase-like protein SKU5 [Glycine max]	2	647.339	0.019106	3.6129e-08	120.31	no	1.067	1.043	1.041	0.941	0.919	0.989
184	AAGGFGGFIINNR	Glyma.05G056100.1.p	PREDICTED: monocopper oxidase-like protein SKU5 [Glycine max]	3	431.895	0.34587	0.0004048	61.765	no	0.427	2.281	0.731	0.796	0.552	1.213
185	AAGGFGGFIINNR	Glyma.05G056100.1.p	PREDICTED: monocopper oxidase-like protein SKU5 [Glycine max]	2	647.339	-0.18976	0.001865	68.335	no	NA	NA	NA	NA	NA	NA
186	AAGGFGGFNVAQR	Glyma.17G180500.1.p	PREDICTED: L-ascorbate oxidase homolog [Glycine max]	3	417.879	0.38949	3.9062e-08	111.61	yes	0.965	0.962	1.084	1.106	0.965	0.919
187	AAGGFGGFNVAQR	Glyma.17G180500.1.p	PREDICTED: L-ascorbate oxidase homolog [Glycine max]	2	626.315	0.041149	7.4155e-05	88.495	yes	1.059	1.077	0.996	1.026	0.98	0.862
188	AAGIQGVEVGTK	Glyma.18G040400.2.p	PREDICTED: THO complex subunit 4D-like [Glycine max]	2	565.314	-0.83157	4.9929e-11	152.54	no	0.951	0.813	0.876	1.118	1.133	1.108
189	AAGITSIGVR	Glyma.12G147200.1.p	PREDICTED: proteasome subunit alpha type-6-like isoform X1 [Glycine max]	2	472.78	0.21049	0.0092392	63.816	yes	1.001	0.946	0.925	0.927	0.951	1.249
190	AAGMTYITYSNICANLVR	Glyma.08G222900.1.p	PREDICTED: ATP synthase subunit epsilon, mitochondrial [Glycine max]	3	678.664	0.52611	4.1815e-13	141.54	yes	1.092	1.107	0.999	0.942	0.934	0.927
191	AAGMTYITYSNICANLVR	Glyma.08G222900.1.p	PREDICTED: ATP synthase subunit epsilon, mitochondrial [Glycine max]	3	673.333	-0.056292	4.7501e-08	92.939	yes	NA	NA	NA	NA	NA	NA
192	AAGVESGSSR	Glyma.18G010300.1.p	PREDICTED: 50S ribosomal protein L11-like [Glycine max]	2	460.725	0.025583	0.0023337	102.62	yes	0.798	0.856	0.606	1.329	1.226	1.185
193	AAGVGVISCIIQR	Glyma.06G105900.3.p	PREDICTED: acetyl-CoA carboxylase 1-like [Glycine max]	3	448.587	0.82976	0.0046181	58.63	yes	NA	NA	NA	NA	NA	NA
194	AAGVGVISCIIQR	Glyma.06G105900.3.p	PREDICTED: acetyl-CoA carboxylase 1-like [Glycine max]	2	672.377	0.37198	4.1754e-08	120.77	yes	NA	NA	NA	NA	NA	NA
195	AAGVGVISCIIQR	Glyma.06G105900.3.p	PREDICTED: acetyl-CoA carboxylase 1-like [Glycine max]	2	672.377	-0.48897	1.7363e-05	103.08	yes	1.05	0.903	0.907	0.958	1.115	1.068
196	AAGVGVISCIIQR	Glyma.06G105900.3.p	PREDICTED: acetyl-CoA carboxylase 1-like [Glycine max]	3	448.587	0.37159	0.00020183	74.841	yes	1.018	0.913	0.997	0.805	0.967	1.3
197	AAGYLDCAVK	Glyma.16G211100.4.p	endosomal targeting BRO1-like domain protein [Medicago truncatula]	2	534.263	0.42568	0.00047831	122.52	no	1.014	1.22	0.794	0.957	1.013	1.003
198	AAGYLDCAVR	Glyma.20G216500.2.p	endosomal targeting BRO1-like domain protein [Medicago truncatula]	2	548.266	-0.71733	0.0052068	78.113	no	1.01	0.926	0.853	1.062	1.08	1.069
199	AAHFEESMK	Glyma.03G182800.1.p	PREDICTED: cell division cycle protein 48 homolog [Glycine max]	3	355.827	0.18352	0.0003216	104.75	no	0.906	0.977	0.879	1.081	0.988	1.17
200	AAHFEESMK	Glyma.03G182800.1.p	PREDICTED: cell division cycle protein 48 homolog [Glycine max]	2	533.237	-0.45962	0.00087976	107.01	no	0.827	0.884	0.832	1.207	1.071	1.179
201	AAHFEESMK	Glyma.03G182800.1.p	PREDICTED: cell division cycle protein 48 homolog [Glycine max]	3	355.827	0.25923	0.0019571	78.77	no	0.946	0.867	0.943	1.061	1.094	1.089
202	AAHFEESMK	Glyma.03G182800.1.p	PREDICTED: cell division cycle protein 48 homolog [Glycine max]	2	533.237	-0.22502	0.023765	63.419	no	0.925	0.935	0.912	1.063	1.006	1.158
203	AAHFEESMK	Glyma.03G182800.1.p	PREDICTED: cell division cycle protein 48 homolog [Glycine max]	3	350.496	0.026024	0.00010026	136.11	no	0.98	1.015	1.031	0.985	1.035	0.955
204	AAHFEESMK	Glyma.03G182800.1.p	PREDICTED: cell division cycle protein 48 homolog [Glycine max]	2	525.24	-0.14797	7.8724e-11	179.21	no	0.938	1.036	0.822	1.076	1.025	1.103
205	AAHGRPK	Glyma.18G217700.1.p	PREDICTED: NADH dehydrogenase [ubiquinone] 1 alpha subcomplex subunit 1 [Glycine max]	3	246.145	-0.030575	0.025002	71.649	yes	0.928	0.925	0.975	1.067	1.064	1.042
206	AAHLAAHCLSR	Glyma.18G125800.1.p	PREDICTED: probable receptor-like protein kinase At5g15080 [Glycine max]	4	302.409	-0.12419	0.0025554	63.184	yes	NA	NA	NA	NA	NA	NA
207	AAHLVDSTNQVGHFQK	Glyma.15G162600.1.p	PREDICTED: plasma membrane ATPase 4-like [Glycine max]	4	438.726	1.1744	1.2473e-06	96.745	no	0.976	0.734	0.95	1.008	1.169	1.162
208	AAHLVDSTNQVGHFQK	Glyma.15G162600.1.p	PREDICTED: plasma membrane ATPase 4-like [Glycine max]	4	438.726	0.24286	9.0173e-06	96.745	no	0.676	1.189	0.805	1.194	1.252	0.883
209	AAHLVDSTNQVGHFQK	Glyma.15G162600.1.p	PREDICTED: plasma membrane ATPase 4-like [Glycine max]	3	584.632	0.016225	6.4539e-25	158.06	no	0.786	1.378	0.781	1.014	0.973	1.068
210	AAHLVDSTNQVGHFQK	Glyma.15G162600.1.p	PREDICTED: plasma membrane ATPase 4-like [Glycine max]	5	351.182	-0.099189	0.0069516	52.576	no	0.67	1.386	0.841	1.176	1.002	0.925
211	AAHLVDSTNQVGHFQK	Glyma.15G162600.1.p	PREDICTED: plasma membrane ATPase 4-like [Glycine max]	4	438.726	-0.38396	0.00045689	65.234	no	NA	NA	NA	NA	NA	NA
212	AAHLVDTTNQVGHFQK	Glyma.06G189900.1.p	PREDICTED: ATPase 11, plasma membrane-type-like [Glycine max]	4	442.23	0.84963	9.2332e-06	77.185	no	NA	NA	NA	NA	NA	NA
213	AAHLVDTTNQVGHFQK	Glyma.06G189900.1.p	PREDICTED: ATPase 11, plasma membrane-type-like [Glycine max]	3	589.304	0.40845	6.8917e-15	140.63	no	1.264	1.147	0.891	0.886	0.908	0.903
214	AAHLVDTTNQVGHFQK	Glyma.06G189900.1.p	PREDICTED: ATPase 11, plasma membrane-type-like [Glycine max]	5	353.985	0.40442	0.00076545	53.448	no	0.917	0.709	0.907	1.249	1.198	1.021
215	AAHMLSLPK	Glyma.05G029200.3.p	PREDICTED: probable aldehyde dehydrogenase isoform X1 [Glycine max]	3	323.185	-0.019003	0.0028846	79.469	no	NA	NA	NA	NA	NA	NA
216	AAHVELAER	Glyma.06G155300.2.p	PREDICTED: DNA polymerase delta catalytic subunit isoform X3 [Glycine max]	3	332.514	-0.95675	0.048489	42.599	yes	NA	NA	NA	NA	NA	NA
217	AAHVVEQTIGSIR	Glyma.02G008000.1.p	PREDICTED: ABC transporter B family member 4-like [Glycine max]	3	460.925	-0.88387	1.9027e-09	138.76	no	0.829	0.857	0.982	1.016	1.242	1.075
218	AAHVVEQTIGSIR	Glyma.02G008000.1.p	PREDICTED: ABC transporter B family member 4-like [Glycine max]	2	690.883	-1.0662	3.281e-07	111.86	no	0.831	0.765	0.644	1.118	1.287	1.355
219	AAHVYSEAK	Glyma.07G237700.1.p	PREDICTED: galactokinase-like [Glycine max]	3	325.835	0.5648	0.00044835	95.352	yes	0.808	1.349	0.811	1.085	1.024	0.923
220	AAIAALCR	Glyma.08G308700.3.p	PREDICTED: callose synthase 7-like [Glycine max]	2	423.237	-0.34124	0.051093	66.994	yes	NA	NA	NA	NA	NA	NA
221	AAIDASAGAISGGISR	Glyma.09G045800.1.p	PREDICTED: mitochondrial thiamine pyrophosphate carrier-like isoform X1 [Glycine max]	2	708.876	0.034961	1.605e-08	117.48	yes	0.942	0.902	0.867	1.091	1.203	0.995
222	AAIDSEMEVFSK	Glyma.09G136800.3.p	oxidoreductase/transition metal ion-binding protein, putative [Medicago truncatula]	3	442.88	-0.34013	0.0033098	60.641	yes	NA	NA	NA	NA	NA	NA
223	AAIDSEMEVFSK	Glyma.09G136800.3.p	oxidoreductase/transition metal ion-binding protein, putative [Medicago truncatula]	2	663.816	0.073965	0.0056591	68.536	yes	NA	NA	NA	NA	NA	NA
224	AAIDVVCNPLGK	Glyma.15G011500.1.p	PREDICTED: ADP,ATP carrier protein 1, chloroplastic-like [Glycine max]	3	419.56	0.25551	0.00016438	86.898	no	1.188	1.003	0.986	0.853	0.977	0.994
225	AAIDVVCNPLGK	Glyma.15G011500.1.p	PREDICTED: ADP,ATP carrier protein 1, chloroplastic-like [Glycine max]	2	628.837	-0.51053	1.3936e-14	163.64	no	1.25	1.009	1.079	0.784	0.959	0.919
226	AAIEYEK	Glyma.15G269300.1.p	PREDICTED: protein FLX-like 1 [Glycine max]	2	412.213	-0.17648	0.029711	97.071	yes	NA	NA	NA	NA	NA	NA
227	AAIEYEK	Glyma.15G269300.1.p	PREDICTED: protein FLX-like 1 [Glycine max]	3	275.145	0.057898	0.0080628	80.377	yes	0.838	0.871	0.818	1.067	1.099	1.306
228	AAIFESFAR	Glyma.16G000200.2.p	PREDICTED: methionine S-methyltransferase isoform X2 [Glycine max]	2	506.267	0	8.8007e-06	106.36	no	NA	NA	NA	NA	NA	NA
229	AAIFQAPVSDR	Glyma.17G017300.3.p	PREDICTED: UPF0613 protein PB24D3.06c-like [Glycine max]	2	587.814	0.389	0.0016622	87.806	yes	0.934	0.957	0.916	1.02	1.199	0.973
230	AAIFQAPVSDR	Glyma.17G017300.3.p	PREDICTED: UPF0613 protein PB24D3.06c-like [Glycine max]	3	392.212	0.43397	0.05725	35.652	yes	NA	NA	NA	NA	NA	NA
231	AAIGGPFCLINHHGK	Glyma.07G152200.1.p	PREDICTED: protein SCO1 homolog 1, mitochondrial-like [Glycine max]	4	398.71	0.10547	0.0053393	41.242	yes	NA	NA	NA	NA	NA	NA
232	AAIGGTAR	Glyma.06G163800.2.p	PREDICTED: protein BONZAI 1-like [Glycine max]	2	358.706	0.041363	0.046843	76.847	yes	NA	NA	NA	NA	NA	NA
233	AAIGPDK	Glyma.20G194400.1.p	PREDICTED: receptor-like protein kinase [Glycine max]	2	336.19	-2.0367	0.043203	91.584	no	0.989	1.038	0.995	0.989	1.003	0.986
234	AAIIDADSLTGTTAK	Glyma.06G266000.2.p	PREDICTED: formin-like protein 5 [Glycine max]	3	483.259	0.33647	3.7011e-09	127.17	yes	NA	NA	NA	NA	NA	NA
235	AAIKEESEGK	Glyma.11G247600.1.p	PREDICTED: glyceraldehyde-3-phosphate dehydrogenase GAPC1, cytosolic [Vigna radiata var. radiata]	3	354.521	-0.20114	0.0011135	85.676	yes	0.833	0.816	0.842	1.241	1.129	1.138
236	AAIKEESEGK	Glyma.11G247600.1.p	PREDICTED: glyceraldehyde-3-phosphate dehydrogenase GAPC1, cytosolic [Vigna radiata var. radiata]	4	266.142	-0.62473	0.00036787	102.51	yes	0.871	0.968	0.799	1.178	1.102	1.082
237	AAIKEESEGK	Glyma.11G247600.1.p	PREDICTED: glyceraldehyde-3-phosphate dehydrogenase GAPC1, cytosolic [Vigna radiata var. radiata]	2	531.277	-1.1798	1.9259e-07	152.34	yes	0.734	0.91	0.836	1.142	1.204	1.175
238	AAILEDNFGR	Glyma.09G151400.9.p	PREDICTED: cysteine-rich receptor-like protein kinase 4 isoform X3 [Glycine max]	2	553.285	-0.48997	0.0034147	83.948	yes	0.915	0.94	0.876	1.044	1.1	1.125
239	AAILESDR	Glyma.20G218100.1.p	PREDICTED: granule-bound starch synthase 1, chloroplastic/amyloplastic-like [Glycine max]	2	437.735	0.5041	0.020047	87.323	no	0.875	0.835	0.911	1.066	1.23	1.084
240	AAILHGVTEVADAVK	Glyma.07G009600.1.p	PREDICTED: chaperonin CPN60-like 2, mitochondrial [Glycine max]	3	498.616	0.28802	9.1224e-16	148.18	yes	0.827	0.804	0.85	1.233	1.161	1.126
241	AAILHGVTEVADAVK	Glyma.07G009600.1.p	PREDICTED: chaperonin CPN60-like 2, mitochondrial [Glycine max]	3	498.616	0.48075	4.0187e-13	124.12	yes	NA	NA	NA	NA	NA	NA
242	AAILQGVTEVADAVK	Glyma.08G192700.1.p	PREDICTED: chaperonin CPN60-like 2, mitochondrial [Glycine max]	3	495.615	-0.32777	1.0309e-09	132.32	yes	NA	NA	NA	NA	NA	NA
243	AAIMDSSECGGGMK	Glyma.01G210500.1.p	PREDICTED: protein NRT1/ PTR FAMILY 6.3 [Glycine max]	3	482.528	-0.58006	7.754e-05	84.507	no	0.749	0.829	0.634	1.247	1.388	1.153
244	AAIMDSSECGGGMK	Glyma.01G210500.1.p	PREDICTED: protein NRT1/ PTR FAMILY 6.3 [Glycine max]	3	482.528	0.016999	9.0757e-05	88.155	no	0.854	0.874	0.838	1.121	1.143	1.169
245	AAIMDSSECGGGMK	Glyma.01G210500.1.p	PREDICTED: protein NRT1/ PTR FAMILY 6.3 [Glycine max]	3	482.528	-0.10585	0.00038508	58.829	no	NA	NA	NA	NA	NA	NA
246	AAIMDSSECGGGMK	Glyma.01G210500.1.p	PREDICTED: protein NRT1/ PTR FAMILY 6.3 [Glycine max]	3	482.528	-0.54962	7.2326e-05	75.819	no	NA	NA	NA	NA	NA	NA
247	AAIMDSSECGGGMK	Glyma.01G210500.1.p	PREDICTED: protein NRT1/ PTR FAMILY 6.3 [Glycine max]	3	477.197	0.76981	9.7255e-05	94.465	no	0.869	0.841	0.761	1.03	1.156	1.343
248	AAIMDSSECGGGMK	Glyma.01G210500.1.p	PREDICTED: protein NRT1/ PTR FAMILY 6.3 [Glycine max]	3	477.197	-0.033225	0.00011861	92.611	no	0.825	0.763	0.945	1.029	1.139	1.298
249	AAIMDSSECGGGMK	Glyma.01G210500.1.p	PREDICTED: protein NRT1/ PTR FAMILY 6.3 [Glycine max]	3	471.865	-0.24115	8.7141e-05	97.734	no	0.744	0.666	0.67	1.22	1.305	1.395
250	AAIMDSSECGGGMK	Glyma.01G210500.1.p	PREDICTED: protein NRT1/ PTR FAMILY 6.3 [Glycine max]	2	707.294	-0.72691	1.2933e-32	194.96	no	0.482	0.489	0.506	1.493	1.545	1.484
251	AAINHGQQIVR	Glyma.02G257200.1.p	phosphatidylinositol-specific phospholipase C [Glycine max]	3	402.895	-0.047558	1.0598e-06	130.22	yes	1.028	1.068	0.793	1.02	0.968	1.123
252	AAINHGQQIVR	Glyma.02G257200.1.p	phosphatidylinositol-specific phospholipase C [Glycine max]	2	603.839	-0.60381	1.2699e-12	161.9	yes	1.012	1.083	1.014	0.963	0.958	0.969
253	AAINHGQQIVR	Glyma.02G257200.1.p	phosphatidylinositol-specific phospholipase C [Glycine max]	3	402.895	0.62722	2.9868e-13	157.34	yes	1.056	0.914	1.062	0.906	1.025	1.038
254	AAINHGQQIVR	Glyma.02G257200.1.p	phosphatidylinositol-specific phospholipase C [Glycine max]	2	603.839	0.16101	4.7643e-23	191.63	yes	1.078	1.022	0.999	0.991	0.914	0.996
255	AAINQLTK	Glyma.18G035100.1.p	PREDICTED: tropinone reductase homolog At5g06060-like [Glycine max]	2	429.756	0.34792	0.0020694	131.04	no	NA	NA	NA	NA	NA	NA
256	AAINQLTK	Glyma.18G035100.1.p	PREDICTED: tropinone reductase homolog At5g06060-like [Glycine max]	3	286.84	-0.16027	0.0082089	74.439	no	NA	NA	NA	NA	NA	NA
257	AAINYGQQIVR	Glyma.14G059200.1.p	phosphoinositide-specific phospholipase C P13 [Glycine max]	2	616.841	-0.5376	7.4029e-23	188.81	yes	1.102	1.117	0.97	0.905	0.978	0.928
258	AAINYGQQIVR	Glyma.14G059200.1.p	phosphoinositide-specific phospholipase C P13 [Glycine max]	3	411.563	-0.033084	0.00011602	103.74	yes	NA	NA	NA	NA	NA	NA
259	AAIQCLK	Glyma.07G127300.1.p	PREDICTED: vacuolar protein sorting-associated protein 32 homolog 2 [Glycine max]	3	268.486	0.41746	0.0098607	78.002	no	0.949	0.871	0.883	1.017	1.141	1.137
260	AAIQCLK	Glyma.07G127300.1.p	PREDICTED: vacuolar protein sorting-associated protein 32 homolog 2 [Glycine max]	2	402.226	0.6144	0.01437	118.11	no	0.936	0.821	0.866	1.076	1.106	1.194
261	AAISGTLDGNGR	Glyma.06G105900.3.p	PREDICTED: acetyl-CoA carboxylase 1-like [Glycine max]	2	566.291	-1.2988	0.04006	54.784	no	1.019	0.957	0.904	0.847	1.199	1.074
262	AAISLEEIK	Glyma.17G061800.1.p	PREDICTED: plasma membrane ATPase 4 [Glycine max]	2	487.282	0.22587	0.00094644	122.52	yes	NA	NA	NA	NA	NA	NA
263	AAISLEEIK	Glyma.17G061800.1.p	PREDICTED: plasma membrane ATPase 4 [Glycine max]	3	325.19	0.69855	0.00037355	109.01	yes	1.012	0.599	0.903	1.305	1.144	1.037
264	AAISLEEIKNETVDLER	Glyma.17G061800.1.p	PREDICTED: plasma membrane ATPase 4 [Glycine max]	3	644.009	-0.043425	4.9857e-14	135.02	yes	0.929	0.862	0.866	1.118	1.117	1.109
265	AAISLEEIKNETVDLER	Glyma.17G061800.1.p	PREDICTED: plasma membrane ATPase 4 [Glycine max]	3	644.009	-0.065425	1.1567e-05	94.673	yes	1.031	0.831	0.952	1.126	1.102	0.959
266	AAISTDPGR	Glyma.03G069700.3.p	PREDICTED: probable protein S-acyltransferase 16 [Glycine max]	2	444.233	-0.29055	0.010066	83.206	yes	0.957	0.965	0.882	1.032	1.036	1.128
267	AAITTVDVLTPK	Glyma.13G162800.1.p	PREDICTED: pyrophosphate-energized vacuolar membrane proton pump [Glycine max]	2	614.861	-0.48685	5.9888e-06	134.57	yes	1.113	0.998	0.915	0.901	1.065	1.008
268	AAITTVDVLTPK	Glyma.13G162800.1.p	PREDICTED: pyrophosphate-energized vacuolar membrane proton pump [Glycine max]	3	410.243	-0.072469	0.049146	41.164	yes	NA	NA	NA	NA	NA	NA
269	AAITTVDVLTPK	Glyma.13G162800.1.p	PREDICTED: pyrophosphate-energized vacuolar membrane proton pump [Glycine max]	2	614.861	0.1056	1.3946e-10	152.07	yes	1.076	1.022	0.83	0.982	1.075	1.015
270	AAIVTGEDARDPNAPPNLWK	Glyma.03G122900.1.p	PREDICTED: protein NRT1/ PTR FAMILY 3.1-like [Glycine max]	3	712.368	-0.16613	4.2645e-05	73.279	yes	1.189	0.947	1.166	0.856	0.852	0.99
271	AAKEEIGNQAK	Glyma.11G125100.1.p	PREDICTED: ribosome biogenesis protein BMS1 homolog isoform X1 [Glycine max]	3	386.875	0.22601	0.00046712	91.265	yes	NA	NA	NA	NA	NA	NA
272	AALAATCPR	Glyma.09G009500.1.p	PREDICTED: cationic amino acid transporter 8, vacuolar [Glycine max]	2	465.745	-0.59067	0.0027975	101.41	yes	0.947	1.039	0.996	1.054	0.871	1.094
273	AALAEEEILEK	Glyma.07G052900.5.p	PREDICTED: U-box domain-containing protein 44-like [Glycine max]	2	608.327	0.0031933	1.7743e-12	158.79	no	0.975	0.874	0.895	1.079	1.039	1.138
274	AALAEEEILEK	Glyma.07G052900.5.p	PREDICTED: U-box domain-containing protein 44-like [Glycine max]	3	405.887	0.97545	0.0021718	70.028	no	1.008	1.015	0.758	1.057	0.944	1.217
275	AALAETEAR	Glyma.01G177700.3.p	probable Xaa-Pro aminopeptidase P-like [Glycine max]	2	466.246	0.95275	0.0097527	82.452	yes	NA	NA	NA	NA	NA	NA
276	AALAIASLLDR	Glyma.16G109700.1.p	PREDICTED: arabinosyltransferase XEG113-like [Glycine max]	2	557.335	-0.19017	7.1853e-05	125.97	yes	0.892	0.904	0.833	1.134	1.08	1.158
277	AALAIASLLDR	Glyma.16G109700.1.p	PREDICTED: arabinosyltransferase XEG113-like [Glycine max]	3	371.892	0.078388	0.00025869	80.688	yes	NA	NA	NA	NA	NA	NA
278	AALANEHEQDIYFQGIPEAAVPENEQR	Glyma.20G171600.1.p	ras-related protein Rab7 [Glycine max]	3	1013.82	-0.03043	0.0024813	92.565	yes	1.003	1.195	0.78	1.088	1.142	0.792
279	AALEADQAR	Glyma.20G216900.1.p	PREDICTED: plant UBX domain-containing protein 10-like [Glycine max]	2	472.743	-0.10266	0.0042587	89.355	yes	NA	NA	NA	NA	NA	NA
280	AALEAELK	Glyma.18G230500.1.p	PREDICTED: remorin-like [Glycine max]	2	422.742	-0.052962	0.0047661	113.89	yes	NA	NA	NA	NA	NA	NA
281	AALEAELK	Glyma.18G230500.1.p	PREDICTED: remorin-like [Glycine max]	3	282.164	-0.40694	0.01999	58.981	yes	NA	NA	NA	NA	NA	NA
282	AALEAQK	Glyma.16G003600.1.p	DUF1682 family protein [Medicago truncatula]	2	365.708	-2.6195	0.036787	92.692	yes	NA	NA	NA	NA	NA	NA
283	AALEAQLR	Glyma.07G073100.1.p	PREDICTED: remorin-like [Glycine max]	3	291.171	0.054945	0.0043726	88.734	yes	1.074	1.093	0.99	0.938	0.781	1.122
284	AALEDATTVVVK	Glyma.04G239000.2.p	PREDICTED: probable inactive receptor kinase At4g23740 [Glycine max]	3	406.231	0.31843	0.00039424	83.499	no	0.934	1.004	0.911	0.869	1.315	0.966
285	AALGGGLDPLLLTGMYDQGMVR	Glyma.06G067800.1.p	PREDICTED: putative clathrin assembly protein At2g25430 [Glycine max]	3	760.717	0.017385	0.00013918	83.758	yes	NA	NA	NA	NA	NA	NA
286	AALGGGLDPLLLTGMYDQGMVR	Glyma.06G067800.1.p	PREDICTED: putative clathrin assembly protein At2g25430 [Glycine max]	3	755.385	-0.34384	0.00017457	82.877	yes	0.981	0.935	0.961	1.152	1.06	0.911
287	AALGGGLDPLLLTGMYDQGMVR	Glyma.06G067800.1.p	PREDICTED: putative clathrin assembly protein At2g25430 [Glycine max]	3	755.385	0.6335	0.00012808	64.298	yes	NA	NA	NA	NA	NA	NA
288	AALGGGLDPLLLTGMYDQGMVR	Glyma.06G067800.1.p	PREDICTED: putative clathrin assembly protein At2g25430 [Glycine max]	3	750.054	0.49441	0.00024358	83.758	yes	1.129	0.944	1.094	0.775	1.006	1.053
289	AALGNLK	Glyma.11G039900.1.p	vacuolar protein sorting protein [Medicago truncatula]	2	343.713	1.0533	0.017266	110.43	yes	1.078	0.914	0.915	0.999	1.07	1.024
290	AALGNQTLR	Glyma.03G142500.1.p	PREDICTED: protein QUIRKY-like [Glycine max]	2	472.27	0.062316	0.0017637	110.31	yes	0.972	0.914	0.881	1.044	1.081	1.108
291	AALHAFTDTLR	Glyma.11G237000.1.p	PREDICTED: NADPH-dependent 1-acyldihydroxyacetone phosphate reductase-like [Glycine max]	3	405.888	-0.004347	0.00063328	82.645	yes	0.945	0.817	0.948	0.967	1.25	1.074
292	AALHEAAK	Glyma.10G259400.1.p	PREDICTED: probable protein phosphatase 2C 63 [Glycine max]	3	270.82	-0.38483	0.0023122	99.919	yes	NA	NA	NA	NA	NA	NA
293	AALHEAAK	Glyma.10G259400.1.p	PREDICTED: probable protein phosphatase 2C 63 [Glycine max]	2	405.727	-0.96465	0.012901	94.662	yes	NA	NA	NA	NA	NA	NA
294	AALHEAAR	Glyma.07G239000.1.p	PREDICTED: probable protein phosphatase 2C 42 isoform X1 [Glycine max]	3	280.156	-0.99085	0.026728	55.441	no	0.493	0.679	0.542	1.503	1.188	1.596
295	AALLAFK	Glyma.13G341500.1.p	DNA-damage-repair/toleration protein DRT100-like precursor [Glycine max]	2	367.234	0.10343	0.013232	128.65	yes	1.172	1.101	0.963	0.817	1.017	0.93
296	AALLEFHAVPVYQSK	Glyma.08G329900.1.p	PREDICTED: fasciclin-like arabinogalactan protein 1 [Glycine max]	3	558.307	0.12509	8.0831e-05	88.101	yes	0.933	1.065	1.053	1.103	0.958	0.888
297	AALLEFHAVPVYQSK	Glyma.08G329900.1.p	PREDICTED: fasciclin-like arabinogalactan protein 1 [Glycine max]	4	418.982	0.6685	7.1534e-05	81.565	yes	0.989	1.035	1.017	1.006	0.967	0.986
298	AALLEFHAVPVYQSK	Glyma.08G329900.1.p	PREDICTED: fasciclin-like arabinogalactan protein 1 [Glycine max]	3	558.307	0.48368	4.8057e-05	73.927	yes	NA	NA	NA	NA	NA	NA
299	AALNLAYQNHSR	Glyma.11G034100.3.p	PREDICTED: leucine--tRNA ligase, cytoplasmic-like [Glycine max]	3	453.237	0.57279	0.00044048	74.841	yes	0.906	0.939	1.021	1.058	1.072	1.004
300	AALNLAYQNR	Glyma.01G208100.2.p	PREDICTED: leucine--tRNA ligase, cytoplasmic-like [Glycine max]	2	567.307	-0.27765	0.0025373	87.323	yes	NA	NA	NA	NA	NA	NA
301	AALPAMK	Glyma.15G105400.1.p	PREDICTED: 3-dehydrosphinganine reductase TSC10A [Glycine max]	2	351.204	-0.39425	0.013232	128.65	no	NA	NA	NA	NA	NA	NA
302	AALPAMK	Glyma.15G105400.1.p	PREDICTED: 3-dehydrosphinganine reductase TSC10A [Glycine max]	2	351.204	-0.49161	0.017266	110.43	no	NA	NA	NA	NA	NA	NA
303	AALPAMK	Glyma.15G105400.1.p	PREDICTED: 3-dehydrosphinganine reductase TSC10A [Glycine max]	2	359.202	-0.4375	0.015411	96.041	no	NA	NA	NA	NA	NA	NA
304	AALPDLPQDLVSEMMRPPLR	Glyma.10G005200.1.p	cyanate hydratase [Glycine max]	3	750.398	0.47349	1.4328e-05	106.38	yes	1.091	0.993	1.021	0.956	0.909	1.03
305	AALPDLPQDLVSEMMRPPLR	Glyma.10G005200.1.p	cyanate hydratase [Glycine max]	3	750.398	-0.0094506	1.1548e-05	90.348	yes	1.032	0.869	0.998	0.996	0.983	1.122
306	AALQEAAK	Glyma.10G282900.1.p	PREDICTED: probable protein phosphatase 2C 64 [Glycine max]	2	401.227	-1.4553	0.0039843	116.54	no	1.026	1.037	1.044	0.972	0.921	1.001
307	AALQEAAK	Glyma.10G282900.1.p	PREDICTED: probable protein phosphatase 2C 64 [Glycine max]	2	401.227	1.1438	0.0020694	131.04	no	0.835	0.754	0.717	1.222	1.251	1.221
308	AALQFIDAGNR	Glyma.03G134200.2.p	PREDICTED: putative calcium-transporting ATPase 11, plasma membrane-type [Glycine max]	2	588.312	-0.024091	0.00098496	99.815	no	NA	NA	NA	NA	NA	NA
309	AALQSSGQNCAGAER	Glyma.09G036000.2.p	PREDICTED: aldehyde dehydrogenase 22A1-like isoform X2 [Glycine max]	3	507.235	-0.57232	3.7075e-13	130.1	yes	0.886	0.918	0.872	0.958	1.246	1.119
310	AALSAALGGR	Glyma.04G013900.1.p	PREDICTED: phosphatidylinositol 4-kinase alpha 1-like [Glycine max]	2	443.759	0.016576	0.014286	66.568	no	0.771	0.785	1	1.168	1.258	1.017
311	AALSFNIPDHK	Glyma.17G064100.1.p	mitochondrial outer membrane protein porin 4 [Cajanus cajan]	3	404.884	-0.22506	0.00028931	91.867	no	NA	NA	NA	NA	NA	NA
312	AALSFNIPDHK	Glyma.17G064100.1.p	mitochondrial outer membrane protein porin 4 [Cajanus cajan]	4	303.915	-0.51666	0.00017829	100.02	no	0.989	1.104	0.893	0.822	1.202	0.991
313	AALSFNIPDHK	Glyma.17G064100.1.p	mitochondrial outer membrane protein porin 4 [Cajanus cajan]	3	404.884	0.025911	0.00079027	80.688	no	NA	NA	NA	NA	NA	NA
314	AALSFNIPDHK	Glyma.17G064100.1.p	mitochondrial outer membrane protein porin 4 [Cajanus cajan]	3	404.884	-0.71372	0.00079027	80.688	no	1.129	1.14	0.914	1.157	0.853	0.808
315	AALTLTPRPPEFMPLDSGAYK	Glyma.18G124800.2.p	PREDICTED: single-stranded DNA-binding protein WHY1, chloroplastic-like [Glycine max]	3	759.065	-0.24861	1.2267e-12	152.37	yes	1.101	1.113	0.903	0.943	0.981	0.959
316	AALVDILQTR	Glyma.09G045800.1.p	PREDICTED: mitochondrial thiamine pyrophosphate carrier-like isoform X1 [Glycine max]	2	550.327	0.22118	0.0040046	82.287	yes	NA	NA	NA	NA	NA	NA
317	AALVYSK	Glyma.08G201300.1.p	PREDICTED: ABC transporter G family member 36-like [Glycine max]	2	376.221	0.070302	0.014376	118.06	no	1.252	0.983	1.099	0.83	1.064	0.772
318	AALVYSK	Glyma.08G201300.1.p	PREDICTED: ABC transporter G family member 36-like [Glycine max]	2	376.221	0.23946	0.014376	118.06	no	1.118	1.19	0.894	1.063	0.903	0.832
319	AALVYSK	Glyma.08G201300.1.p	PREDICTED: ABC transporter G family member 36-like [Glycine max]	3	251.15	-0.61432	0.01766	71.995	no	0.984	1.107	1.072	1	0.987	0.849
320	AALYGPAAAK	Glyma.04G016600.2.p	PREDICTED: actin cytoskeleton-regulatory complex protein pan1 [Glycine max]	2	466.764	-0.30496	1.445e-10	158.08	no	0.935	0.877	0.882	1.113	1.104	1.09
321	AALYGPAAAK	Glyma.04G016600.2.p	PREDICTED: actin cytoskeleton-regulatory complex protein pan1 [Glycine max]	3	311.512	-0.27349	0.0054892	55.531	no	0.947	0.931	0.913	1.16	1.019	1.03
322	AALYGPASSK	Glyma.02G311400.1.p	PREDICTED: EH domain-containing protein 2-like [Glycine max]	2	482.759	0.62877	0.0021548	107.57	yes	NA	NA	NA	NA	NA	NA
323	AAMDGAK	Glyma.14G096100.1.p	PREDICTED: ATP-dependent zinc metalloprotease FTSH 4, mitochondrial-like isoform X1 [Glycine max]	2	332.16	0.2696	0.019088	106.76	no	0.897	0.929	0.923	1.104	1.066	1.08
324	AAMENTGILCAVMLDTK	Glyma.07G224800.2.p	PREDICTED: pyruvate kinase, cytosolic isozyme [Glycine max]	3	623.963	-0.36024	2.95e-07	105.58	no	NA	NA	NA	NA	NA	NA
325	AAMENTGILCAVMLDTK	Glyma.07G224800.2.p	PREDICTED: pyruvate kinase, cytosolic isozyme [Glycine max]	3	618.632	0.42533	3.0132e-06	97.203	no	0.994	1.048	0.822	1.094	0.955	1.087
326	AAMENTGILCAVMLDTK	Glyma.07G224800.2.p	PREDICTED: pyruvate kinase, cytosolic isozyme [Glycine max]	3	618.632	-0.3079	0.0015407	57.788	no	NA	NA	NA	NA	NA	NA
327	AAMENTGILCAVMLDTK	Glyma.07G224800.2.p	PREDICTED: pyruvate kinase, cytosolic isozyme [Glycine max]	3	613.3	-0.014488	1.5783e-25	166.86	no	1.013	0.975	0.891	1.119	1.03	0.972
328	AAMENTGILCAVMLDTK	Glyma.07G224800.2.p	PREDICTED: pyruvate kinase, cytosolic isozyme [Glycine max]	3	613.3	-0.4289	3.5503e-07	110.44	no	NA	NA	NA	NA	NA	NA
329	AAMSLPATK	Glyma.20G179500.1.p	PREDICTED: chorismate synthase, chloroplastic isoform X2 [Glycine max]	2	445.244	-1.1757	0.00255	93.162	yes	0.869	1.048	0.953	1.052	1.008	1.071
330	AAMSLPATK	Glyma.20G179500.1.p	PREDICTED: chorismate synthase, chloroplastic isoform X2 [Glycine max]	3	297.165	-0.70345	0.023785	53.968	yes	NA	NA	NA	NA	NA	NA
331	AAMSLPATK	Glyma.20G179500.1.p	PREDICTED: chorismate synthase, chloroplastic isoform X2 [Glycine max]	2	453.242	-0.32214	0.035207	60.91	yes	0.957	0.81	0.795	1.108	1.117	1.213
332	AANAHDFIASLK	Glyma.19G016400.1.p	PREDICTED: LOW QUALITY PROTEIN: ABC transporter B family member 15-like [Glycine max]	3	419.891	-0.17613	0.0021969	63.624	yes	NA	NA	NA	NA	NA	NA
333	AANAHEFISSLK	Glyma.01G008200.1.p	PREDICTED: putative ABC transporter B family member 8 isoform X1 [Glycine max]	3	429.895	0.50113	0.017862	47.844	yes	NA	NA	NA	NA	NA	NA
334	AANASEQIFK	Glyma.08G087600.2.p	PREDICTED: E3 ubiquitin-protein ligase UPL1-like isoform X1 [Glycine max]	2	539.78	-0.30239	5.3168e-06	141.48	yes	0.984	0.839	0.943	1.015	1.09	1.129
335	AANDDLRR	Glyma.08G052600.1.p	HMG I/Y like protein [Glycine max]	3	310.83	-0.87271	0.061088	49.358	yes	0.996	0.978	1.05	0.947	0.986	1.044
336	AANDDLRR	Glyma.08G052600.1.p	HMG I/Y like protein [Glycine max]	2	465.741	-0.60044	0.051705	81.297	yes	1.063	1.026	0.954	1.011	0.986	0.959
337	AANIAEEVFER	Glyma.15G186100.2.p	PREDICTED: guanine deaminase-like [Vigna radiata var. radiata]	2	624.815	-0.02977	0.00011031	119.22	yes	1.35	1.128	1.284	0.813	0.632	0.793
338	AANIKPDPDLDVYMK	Glyma.15G011900.1.p	PREDICTED: pleiotropic drug resistance protein 1-like [Glycine max]	3	569.287	-0.52391	5.2007e-06	105.65	no	1.052	1.026	0.864	1.043	0.978	1.038
339	AANIKPDPDLDVYMK	Glyma.15G011900.1.p	PREDICTED: pleiotropic drug resistance protein 1-like [Glycine max]	4	427.217	-0.33011	4.3839e-05	79.492	no	1.018	0.971	0.891	1.017	1.09	1.012
340	AANIKPDPDLDVYMK	Glyma.15G011900.1.p	PREDICTED: pleiotropic drug resistance protein 1-like [Glycine max]	4	427.217	0.11365	0.0042175	53.034	no	1.067	0.958	1.082	1.18	0.898	0.814
341	AANIKPDPDLDVYMK	Glyma.15G011900.1.p	PREDICTED: pleiotropic drug resistance protein 1-like [Glycine max]	3	569.287	-0.30493	0.0071469	54.343	no	1.035	1.004	0.968	0.889	1.099	1.004
342	AANIKPDPDLDVYMK	Glyma.15G011900.1.p	PREDICTED: pleiotropic drug resistance protein 1-like [Glycine max]	3	563.955	0.12209	3.6879e-06	111.94	no	1.065	0.901	0.964	1.073	0.964	1.033
343	AANILLDFK	Glyma.07G085600.1.p	PREDICTED: proline-rich receptor-like protein kinase PERK1 [Glycine max]	2	502.792	-0.054256	7.9815e-06	144.38	yes	0.981	1.04	0.931	0.979	1.037	1.033
344	AANILLDFK	Glyma.07G085600.1.p	PREDICTED: proline-rich receptor-like protein kinase PERK1 [Glycine max]	3	335.531	0.51819	0.0012384	89.55	yes	1.056	1.005	0.864	0.977	1.084	1.014
345	AANPETK	Glyma.11G070500.2.p	isoflavone reductase-like [Glycine max]	2	365.69	-0.98193	0.048909	86.086	yes	0.733	0.751	0.671	1.167	1.407	1.271
346	AANPETKEELIESFK	Glyma.11G070500.2.p	isoflavone reductase-like [Glycine max]	3	569.293	-0.19222	5.6182e-13	132.79	yes	0.866	0.783	0.778	1.185	1.163	1.225
347	AANSDLSSPESWR	Glyma.17G000300.1.p	PREDICTED: probable anion transporter 5 [Glycine max]	2	710.329	-0.5723	2.7948e-08	128.08	yes	1.006	0.975	0.992	1.015	1.021	0.99
348	AANVHGFVSGLPEGYK	Glyma.13G063700.1.p	PREDICTED: ABC transporter B family member 19 isoform X1 [Glycine max]	3	549.283	0.57969	5.4658e-07	102.87	yes	1.087	1.188	0.953	0.928	0.816	1.027
349	AANYAGSAK	Glyma.01G170600.1.p	FG-GAP repeat protein [Medicago truncatula]	2	426.714	-0.19382	2.4938e-07	159.04	yes	0.957	1.061	0.951	1.042	0.994	0.995
350	AAPDLRPVVGK	Glyma.12G004400.1.p	PREDICTED: probable pectinesterase/pectinesterase inhibitor 33 [Glycine max]	3	374.893	-0.3437	0.051017	46.462	yes	NA	NA	NA	NA	NA	NA
351	AAPGAVAINWILK	Glyma.17G002100.1.p	PREDICTED: protein root UVB sensitive 6-like [Glycine max]	3	441.931	0.34815	1.1024e-05	88.495	yes	NA	NA	NA	NA	NA	NA
352	AAPPPQSFPLILDIDDFK	Glyma.07G046100.1.p	PREDICTED: exocyst complex component SEC10 [Glycine max]	3	662.019	-0.50736	0.00012458	74.789	yes	NA	NA	NA	NA	NA	NA
353	AAPPPQSFPLILDIDDFK	Glyma.07G046100.1.p	PREDICTED: exocyst complex component SEC10 [Glycine max]	3	662.019	-0.062427	9.8649e-09	108.58	yes	NA	NA	NA	NA	NA	NA
354	AAPPSVSNVK	Glyma.15G192700.1.p	PREDICTED: 187-kDa microtubule-associated protein AIR9-like isoform X1 [Glycine max]	2	485.272	-0.50522	0.0036184	82.645	yes	1.046	0.913	0.951	1.049	1.027	1.013
355	AAPPSVSNVK	Glyma.15G192700.1.p	PREDICTED: 187-kDa microtubule-associated protein AIR9-like isoform X1 [Glycine max]	2	485.272	0.49494	0.0051151	74.267	yes	NA	NA	NA	NA	NA	NA
356	AAPQPTQK	Glyma.02G292500.1.p	PREDICTED: dihydrolipoyllysine-residue succinyltransferase component of 2-oxoglutarate dehydrogenase complex 2, mitochondrial [Glycine max]	2	420.732	-0.044115	0.029414	81.297	yes	0.713	0.778	0.676	1.275	1.24	1.318
357	AAPQPTQK	Glyma.02G292500.1.p	PREDICTED: dihydrolipoyllysine-residue succinyltransferase component of 2-oxoglutarate dehydrogenase complex 2, mitochondrial [Glycine max]	2	420.732	-0.34173	0.0087946	105.39	yes	0.663	0.776	0.672	1.309	1.216	1.363
358	AAPTGNER	Glyma.08G341500.1.p	trypsin inhibitor subtype A precursor [Glycine max]	2	408.204	-0.0506	0.04041	75.243	yes	1.077	1.27	0.945	0.821	0.985	0.902
359	AAPVIGGER	Glyma.04G181900.1.p	PREDICTED: CASP-like protein 4A2 [Glycine max]	2	435.246	-0.98577	0.064907	60.478	yes	1.136	1.015	0.843	0.952	0.953	1.101
360	AAPVVIVPGK	Glyma.04G012400.3.p	universal stress protein PHOS32 [Cajanus cajan]	2	475.805	-0.0053095	0.0034754	80.229	yes	NA	NA	NA	NA	NA	NA
361	AAPVVIVPGK	Glyma.04G012400.3.p	universal stress protein PHOS32 [Cajanus cajan]	3	317.539	0.049285	0.039242	35.438	yes	0.833	0.849	0.855	1.194	1.133	1.135
362	AAPYAAAK	Glyma.13G334200.3.p	PREDICTED: THO complex subunit 4A-like [Glycine max]	2	381.711	0.063445	1.6399e-05	161.52	yes	0.723	0.87	0.725	1.358	1.111	1.212
363	AAPYATAK	Glyma.11G141500.2.p	PREDICTED: THO complex subunit 4A-like [Glycine max]	2	396.716	-0.3221	0.040786	73.616	yes	0.677	0.88	0.768	1.219	1.302	1.154
364	AAQDIANAELPPTHPIR	Glyma.06G101500.2.p	PREDICTED: 14-3-3-like protein [Glycine max]	4	454.244	0.056561	0.0076608	44.925	yes	0.782	1.062	0.956	1.13	0.987	1.082
365	AAQDIANAELPPTHPIR	Glyma.06G101500.2.p	PREDICTED: 14-3-3-like protein [Glycine max]	3	605.323	-0.12549	1.0764e-06	100.11	yes	1.533	NA	NA	0.653	1.168	0.646
366	AAQDIANAELPPTHPIR	Glyma.06G101500.2.p	PREDICTED: 14-3-3-like protein [Glycine max]	3	605.323	-0.43284	4.4273e-06	90.707	yes	NA	NA	NA	NA	NA	NA
367	AAQDIANAELPPTHPIR	Glyma.06G101500.2.p	PREDICTED: 14-3-3-like protein [Glycine max]	3	605.323	-0.21917	6.0894e-06	81.632	yes	0.718	1.412	0.859	1.183	0.759	1.069
368	AAQDIANAELPPTHPIR	Glyma.06G101500.2.p	PREDICTED: 14-3-3-like protein [Glycine max]	3	605.323	-0.28195	2.4551e-07	107.35	yes	1.054	0.892	0.958	0.905	1.15	1.041
369	AAQDIANAELPPTHPIR	Glyma.06G101500.2.p	PREDICTED: 14-3-3-like protein [Glycine max]	3	605.323	-0.32801	6.4582e-06	73.834	yes	1.023	1.005	0.994	0.922	1.029	1.027
370	AAQDIANTELPPTHPIR	Glyma.14G176900.2.p	PREDICTED: 14-3-3-like protein [Glycine max]	3	615.327	-0.59673	7.8767e-10	117.2	yes	0.965	1.012	1.005	0.952	0.966	1.1
371	AAQDIANTELPPTHPIR	Glyma.14G176900.2.p	PREDICTED: 14-3-3-like protein [Glycine max]	3	615.327	-0.53634	7.8767e-10	118.52	yes	0.916	0.904	1.053	1.075	1.045	1.007
372	AAQDIANTELPPTHPIR	Glyma.14G176900.2.p	PREDICTED: 14-3-3-like protein [Glycine max]	3	615.327	-0.23753	2.4551e-07	109.83	yes	0.986	1.074	1.093	0.959	1.018	0.871
373	AAQDIANTELPPTHPIR	Glyma.14G176900.2.p	PREDICTED: 14-3-3-like protein [Glycine max]	3	615.327	-0.21046	7.8767e-10	117.2	yes	0.987	0.951	0.884	1.006	1.114	1.059
374	AAQDIANTELPPTHPIR	Glyma.14G176900.2.p	PREDICTED: 14-3-3-like protein [Glycine max]	3	615.327	-0.42435	5.8844e-06	87.447	yes	NA	NA	NA	NA	NA	NA
375	AAQDIANTELPPTHPIR	Glyma.14G176900.2.p	PREDICTED: 14-3-3-like protein [Glycine max]	3	615.327	-0.1796	5.8844e-06	87.447	yes	NA	NA	NA	NA	NA	NA
376	AAQDIANTELPPTHPIR	Glyma.14G176900.2.p	PREDICTED: 14-3-3-like protein [Glycine max]	3	615.327	-0.22311	2.2268e-07	109.07	yes	1.045	1.035	0.875	0.985	1.041	1.019
377	AAQDIANTELPPTHPIR	Glyma.14G176900.2.p	PREDICTED: 14-3-3-like protein [Glycine max]	3	615.327	-0.08298	6.4582e-06	74.789	yes	NA	NA	NA	NA	NA	NA
378	AAQDIANTELPPTHPIR	Glyma.14G176900.2.p	PREDICTED: 14-3-3-like protein [Glycine max]	3	615.327	-0.21773	0.00018801	68.283	yes	1.082	0.763	0.954	0.94	1.062	1.198
379	AAQDIANTELPPTHPIR	Glyma.14G176900.2.p	PREDICTED: 14-3-3-like protein [Glycine max]	3	615.327	-0.31547	6.4582e-06	72.898	yes	NA	NA	NA	NA	NA	NA
380	AAQDIASADLPPTHPIR	Glyma.04G092600.1.p	PREDICTED: 14-3-3-like protein B [Glycine max]	3	591.648	-0.55203	0.00018801	68.283	yes	0.96	0.981	1.015	0.924	0.951	1.169
381	AAQDIASADLPPTHPIR	Glyma.04G092600.1.p	PREDICTED: 14-3-3-like protein B [Glycine max]	3	591.648	-0.11519	3.8697e-06	92.265	yes	0.946	0.943	1.131	0.966	1.008	1.006
382	AAQDIASGDLPPTHPIR	Glyma.06G094400.1.p	PREDICTED: 14-3-3-like protein B [Glycine max]	3	586.976	-0.28932	1.0764e-06	98.943	yes	1.058	1.069	1.01	1.045	0.827	0.991
383	AAQDIASGDLPPTHPIR	Glyma.06G094400.1.p	PREDICTED: 14-3-3-like protein B [Glycine max]	3	586.976	-0.18132	3.8697e-06	84.759	yes	0.844	0.889	0.988	1.169	1.074	1.036
384	AAQEHTK	Glyma.11G030500.2.p	PREDICTED: hsp70-Hsp90 organizing protein 3 [Glycine max]	3	262.136	-0.38342	0.038899	54.525	no	NA	NA	NA	NA	NA	NA
385	AAQELIQK	Glyma.16G216200.9.p	PREDICTED: retinol dehydrogenase 11-like isoform X3 [Glycine max]	2	450.761	-0.71787	0.0019779	132.09	yes	0.949	0.899	0.852	1.047	1.104	1.149
386	AAQLAAQCLSR	Glyma.09G240700.2.p	PREDICTED: probable receptor-like protein kinase At5g15080 isoform X2 [Glycine max]	2	594.811	-1.4228	0.0053208	76.345	yes	NA	NA	NA	NA	NA	NA
387	AAQLDVVLTNK	Glyma.15G195500.1.p	PREDICTED: 60S ribosomal protein L32-1-like [Cicer arietinum]	3	391.228	0.82069	0.00070841	80.688	yes	0.995	1.017	1.041	0.981	1.095	0.871
388	AAQLDVVLTNK	Glyma.15G195500.1.p	PREDICTED: 60S ribosomal protein L32-1-like [Cicer arietinum]	2	586.338	-0.16653	8.9271e-05	123.75	yes	0.994	1.061	1.003	1.013	1.04	0.889
389	AAQLDVVVTNK	Glyma.11G226800.1.p	PREDICTED: 60S ribosomal protein L32-1 [Glycine max]	2	579.33	-0.2536	1.3874e-12	161.17	no	1.119	1.002	0.979	0.988	1	0.912
390	AAQLDVVVTNK	Glyma.11G226800.1.p	PREDICTED: 60S ribosomal protein L32-1 [Glycine max]	2	579.33	-0.14713	0.0018447	86.898	no	NA	NA	NA	NA	NA	NA
391	AAQLEAELCGAEAAR	Glyma.15G269300.1.p	PREDICTED: protein FLX-like 1 [Glycine max]	3	520.588	0.46772	7.6824e-05	83.204	yes	NA	NA	NA	NA	NA	NA
392	AAQLEAELCGAEAAR	Glyma.15G269300.1.p	PREDICTED: protein FLX-like 1 [Glycine max]	2	780.378	0.046294	4.5967e-08	109.6	yes	0.866	0.832	0.843	1.104	1.198	1.158
393	AAQLGLK	Glyma.07G232900.1.p	ferric leghemoglobin reductase-2 precursor [Glycine max]	2	350.721	-0.74894	0.059877	80.997	no	NA	NA	NA	NA	NA	NA
394	AAQQTQSGR	Glyma.04G200100.1.p	PREDICTED: coiled-coil domain-containing protein SCD2 isoform X1 [Glycine max]	2	473.739	-0.45862	1.8581e-05	137.88	yes	0.876	0.873	0.777	1.094	1.225	1.155
395	AAQQTQSGR	Glyma.04G200100.1.p	PREDICTED: coiled-coil domain-containing protein SCD2 isoform X1 [Glycine max]	2	473.739	-0.40823	0.0079515	87.181	yes	0.85	0.878	0.643	1.249	1.287	1.093
396	AAQQTQSGRDEDITALR	Glyma.04G200100.1.p	PREDICTED: coiled-coil domain-containing protein SCD2 isoform X1 [Glycine max]	3	620.645	-0.059359	1.1956e-05	77.776	yes	NA	NA	NA	NA	NA	NA
397	AAQWVPFK	Glyma.17G120500.1.p	PREDICTED: dnaJ homolog subfamily C GRV2-like isoform X1 [Glycine max]	2	473.761	-0.014237	0.051093	66.994	yes	NA	NA	NA	NA	NA	NA
398	AAQYFNIK	Glyma.02G097200.1.p	PREDICTED: sphingosine-1-phosphate lyase-like [Glycine max]	2	477.756	-0.29978	1.6399e-05	161.52	no	0.928	0.911	0.849	1.111	1.134	1.068
399	AASAEGVALVAPDTSPR	Glyma.10G106900.1.p	PREDICTED: S-formylglutathione hydrolase-like [Glycine max]	2	806.42	-0.30295	8.0338e-31	174.59	no	0.916	0.953	0.938	1.101	0.957	1.135
400	AASANAASPK	Glyma.08G365200.1.p	PREDICTED: 60S ribosomal protein L2, mitochondrial-like [Glycine max]	2	444.233	-0.20429	0.0028686	86.882	yes	NA	NA	NA	NA	NA	NA
401	AASDQGVK	Glyma.04G058600.1.p	catalytic/ coenzyme binding protein [Arabidopsis lyrata subsp. lyrata]	2	388.201	0	0.005406	100.19	yes	NA	NA	NA	NA	NA	NA
402	AASESTIADSTLQDK	Glyma.20G004600.1.p	PREDICTED: peroxisomal nicotinamide adenine dinucleotide carrier-like isoform X1 [Vigna angularis]	3	512.918	-0.28639	5.3902e-05	94.688	yes	1.105	0.998	0.931	1.024	0.849	1.093
403	AASESTIADSTLQDK	Glyma.20G004600.1.p	PREDICTED: peroxisomal nicotinamide adenine dinucleotide carrier-like isoform X1 [Vigna angularis]	2	768.873	-0.31762	3.2747e-68	231.06	yes	1.002	0.985	0.965	0.997	0.964	1.087
404	AASEYLYDLLTK	Glyma.02G036200.1.p	PREDICTED: signal recognition particle receptor subunit beta-like [Glycine max]	3	462.91	0.28081	0.010677	52.247	yes	0.926	1.161	0.859	1.001	1.068	0.985
405	AASEYLYDLLTK	Glyma.02G036200.1.p	PREDICTED: signal recognition particle receptor subunit beta-like [Glycine max]	2	693.861	0.16695	6.0274e-05	116.55	yes	NA	NA	NA	NA	NA	NA
406	AASEYLYDLLTK	Glyma.02G036200.1.p	PREDICTED: signal recognition particle receptor subunit beta-like [Glycine max]	3	462.91	0.51994	4.8426e-05	104.43	yes	0.876	1.062	0.777	0.922	1.223	1.14
407	AASEYLYDLLTK	Glyma.02G036200.1.p	PREDICTED: signal recognition particle receptor subunit beta-like [Glycine max]	2	693.861	-0.052758	2.8335e-43	218.18	yes	0.901	0.931	0.856	1.157	1.101	1.054
408	AASFGIPLQNLFEAK	Glyma.12G236000.2.p	PREDICTED: SUMO-activating enzyme subunit 2-like isoform X2 [Glycine max]	3	535.959	0.23337	0.00035153	67.118	yes	NA	NA	NA	NA	NA	NA
409	AASFNIIPSSTGAAK	Glyma.04G193500.1.p	PREDICTED: glyceraldehyde-3-phosphate dehydrogenase, cytosolic [Glycine max]	2	717.883	-0.01617	0.00052834	85.536	no	NA	NA	NA	NA	NA	NA
410	AASFNIIPSSTGAAK	Glyma.04G193500.1.p	PREDICTED: glyceraldehyde-3-phosphate dehydrogenase, cytosolic [Glycine max]	3	478.924	0.08879	7.4193e-05	90.793	no	1	0.96	0.797	1.068	1.018	1.157
411	AASFNIIPSSTGAAK	Glyma.04G193500.1.p	PREDICTED: glyceraldehyde-3-phosphate dehydrogenase, cytosolic [Glycine max]	4	359.445	0.26072	4.2006e-06	105.65	no	0.999	0.952	0.935	0.967	1.057	1.09
412	AASFNIIPSSTGAAK	Glyma.04G193500.1.p	PREDICTED: glyceraldehyde-3-phosphate dehydrogenase, cytosolic [Glycine max]	3	478.924	0.32612	6.4939e-05	85.672	no	NA	NA	NA	NA	NA	NA
413	AASFNIIPSSTGAAK	Glyma.04G193500.1.p	PREDICTED: glyceraldehyde-3-phosphate dehydrogenase, cytosolic [Glycine max]	2	717.883	-0.22655	0.00056124	89.43	no	0.813	1.182	0.836	1.125	0.98	1.064
414	AASIETGTK	Glyma.11G141500.2.p	PREDICTED: THO complex subunit 4A-like [Glycine max]	2	439.235	-0.43719	2.757e-07	157.91	no	0.737	0.834	0.814	1.177	1.252	1.186
415	AASIVSAGGDFGGGR	Glyma.13G196500.1.p	NADPH:quinone oxidoreductase-like protein [Medicago truncatula]	2	661.328	-0.97974	0.0038432	56.569	yes	NA	NA	NA	NA	NA	NA
416	AASLPDFQIPEIR	Glyma.02G282700.2.p	PREDICTED: ATP-dependent RNA helicase DHX36-like [Glycine max]	3	486.265	0.33293	0.0013949	63.473	yes	NA	NA	NA	NA	NA	NA
417	AASPEVSNVLESIPGVK	Glyma.11G149700.1.p	PREDICTED: glycosyltransferase-like KOBITO 1 [Glycine max]	3	566.309	-0.23322	6.0894e-06	77.776	yes	NA	NA	NA	NA	NA	NA
418	AASPEVSNVLESIPGVK	Glyma.11G149700.1.p	PREDICTED: glycosyltransferase-like KOBITO 1 [Glycine max]	4	424.983	0.16799	0.039277	32.702	yes	1.018	0.937	0.909	1.018	0.95	1.168
419	AASSATLLK	Glyma.02G080900.1.p	PREDICTED: cellulose synthase A catalytic subunit 2 [UDP-forming] [Glycine max]	2	431.256	0.055005	4.5685e-06	149.65	yes	1.175	1.132	1.08	0.824	0.907	0.881
420	AASSLCR	Glyma.17G013800.1.p	PREDICTED: calcium-dependent protein kinase 2-like [Glycine max]	2	382.69	-0.58461	0.041666	92.692	yes	0.855	0.986	0.889	1.003	1.036	1.232
421	AASTILATGGYGR	Glyma.11G067800.2.p	PREDICTED: succinate dehydrogenase [ubiquinone] flavoprotein subunit 1, mitochondrial [Glycine max]	3	413.223	0.394	0.00043223	73.9	yes	NA	NA	NA	NA	NA	NA
422	AASTILATGGYGR	Glyma.11G067800.2.p	PREDICTED: succinate dehydrogenase [ubiquinone] flavoprotein subunit 1, mitochondrial [Glycine max]	2	619.33	0.19847	2.2775e-05	103.43	yes	NA	NA	NA	NA	NA	NA
423	AASTILATGGYGR	Glyma.11G067800.2.p	PREDICTED: succinate dehydrogenase [ubiquinone] flavoprotein subunit 1, mitochondrial [Glycine max]	2	619.33	-0.66337	3.9086e-05	98.182	yes	0.805	0.746	0.721	1.303	1.192	1.232
424	AASTILATGGYGR	Glyma.11G067800.2.p	PREDICTED: succinate dehydrogenase [ubiquinone] flavoprotein subunit 1, mitochondrial [Glycine max]	3	413.223	-0.4762	0.00026021	84.198	yes	0.944	1.219	0.794	0.901	1.173	0.969
425	AASYAGSAK	Glyma.11G072700.1.p	FG-GAP repeat protein [Medicago truncatula]	2	413.209	-0.69169	0.0017613	109.71	yes	0.864	1.192	0.845	1.043	1.053	1.003
426	AASYGQTR	Glyma.06G025000.3.p	PREDICTED: putative HVA22-like protein g [Glycine max]	2	427.212	0.34005	0.010931	92.47	yes	NA	NA	NA	NA	NA	NA
427	AATAAAHSLNR	Glyma.18G172300.1.p	PREDICTED: vesicle-associated membrane protein 722 [Glycine max]	2	541.789	-0.21849	1.1347e-05	130.98	yes	0.793	0.961	0.866	1.129	1.085	1.166
428	AATAAAHSLNR	Glyma.18G172300.1.p	PREDICTED: vesicle-associated membrane protein 722 [Glycine max]	3	361.528	-8.63e-05	0.00079027	77.662	yes	1.337	0.513	0.346	1.467	1.268	1.068
429	AATAAAQSLNR	Glyma.08G355600.1.p	PREDICTED: vesicle-associated membrane protein 722 [Glycine max]	2	537.289	1.051	0.00098972	103.26	yes	0.69	0.876	0.801	1.182	1.271	1.18
430	AATAAGGGFH	Glyma.10G217900.1.p	sucrose transporter [Glycine max]	2	430.206	0.13346	0.0019514	110.41	yes	0.991	0.868	0.95	1.099	1.022	1.07
431	AATAALEGK	Glyma.U010600.1.p	PREDICTED: GTPase LSG1-2-like [Glycine max]	2	416.232	1.5049	0.013684	74.92	yes	NA	NA	NA	NA	NA	NA
432	AATAPANSLNK	Glyma.09G019800.2.p	PREDICTED: vesicle-associated membrane protein 722-like [Vigna radiata var. radiata]	3	353.193	0.39549	0.00028931	86.898	yes	NA	NA	NA	NA	NA	NA
433	AATAPANSLNK	Glyma.09G019800.2.p	PREDICTED: vesicle-associated membrane protein 722-like [Vigna radiata var. radiata]	2	529.285	-0.020415	0.0021599	84.817	yes	NA	NA	NA	NA	NA	NA
434	AATAPVNSLNK	Glyma.15G126200.1.p	PREDICTED: vesicle-associated membrane protein 722 [Glycine max]	2	543.301	-0.13971	1.4917e-12	160.53	yes	0.883	0.794	0.864	1.165	1.157	1.138
435	AATAQELLR	Glyma.10G211200.1.p	PREDICTED: caffeoylshikimate esterase-like [Glycine max]	2	486.777	0.019694	0.044801	66.351	yes	0.942	0.832	0.812	1.116	1.172	1.127
436	AATDPVFPPGIIDAYGIQR	Glyma.04G058600.1.p	catalytic/ coenzyme binding protein [Arabidopsis lyrata subsp. lyrata]	3	667.686	-0.0072201	0.00053662	62.813	yes	1.092	0.89	1.129	0.958	0.917	1.015
437	AATEFQLEK	Glyma.16G077500.1.p	PREDICTED: golgin candidate 1-like [Glycine max]	2	518.769	-0.015346	0.0014567	117.89	yes	NA	NA	NA	NA	NA	NA
438	AATGEEVSAEDLGGATVHCK	Glyma.07G213500.3.p	PREDICTED: methylcrotonoyl-CoA carboxylase beta chain, mitochondrial [Glycine max]	3	667.978	-0.58359	8.3717e-21	178.47	yes	1.015	0.805	0.872	1.076	1.14	1.092
439	AATLQSDNNR	Glyma.11G042900.2.p	PREDICTED: AT-hook motif nuclear-localized protein 8-like [Glycine max]	2	545.268	-0.14827	0.011984	74.173	yes	0.956	0.955	0.808	1.051	1.148	1.082
440	AATNNFDEALLLGVGGFGK	Glyma.09G273300.1.p	FERONIA receptor-like kinase precursor [Glycine max]	3	631.995	-0.68992	9.8774e-07	87.519	no	1.102	0.997	0.958	1.047	0.937	0.959
441	AATNNFDK	Glyma.01G118800.1.p	PREDICTED: probable leucine-rich repeat receptor-like serine/threonine-protein kinase At3g14840 isoform X1 [Glycine max]	2	440.712	0	0.0065963	106.04	no	NA	NA	NA	NA	NA	NA
442	AATNNFDVANK	Glyma.13G266100.1.p	receptor-like protein kinase 2-like precursor [Glycine max]	2	582.786	0.46373	5.3475e-05	127.76	yes	0.961	1.126	0.992	1.103	0.923	0.895
443	AATNNFDVANK	Glyma.13G266100.1.p	receptor-like protein kinase 2-like precursor [Glycine max]	3	388.86	0.88208	0.0049691	61.161	yes	0.937	0.923	0.876	0.912	1.277	1.075
444	AATNNFSSDYIVSESGEK	Glyma.14G002400.1.p	PREDICTED: probable serine/threonine-protein kinase At4g35230 isoform X1 [Glycine max]	3	640.294	-0.13884	6.5613e-09	111.64	yes	0.868	1.033	0.84	1.114	1.062	1.083
445	AATNNFSSEYIVSESGEK	Glyma.02G310400.1.p	PREDICTED: probable serine/threonine-protein kinase At4g35230 isoform X1 [Glycine max]	3	644.966	0.40785	1.9924e-10	129.01	yes	0.945	0.948	0.982	1.009	1.1	1.015
446	AATNNLDPANK	Glyma.12G155900.1.p	PREDICTED: probable LRR receptor-like serine/threonine-protein kinase At1g53430 [Glycine max]	2	564.786	-1.4321	0.00095426	105.2	yes	0.936	0.941	0.765	1.145	1.056	1.156
447	AATNVYIK	Glyma.15G191200.1.p	PREDICTED: gamma-soluble NSF attachment protein [Glycine max]	2	440.25	-0.65175	0.0039843	116.54	yes	0.984	1.042	0.966	1.014	1.063	0.93
448	AATNVYIK	Glyma.15G191200.1.p	PREDICTED: gamma-soluble NSF attachment protein [Glycine max]	3	293.836	-0.40296	0.0082089	70.912	yes	NA	NA	NA	NA	NA	NA
449	AATNVYIK	Glyma.15G191200.1.p	PREDICTED: gamma-soluble NSF attachment protein [Glycine max]	2	440.25	-0.064034	0.0019779	132.09	yes	0.982	0.952	0.884	1.045	1.073	1.064
450	AATSFVSVPYSEFLSK	Glyma.14G192100.1.p	PREDICTED: ATP-dependent zinc metalloprotease FTSH 9, chloroplastic [Glycine max]	3	578.298	-0.017715	0.061278	36.219	yes	NA	NA	NA	NA	NA	NA
451	AATTEAAESVK	Glyma.20G091100.2.p	PREDICTED: enolase-phosphatase E1-like [Glycine max]	3	359.852	0.24737	0.0018884	74.424	yes	1.046	1.035	0.93	0.905	1.122	0.962
452	AATTETVESVK	Glyma.10G142500.3.p	PREDICTED: titin-like isoform X3 [Glycine max]	2	568.296	-0.94913	2.6764e-08	133.81	yes	1.148	1.212	1.094	0.966	0.775	0.805
453	AATVAANSLNK	Glyma.20G022200.1.p	PREDICTED: vesicle-associated membrane protein 722-like [Glycine max]	2	530.293	-0.71572	6.5604e-29	199.11	yes	0.891	0.964	0.927	1.077	1.09	1.051
454	AATVAANSLNK	Glyma.20G022200.1.p	PREDICTED: vesicle-associated membrane protein 722-like [Glycine max]	3	353.865	-0.43877	6.1778e-05	123.86	yes	1.078	0.987	0.755	1.099	1.084	0.997
455	AAVASAAESK	Glyma.05G136200.1.p	PREDICTED: protein NRT1/ PTR FAMILY 8.3-like [Glycine max]	3	302.163	-0.40085	0.0015763	82.75	yes	NA	NA	NA	NA	NA	NA
456	AAVASAAESK	Glyma.05G136200.1.p	PREDICTED: protein NRT1/ PTR FAMILY 8.3-like [Glycine max]	2	452.74	-0.19594	3.4797e-05	134.25	yes	1.023	1.039	0.832	0.911	1.088	1.108
457	AAVAYGPGEPFVVER	Glyma.01G116300.1.p	PREDICTED: alcohol dehydrogenase-like 4 [Glycine max]	3	521.272	0.41206	6.4859e-05	90.793	no	NA	NA	NA	NA	NA	NA
458	AAVAYGPGEPFVVER	Glyma.01G116300.1.p	PREDICTED: alcohol dehydrogenase-like 4 [Glycine max]	2	781.404	0.45198	5.779e-06	109.15	no	0.93	0.996	0.883	1.125	1.018	1.047
459	AAVDAAPK	Glyma.01G137700.1.p	PREDICTED: pectinesterase 2-like [Glycine max]	2	371.708	0.84183	0.0081695	107.43	yes	0.829	0.918	0.816	1.112	1.103	1.223
460	AAVDAAPSSSGR	Glyma.03G029400.1.p	PREDICTED: pectinesterase 2-like [Glycine max]	2	544.77	-0.2896	0.00075805	89.9	yes	0.906	1.025	0.944	1.061	0.98	1.084
461	AAVDAGYVPNDLQVGQTGK	Glyma.06G270300.1.p	PREDICTED: electron transfer flavoprotein subunit alpha, mitochondrial-like [Glycine max]	3	634.99	-1.2586	0.00062193	62.813	yes	0.918	0.787	0.912	1.092	1.136	1.154
462	AAVDAIPQCR	Glyma.17G163200.1.p	PREDICTED: peroxidase 50 [Glycine max]	2	550.779	-0.41692	0.0052068	80.219	yes	0.942	0.876	0.97	1.025	1.156	1.032
463	AAVDATTR	Glyma.15G213100.3.p	PREDICTED: peroxisomal 2,4-dienoyl-CoA reductase [Vigna angularis]	2	402.714	0.36286	0.015449	92.47	yes	0.705	0.742	0.803	1.199	1.385	1.166
464	AAVDAVPQCR	Glyma.05G103600.1.p	PREDICTED: peroxidase 73-like [Vigna angularis]	2	543.772	0.65014	0.0032033	85.676	yes	0.916	0.934	0.909	1.085	1.078	1.077
465	AAVEADLK	Glyma.09G139200.1.p	remorin-like [Cajanus cajan]	2	408.727	1.4831	0.009465	101.28	no	1.078	1.105	1.001	0.945	0.973	0.898
466	AAVEADLK	Glyma.09G139200.1.p	remorin-like [Cajanus cajan]	3	272.82	1.299	0.0036669	92.467	no	NA	NA	NA	NA	NA	NA
467	AAVEAQK	Glyma.12G167500.1.p	DUF1682 family protein [Medicago truncatula]	2	358.701	-0.049073	0.019088	106.76	yes	1.011	1.075	0.887	1.092	0.952	0.983
468	AAVEEGIVPGGGVALLYATK	Glyma.07G009600.1.p	PREDICTED: chaperonin CPN60-like 2, mitochondrial [Glycine max]	3	639.023	0.51939	0.015801	45.577	no	0.825	0.874	0.756	1.206	1.161	1.178
469	AAVEEGIVVGGGCTLLR	Glyma.15G250500.1.p	PREDICTED: ruBisCO large subunit-binding protein subunit beta, chloroplastic [Glycine max]	3	567.638	0.1987	6.4929e-06	73.834	yes	0.922	0.974	0.953	1.037	1.1	1.014
470	AAVEEGIVVGGGCTLLR	Glyma.15G250500.1.p	PREDICTED: ruBisCO large subunit-binding protein subunit beta, chloroplastic [Glycine max]	2	850.954	0.026074	9.7409e-06	97.797	yes	0.93	0.886	0.913	1.185	1.064	1.022
471	AAVETLPSQSALAEDAR	Glyma.10G243600.1.p	PREDICTED: perakine reductase-like isoform X1 [Vigna radiata var. radiata]	3	576.964	0.01355	2.1114e-05	74.789	yes	NA	NA	NA	NA	NA	NA
472	AAVETLPSQSALAEDAR	Glyma.10G243600.1.p	PREDICTED: perakine reductase-like isoform X1 [Vigna radiata var. radiata]	2	864.942	-0.2229	5.5106e-37	186.69	yes	0.915	0.984	0.844	0.994	1.195	1.068
473	AAVGAPNVLGDCPFSQR	Glyma.20G240300.1.p	uncharacterized LOC100306061 [Glycine max]	3	586.958	-0.23176	1.851e-06	97.273	no	0.942	0.991	0.924	0.985	1.062	1.097
474	AAVGAPNVLGDCPFSQR	Glyma.20G240300.1.p	uncharacterized LOC100306061 [Glycine max]	2	879.933	-0.55401	2.0002e-20	150.11	no	0.991	0.93	0.902	1.062	1.178	0.937
475	AAVIDADSLTGTTAK	Glyma.12G136800.2.p	PREDICTED: formin-like protein 5 [Glycine max]	3	478.588	-0.56065	3.3033e-13	125.54	yes	0.909	0.881	0.936	1.04	1.118	1.116
476	AAVIGDTIGDPLK	Glyma.13G162800.1.p	PREDICTED: pyrophosphate-energized vacuolar membrane proton pump [Glycine max]	3	423.906	0.66883	0.0002837	81.017	no	1.13	1.039	1.048	1.038	0.854	0.891
477	AAVIGDTIGDPLK	Glyma.13G162800.1.p	PREDICTED: pyrophosphate-energized vacuolar membrane proton pump [Glycine max]	2	635.356	0.11984	0.00063107	90.913	no	1.038	1.022	0.952	1.068	0.966	0.953
478	AAVIHPHLR	Glyma.19G082100.2.p	PREDICTED: GPI inositol-deacylase isoform X3 [Glycine max]	3	338.538	-0.52499	0.0067871	58.981	yes	NA	NA	NA	NA	NA	NA
479	AAVILTDATEQLK	Glyma.18G213500.4.p	PREDICTED: protein FATTY ACID EXPORT 3, chloroplastic-like [Glycine max]	3	458.261	0.60728	3.6603e-08	119.53	yes	0.84	0.875	1.075	1.087	1.036	1.087
480	AAVILTDATEQLK	Glyma.18G213500.4.p	PREDICTED: protein FATTY ACID EXPORT 3, chloroplastic-like [Glycine max]	2	686.888	0.031391	3.0166e-31	189.13	yes	NA	NA	NA	NA	NA	NA
481	AAVLAEMDAAGR	Glyma.20G143900.1.p	PREDICTED: long chain acyl-CoA synthetase 6, peroxisomal [Glycine max]	2	595.795	-0.52324	0.012427	58.592	no	1.058	0.886	0.739	1.077	1.09	1.15
482	AAVLAEMDAAGR	Glyma.20G143900.1.p	PREDICTED: long chain acyl-CoA synthetase 6, peroxisomal [Glycine max]	2	587.798	0.17254	5.6494e-05	115.7	no	0.908	0.937	0.693	1.107	1.027	1.327
483	AAVLAQSDK	Glyma.18G064900.1.p	PREDICTED: protein NRT1/ PTR FAMILY 8.1 [Glycine max]	2	451.751	1.6282	2.8574e-05	141.39	yes	1.215	1.105	1.052	0.841	0.96	0.826
484	AAVLAQSDK	Glyma.18G064900.1.p	PREDICTED: protein NRT1/ PTR FAMILY 8.1 [Glycine max]	2	451.751	-0.19697	2.8574e-05	141.39	yes	1.175	1.142	1.047	0.795	0.945	0.896
485	AAVLAQSDK	Glyma.18G064900.1.p	PREDICTED: protein NRT1/ PTR FAMILY 8.1 [Glycine max]	3	301.503	-0.4865	0.0035644	75.109	yes	1.154	0.979	0.956	0.748	1.059	1.104
486	AAVLAQSDKVK	Glyma.18G064900.1.p	PREDICTED: protein NRT1/ PTR FAMILY 8.1 [Glycine max]	3	377.224	0	0.065038	57.347	yes	NA	NA	NA	NA	NA	NA
487	AAVLEEVGR	Glyma.02G101200.1.p	SLH domain protein [Arabidopsis thaliana]	2	472.264	-1.1468	0.015263	76.478	no	1.038	0.961	1.131	0.879	0.876	1.115
488	AAVLHIDTGPGLEIK	Glyma.13G280700.1.p	PREDICTED: trafficking protein particle complex II-specific subunit 130 homolog [Glycine max]	3	511.959	-0.068427	4.0443e-17	148.78	no	1.02	0.948	0.847	1.132	0.981	1.071
489	AAVPSGASTGIYEALELR	Glyma.19G190900.1.p	enolase [Glycine max]	3	602.32	-0.20463	3.2838e-18	160.65	no	1.016	0.993	1.066	0.889	0.978	1.057
490	AAVPSGASTGIYEALELR	Glyma.19G190900.1.p	enolase [Glycine max]	2	902.976	-0.14106	1.0568e-40	188.59	no	0.967	1.02	0.877	1.051	0.963	1.122
491	AAVPSGASTGIYEALELR	Glyma.19G190900.1.p	enolase [Glycine max]	3	602.32	-0.067987	0.00019025	63.682	no	NA	NA	NA	NA	NA	NA
492	AAVPSGASTGVYEALELR	Glyma.16G204600.1.p	PREDICTED: enolase [Glycine max]	3	597.648	-0.21492	0.00011419	71.354	yes	NA	NA	NA	NA	NA	NA
493	AAVPSGASTGVYEALELR	Glyma.16G204600.1.p	PREDICTED: enolase [Glycine max]	2	895.968	-0.12913	2.3944e-12	136.81	yes	0.849	0.794	0.72	1.277	1.115	1.244
494	AAVPTIK	Glyma.15G262100.1.p	PREDICTED: phosphoglycerate kinase, cytosolic [Glycine max]	2	350.224	0.28786	0.063202	82.263	no	0.99	0.871	0.897	1.048	1.168	1.026
495	AAVPTIK	Glyma.15G262100.1.p	PREDICTED: phosphoglycerate kinase, cytosolic [Glycine max]	3	233.818	-0.12723	0.020306	69.093	no	NA	NA	NA	NA	NA	NA
496	AAVTNAPR	Glyma.01G202000.3.p	haloacid dehalogenase-like hydrolase domain-containing protein Sgpp isoform X2 [Cajanus cajan]	2	400.225	0.76582	0.0057947	114.72	yes	0.831	0.769	0.758	1.201	1.275	1.167
497	AAVVQNKPR	Glyma.09G283700.1.p	elongation factor-like GTPase 1 [Cajanus cajan]	3	328.198	-0.62791	0.00077823	95.793	yes	0.923	0.965	0.882	1.029	1.119	1.083
498	AAVVSDAESK	Glyma.08G091600.1.p	PREDICTED: protein NRT1/ PTR FAMILY 8.3-like [Glycine max]	2	488.751	-0.56163	1.1346e-10	160.59	yes	1.117	1.033	0.936	0.917	1.001	0.997
499	AAVYFNK	Glyma.11G213600.3.p	PREDICTED: cytochrome c oxidase assembly protein COX11, mitochondrial-like [Glycine max]	2	406.719	-0.52408	0.01437	118.11	yes	NA	NA	NA	NA	NA	NA
500	AAVYFQQAVDEDPSNELYR	Glyma.19G072000.1.p	PREDICTED: mitochondrial import receptor subunit TOM20-like [Lupinus angustifolius]	2	1108.02	0.63966	8.1215e-16	151.07	yes	0.847	1.088	0.898	1.03	0.992	1.145
501	AAVYFQQAVDEDPSNELYR	Glyma.19G072000.1.p	PREDICTED: mitochondrial import receptor subunit TOM20-like [Lupinus angustifolius]	3	739.015	0.02372	1.5392e-08	106.14	yes	0.716	0.895	0.893	1.374	1.051	1.072
502	AAVYFQQAVDEDPSNELYR	Glyma.19G072000.1.p	PREDICTED: mitochondrial import receptor subunit TOM20-like [Lupinus angustifolius]	2	1108.02	0.61807	4.4137e-51	209.39	yes	0.911	1.069	0.862	1.069	1.027	1.062
503	AAWEELIDR	Glyma.09G172700.1.p	PREDICTED: dihydropyrimidine dehydrogenase (NADP(+)), chloroplastic [Glycine max]	2	551.78	0.28457	0.002705	97.431	yes	1.11	0.779	0.729	1.175	1.134	1.072
504	AAWSLLK	Glyma.08G161000.2.p	PREDICTED: CTP synthase isoform X1 [Glycine max]	2	394.737	0.46477	0.013984	121.68	yes	NA	NA	NA	NA	NA	NA
505	AAWVLPQR	Glyma.08G005600.1.p	calcium-dependent protein kinase SK5 [Glycine max]	2	470.772	-0.32443	0.039179	72.021	no	1.114	0.88	0.93	1.134	0.894	1.047
506	AAYEVMGHCVCMAK	Glyma.08G005900.3.p	PREDICTED: respiratory burst oxidase homolog protein C-like [Glycine max]	3	542.901	-0.31063	4.6595e-05	94.767	no	NA	NA	NA	NA	NA	NA
507	AAYNNPER	Glyma.01G081500.1.p	ubiquitin receptor RAD23c-like [Cajanus cajan]	2	467.722	-0.3584	0.012901	97.602	no	0.944	1.019	0.939	1.039	1.019	1.04
508	AAYPEGFEEAAIGSILK	Glyma.20G217200.2.p	PREDICTED: serine/threonine-protein kinase BLUS1-like isoform X3 [Glycine max]	3	589.305	-0.19997	1.5152e-14	141.54	yes	0.761	0.838	0.679	1.2	1.282	1.24
509	AAYPIEYIPNAK	Glyma.04G089700.1.p	PREDICTED: phosphoenolpyruvate carboxykinase [ATP]-like [Glycine max]	3	450.575	-0.20727	0.0012844	68.657	no	0.704	0.943	0.75	1.224	1.183	1.195
510	AAYPIEYIPNAK	Glyma.04G089700.1.p	PREDICTED: phosphoenolpyruvate carboxykinase [ATP]-like [Glycine max]	2	675.359	-0.20741	4.5849e-08	140.16	no	0.864	0.909	0.783	1.161	1.095	1.189
511	AAYPIFGK	Glyma.03G151500.1.p	PREDICTED: protein HUA2-LIKE 2-like [Glycine max]	2	433.742	-0.1221	0.0015359	137.2	yes	0.92	1.151	1.039	0.967	0.988	0.935
512	AAYPIFGK	Glyma.03G151500.1.p	PREDICTED: protein HUA2-LIKE 2-like [Glycine max]	3	289.497	0.23862	0.0058244	72.021	yes	0.978	1.096	0.901	1.067	0.936	1.023
513	AAYSYYNVSTK	Glyma.15G171900.2.p	PREDICTED: glycylpeptide N-tetradecanoyltransferase 1-like [Glycine max]	2	633.804	-0.48973	0.00013091	117.52	yes	NA	NA	NA	NA	NA	NA
514	ACAAAITLDTPGANYR	Glyma.09G262000.1.p	PREDICTED: K(+) efflux antiporter 2, chloroplastic-like [Glycine max]	2	832.907	-0.51127	2.9873e-25	166.45	yes	0.943	0.946	0.96	1.017	1.077	1.057
515	ACAAAITLDTPGANYR	Glyma.09G262000.1.p	PREDICTED: K(+) efflux antiporter 2, chloroplastic-like [Glycine max]	3	555.607	0.019378	1.5535e-05	86.772	yes	NA	NA	NA	NA	NA	NA
516	ACAAQTNATFLK	Glyma.20G236500.1.p	PREDICTED: 26S protease regulatory subunit 6A homolog [Glycine max]	2	648.324	-0.40353	1.4832e-20	166.97	yes	0.788	0.829	0.884	1.108	1.15	1.241
517	ACAAQTNATFLK	Glyma.20G236500.1.p	PREDICTED: 26S protease regulatory subunit 6A homolog [Glycine max]	2	648.324	-0.21851	2.447e-21	182.28	yes	1.053	0.835	1.014	0.902	1.133	1.063
518	ACADPNPIIDGR	Glyma.06G102400.2.p	PREDICTED: RNA-binding protein 38-like isoform X2 [Glycine max]	2	649.812	-0.38576	0.0035001	75.566	yes	1.008	0.959	0.867	1.101	1.139	0.926
519	ACAFQDTTEPSHALLK	Glyma.11G122700.1.p	9-divinyl ether synthase-like [Glycine max]	3	596.958	-0.43925	1.3681e-37	194.24	yes	0.958	0.935	0.792	1.173	1.018	1.125
520	ACASLQEDYMPR	Glyma.11G190900.2.p	PREDICTED: LOW QUALITY PROTEIN: protein argonaute 5-like [Glycine max]	2	728.813	0.1988	0.0024963	72.848	yes	0.981	0.88	0.903	1.139	1.003	1.093
521	ACDEQQHWK	Glyma.14G058300.1.p	PREDICTED: clathrin heavy chain 2 [Glycine max]	3	401.173	-0.067461	0.0013109	75.213	no	1.001	0.844	0.899	1.109	1.038	1.11
522	ACDEQQHWK	Glyma.14G058300.1.p	PREDICTED: clathrin heavy chain 2 [Glycine max]	2	601.256	-0.44576	2.4666e-10	170.66	no	0.979	0.836	0.832	1.101	1.079	1.173
523	ACDEQQHWK	Glyma.14G058300.1.p	PREDICTED: clathrin heavy chain 2 [Glycine max]	3	401.173	-0.24744	0.0088011	61.962	no	NA	NA	NA	NA	NA	NA
524	ACELQPVDVRPHFR	Glyma.10G132800.1.p	PREDICTED: uncharacterized TPR repeat-containing protein At1g05150-like [Glycine max]	4	431.723	-0.066602	0.00048583	65.179	no	1.026	0.785	1.029	0.772	1.137	1.251
525	ACELQPVDVRPHFR	Glyma.10G132800.1.p	PREDICTED: uncharacterized TPR repeat-containing protein At1g05150-like [Glycine max]	3	575.295	-0.37868	3.6601e-08	110.31	no	1.037	0.957	0.974	0.984	1.023	1.025
526	ACEVLSKPQK	Glyma.06G305900.4.p	PREDICTED: protein RRP6-like 3 isoform X2 [Glycine max]	3	387.21	-0.33533	0.00067914	107.57	yes	0.987	0.903	1.056	0.885	1.106	1.063
527	ACFIDCSSSTCEATCK	Glyma.11G147700.1.p	root cap/late embryogenesis-like protein [Medicago truncatula]	3	632.913	-0.37636	6.4267e-14	129.37	no	1.367	1.289	1.191	0.688	0.719	0.746
528	ACFRPGSDGFTLAGSDAGGR	Glyma.10G282900.1.p	PREDICTED: probable protein phosphatase 2C 64 [Glycine max]	3	666.974	-0.46856	0.0033556	48.907	yes	NA	NA	NA	NA	NA	NA
529	ACFRPGSDGFTR	Glyma.20G106800.1.p	PREDICTED: probable protein phosphatase 2C 64 [Glycine max]	3	457.547	-0.80771	0.028163	42.788	yes	0.824	1.126	0.752	1.089	1.12	1.089
530	ACFTNFPSHTAFR	Glyma.13G340300.1.p	PREDICTED: xanthine dehydrogenase 1-like isoform X1 [Glycine max]	3	519.242	-0.8867	0.00021581	83.045	yes	1.075	0.933	0.935	0.965	1.011	1.081
531	ACGAVIVNRPDELQESDVGTGAGLFEVK	Glyma.09G158200.2.p	PREDICTED: T-complex protein 1 subunit gamma [Glycine max]	4	733.618	-0.13439	0.0017454	102.66	no	1.041	1.04	0.739	1.08	1.007	1.094
532	ACGCPGNLR	Glyma.13G361500.2.p	PREDICTED: bifunctional aspartate aminotransferase and glutamate/aspartate-prephenate aminotransferase[Glycine max]	2	502.724	-0.086548	0.0063445	83.377	yes	0.974	0.938	0.88	1.01	1.08	1.118
533	ACGFLVSK	Glyma.15G044700.1.p	PREDICTED: V-type proton ATPase subunit a1-like [Glycine max]	2	441.231	-0.74215	0.0020694	131.04	yes	1.075	0.978	1.033	0.863	1.067	0.985
534	ACGLPENTIYFEDTNENVNPSNPYPVPK	Glyma.07G103200.2.p	PREDICTED: surfeit locus protein 1 [Glycine max]	4	795.621	0.27797	0.00041616	59.539	yes	0.977	1.357	1.032	0.886	0.937	0.812
535	ACGLPENTIYFEDTNENVNPSNPYPVPK	Glyma.07G103200.2.p	PREDICTED: surfeit locus protein 1 [Glycine max]	3	1060.49	0.15722	0.0052313	87.319	yes	1.117	1.048	0.936	0.945	0.985	0.97
536	ACGVCHSDLHVMK	Glyma.05G197400.3.p	PREDICTED: alcohol dehydrogenase isoform X1 [Glycine max]	4	383.172	0.022251	9.8345e-05	94.692	no	0.814	1.003	0.802	1.184	1.022	1.175
537	ACGVCHSDLHVMK	Glyma.05G197400.3.p	PREDICTED: alcohol dehydrogenase isoform X1 [Glycine max]	4	379.173	0.10788	0.00035079	73.499	no	NA	NA	NA	NA	NA	NA
538	ACGVTRPVIACSVTTNEGSQLK	Glyma.14G196700.1.p	PREDICTED: NHP2-like protein 1 [Glycine max]	4	587.798	-0.19208	2.4703e-07	138.66	yes	NA	NA	NA	NA	NA	NA
539	ACGVTRPVIACSVTTNEGSQLK	Glyma.14G196700.1.p	PREDICTED: NHP2-like protein 1 [Glycine max]	3	783.395	-0.33103	3.9729e-24	175.39	yes	1.127	0.987	1	0.977	0.962	0.948
540	ACHQLICGECSEVLK	Glyma.06G141400.1.p	protein ENHANCED DISEASE RESISTANCE 4-like [Cajanus cajan]	3	601.944	-0.51953	1.1558e-13	128.85	yes	0.952	1.016	0.971	1.005	0.981	1.075
541	ACITPYSDHDNR	Glyma.10G181400.1.p	PREDICTED: probable methyltransferase PMT3 [Glycine max]	3	483.546	-0.15044	0.0083775	54.259	yes	NA	NA	NA	NA	NA	NA
542	ACIVFFDEVDAIGGAR	Glyma.19G261800.1.p	PREDICTED: 26S protease regulatory subunit 7 [Vigna radiata var. radiata]	2	870.425	0.18923	2.7385e-06	106.32	yes	NA	NA	NA	NA	NA	NA
543	ACIVVPDTK	Glyma.16G105300.2.p	PREDICTED: probable methyltransferase PMT20 [Glycine max]	2	501.768	-0.27957	0.0034765	91.853	yes	1.104	1.008	0.91	0.912	1.013	1.052
544	ACNALLLK	Glyma.19G190900.1.p	enolase [Glycine max]	3	301.509	0.5048	0.0038057	80.377	no	0.992	0.823	0.962	1.158	1.083	0.981
545	ACNALLLK	Glyma.19G190900.1.p	enolase [Glycine max]	2	451.76	0.34991	1.6399e-05	161.52	no	0.934	0.798	0.926	1.115	1.101	1.126
546	ACPFILGNECCER	Glyma.08G091600.1.p	PREDICTED: protein NRT1/ PTR FAMILY 8.3-like [Glycine max]	2	813.347	-0.56373	1.1638e-11	145.91	no	1.093	1.062	1.004	0.902	1.008	0.932
547	ACPFILGNECCER	Glyma.08G091600.1.p	PREDICTED: protein NRT1/ PTR FAMILY 8.3-like [Glycine max]	3	542.567	-0.16538	0.00059457	67.385	no	NA	NA	NA	NA	NA	NA
548	ACPGANLAQR	Glyma.16G149300.1.p	PREDICTED: cytochrome P450 81E8 [Glycine max]	2	529.264	-0.25943	0.004165	75.243	yes	NA	NA	NA	NA	NA	NA
549	ACPGANLAQR	Glyma.16G149300.1.p	PREDICTED: cytochrome P450 81E8 [Glycine max]	2	529.264	0	0.013598	62.464	yes	NA	NA	NA	NA	NA	NA
550	ACPQTTAALK	Glyma.10G067900.1.p	IQ domain-containing protein IQM3-like [Cajanus cajan]	2	530.776	-0.038062	7.629e-12	169.12	yes	1.021	0.932	1.066	0.976	0.965	1.039
551	ACPYILGNECCER	Glyma.18G064900.1.p	PREDICTED: protein NRT1/ PTR FAMILY 8.1 [Glycine max]	2	821.345	-0.98704	1.3231e-14	156.58	yes	1.156	1.129	1.058	0.888	0.93	0.84
552	ACQCPECSCK	Glyma.20G133800.1.p	PREDICTED: vacuolar-sorting receptor 1 [Glycine max]	3	433.824	-0.92772	0.00053791	89.355	no	0.96	1.067	0.953	0.889	1.027	1.104
553	ACQCPECSCK	Glyma.20G133800.1.p	PREDICTED: vacuolar-sorting receptor 1 [Glycine max]	2	650.233	-1.5178	1.0572e-07	148.52	no	0.979	0.975	0.965	1.004	1.061	1.016
554	ACQPASDGQSGLLR	Glyma.20G236200.1.p	PREDICTED: respiratory burst oxidase homolog protein B-like [Glycine max]	3	487.237	-0.56899	5.2517e-06	107.34	yes	1.291	1.003	1.154	0.836	0.91	0.806
555	ACQPASDGQSGLLR	Glyma.20G236200.1.p	PREDICTED: respiratory burst oxidase homolog protein B-like [Glycine max]	2	730.352	-1.1824	1.1199e-07	101.89	yes	0.776	0.786	0.797	1.177	1.305	1.159
556	ACQPASEGQSGLLR	Glyma.10G152200.1.p	PREDICTED: LOW QUALITY PROTEIN: respiratory burst oxidase homolog protein B-like [Glycine max]	2	737.359	-1.0913	2.2852e-51	202.05	yes	0.945	0.909	0.93	1.076	1.046	1.094
557	ACQPASEGQSGLLR	Glyma.10G152200.1.p	PREDICTED: LOW QUALITY PROTEIN: respiratory burst oxidase homolog protein B-like [Glycine max]	3	491.909	-0.57263	0.00065646	62.694	yes	1.065	0.89	1.031	0.839	1.064	1.112
558	ACQTHGNLR	Glyma.15G112900.4.p	PREDICTED: ubiquinol oxidase 4, chloroplastic/chromoplastic isoform X2 [Glycine max]	3	352.838	-0.49179	0.012136	65.777	yes	NA	NA	NA	NA	NA	NA
559	ACRPNSALTVR	Glyma.15G033700.1.p	PREDICTED: outer envelope protein 80, chloroplastic-like isoform X2 [Glycine max]	3	415.556	0.30631	0.00034965	95.775	yes	1.046	1.076	1.009	0.912	0.962	0.994
560	ACSDIGCK	Glyma.02G204300.1.p	PREDICTED: probable cyclic nucleotide-gated ion channel 5 [Glycine max]	2	455.691	0.70249	0.059218	70.912	yes	1.077	1.016	0.93	0.884	1.054	1.039
561	ACSNPSIIR	Glyma.19G179300.1.p	PREDICTED: LOW QUALITY PROTEIN: DEAD-box ATP-dependent RNA helicase 57-like [Glycine max]	2	509.261	-0.030023	0.006451	85.666	yes	1.187	1.057	1.013	0.814	0.955	0.974
562	ACSSASIVWLK	Glyma.06G021600.1.p	PREDICTED: probable 26S proteasome non-ATPase regulatory subunit 3 [Glycine max]	3	407.881	0.04269	0.00012594	113.62	no	1.041	0.824	0.789	1.215	1.067	1.065
563	ACSSASIVWLK	Glyma.06G021600.1.p	PREDICTED: probable 26S proteasome non-ATPase regulatory subunit 3 [Glycine max]	2	611.318	0.0080106	0.0011345	92.538	no	0.964	0.878	0.854	1.082	1.1	1.122
564	ACSSKPPPVPK	Glyma.01G003700.1.p	nucleophosmin [Cajanus cajan]	3	389.878	0.30516	0.021191	52.49	yes	NA	NA	NA	NA	NA	NA
565	ACTDPNPVIDGR	Glyma.13G089800.2.p	PREDICTED: RNA-binding protein 38 [Glycine max]	2	657.809	-1.0975	0.0025854	77.062	yes	1.016	1.045	0.947	1.043	0.894	1.056
566	ACTEAGFFYVK	Glyma.17G169100.1.p	probable 2-oxoglutarate-dependent dioxygenase At3g49630 [Cajanus cajan]	2	646.803	-0.25268	0.0010705	94.409	yes	0.915	1.007	0.923	1.052	1.053	1.049
567	ACTHENPQLR	Glyma.15G111300.1.p	PREDICTED: chitin elicitor receptor kinase 1-like [Glycine max]	3	409.196	-0.16046	0.00052144	90.709	yes	0.824	0.873	0.965	1.135	1.074	1.129
568	ACTQDNPQLRPSMR	Glyma.20G054500.1.p	PREDICTED: chitin elicitor receptor kinase 1-like [Glycine max]	3	563.931	-0.41698	0.008859	52.576	yes	0.818	0.925	0.788	1.266	0.985	1.217
569	ACTQDNPQLRPSMR	Glyma.20G054500.1.p	PREDICTED: chitin elicitor receptor kinase 1-like [Glycine max]	3	558.6	-0.07066	0.00051689	70.089	yes	0.995	0.917	0.924	1.094	1.051	1.018
570	ACTQDNPQLRPSMR	Glyma.20G054500.1.p	PREDICTED: chitin elicitor receptor kinase 1-like [Glycine max]	4	419.202	-0.14773	0.012816	45.28	yes	NA	NA	NA	NA	NA	NA
571	ACVDPAPVIDGR	Glyma.15G226400.1.p	PREDICTED: probable RNA-binding protein ARP1 [Glycine max]	2	635.316	0.49285	0.0011588	86.014	yes	0.827	0.812	0.818	1.09	1.227	1.226
572	ACWDKEWLLIK	Glyma.08G201300.1.p	PREDICTED: ABC transporter G family member 36-like [Glycine max]	3	487.923	-0.0059114	0.0010545	80.688	no	NA	NA	NA	NA	NA	NA
573	ACYGEEIK	Glyma.17G238300.1.p	PREDICTED: UPF0481 protein At3g47200-like [Glycine max]	2	485.221	-0.46756	0.0082556	104.21	yes	0.922	0.927	0.842	1.104	1.102	1.103
574	ADADFFCLPAEK	Glyma.08G361500.2.p	PREDICTED: callose synthase 3-like [Glycine max]	3	461.88	-0.59361	0.011784	52.247	yes	1.015	1.143	0.947	1.012	1.013	0.87
575	ADADFFCLPAEK	Glyma.08G361500.2.p	PREDICTED: callose synthase 3-like [Glycine max]	2	692.316	-1.1733	1.6394e-10	144.1	yes	1.09	1.15	0.99	0.902	0.924	0.944
576	ADADGEFLLQR	Glyma.11G204500.1.p	PREDICTED: cysteine-rich receptor-like protein kinase 3 isoform X2 [Glycine max]	2	617.807	-0.15452	0.0047653	72.2	yes	0.806	0.729	0.842	1.272	1.125	1.226
577	ADAFEYADQVLER	Glyma.20G231600.1.p	PREDICTED: UPF0603 protein At1g54780, chloroplastic-like [Glycine max]	2	763.86	0.18502	1.4181e-05	104.24	yes	1.143	0.972	0.934	0.989	0.944	1.019
578	ADAFEYADQVLER	Glyma.20G231600.1.p	PREDICTED: UPF0603 protein At1g54780, chloroplastic-like [Glycine max]	3	509.576	0.44855	0.0015996	60.161	yes	NA	NA	NA	NA	NA	NA
579	ADAFLLVGTQPR	Glyma.11G214800.1.p	PREDICTED: NADH dehydrogenase [ubiquinone] iron-sulfur protein 1, mitochondrial-like [Glycine max]	2	644.356	-0.20884	1.6568e-10	145.91	no	1.066	1.071	1.059	0.919	0.97	0.915
580	ADAFLLVGTQPR	Glyma.11G214800.1.p	PREDICTED: NADH dehydrogenase [ubiquinone] iron-sulfur protein 1, mitochondrial-like [Glycine max]	3	429.907	0.31384	0.00047721	79.201	no	1.728	0.833	1.017	0.592	0.842	0.988
581	ADAFLLVGTQPR	Glyma.11G214800.1.p	PREDICTED: NADH dehydrogenase [ubiquinone] iron-sulfur protein 1, mitochondrial-like [Glycine max]	2	644.356	-0.10851	0.00059461	84.479	no	NA	NA	NA	NA	NA	NA
582	ADAFLLVGTQPR	Glyma.11G214800.1.p	PREDICTED: NADH dehydrogenase [ubiquinone] iron-sulfur protein 1, mitochondrial-like [Glycine max]	3	429.907	0.2674	0.0013034	68.355	no	NA	NA	NA	NA	NA	NA
583	ADAIFMK	Glyma.06G137100.1.p	PREDICTED: caffeic acid 3-O-methyltransferase [Glycine max]	2	398.207	-0.018416	0.043203	91.584	no	NA	NA	NA	NA	NA	NA
584	ADAIIANPPAYGHTHVAEALK	Glyma.18G149700.1.p	PREDICTED: sterol 3-beta-glucosyltransferase UGT80A2-like isoform X1 [Glycine max]	4	540.537	-0.071405	1.8876e-05	99.044	yes	0.851	0.939	0.96	1.001	1.169	1.08
585	ADAVHSVLGK	Glyma.06G133500.1.p	PREDICTED: probable 6-phosphogluconolactonase 4, chloroplastic [Glycine max]	3	332.854	-0.023995	0.0019481	76.064	yes	NA	NA	NA	NA	NA	NA
586	ADAVSAVK	Glyma.12G064900.2.p	PREDICTED: THO complex subunit 4A [Glycine max]	2	380.714	-0.73487	0.011952	96.492	yes	NA	NA	NA	NA	NA	NA
587	ADCVNLLIK	Glyma.11G191000.2.p	PREDICTED: vacuolar protein sorting-associated protein 41 homolog [Glycine max]	2	523.289	0.00019683	0.0032611	91.318	yes	NA	NA	NA	NA	NA	NA
588	ADDATQFLDVIR	Glyma.14G058300.1.p	PREDICTED: clathrin heavy chain 2 [Glycine max]	3	455.233	0.68978	0.00018571	89.171	no	NA	NA	NA	NA	NA	NA
589	ADDATQFLDVIR	Glyma.14G058300.1.p	PREDICTED: clathrin heavy chain 2 [Glycine max]	3	455.233	0.72151	5.2469e-05	99.283	no	1.044	1.332	0.709	1.118	0.907	0.891
590	ADDDYDYLFK	Glyma.12G230600.1.p	ras-related protein RABA1b [Cajanus cajan]	2	632.772	-0.67645	0.0013546	111.61	no	NA	NA	NA	NA	NA	NA
591	ADDDYDYLFK	Glyma.12G230600.1.p	ras-related protein RABA1b [Cajanus cajan]	3	422.184	-0.24678	0.0098189	55.064	no	1.015	1.026	0.936	0.955	1.178	0.89
592	ADDGEIWTFSVR	Glyma.20G211200.1.p	PREDICTED: pyruvate kinase isozyme A, chloroplastic-like [Glycine max]	3	465.889	0.48628	0.010677	52.247	yes	NA	NA	NA	NA	NA	NA
593	ADDGEIWTFSVR	Glyma.20G211200.1.p	PREDICTED: pyruvate kinase isozyme A, chloroplastic-like [Glycine max]	2	698.331	0.099821	0.010355	64.64	yes	0.94	1.113	0.917	0.994	1.013	1.023
596	ADDLEVMLR	Glyma.14G091300.2.p	PREDICTED: endo-1,4-beta-xylanase A-like isoform X2 [Glycine max]	2	531.268	0.25888	0.011747	77.732	no	0.84	0.882	0.944	1.036	1.174	1.124
597	ADDLMEFYK	Glyma.05G016400.2.p	PREDICTED: phenylalanine--tRNA ligase beta subunit, cytoplasmic [Glycine max]	3	377.839	1.1986	0.027908	51.346	yes	0.808	1.076	1.024	1.105	1.074	0.913
598	ADDTMNLGGIK	Glyma.05G155800.1.p	PREDICTED: probable acyl-activating enzyme 18, peroxisomal [Glycine max]	2	567.777	-0.4801	4.1075e-06	135.55	no	NA	NA	NA	NA	NA	NA
599	ADDVDLMIIAR	Glyma.14G096100.1.p	PREDICTED: ATP-dependent zinc metalloprotease FTSH 4, mitochondrial-like isoform X1 [Glycine max]	2	616.321	0.40151	0.001192	94.409	no	NA	NA	NA	NA	NA	NA
600	ADEDYDYLFK	Glyma.10G069600.1.p	PREDICTED: ras-related protein RABA1f-like [Glycine max]	2	639.78	-0.56367	3.4797e-05	134.25	yes	0.906	0.973	0.893	1.044	1.094	1.091
601	ADEDYDYLFK	Glyma.10G069600.1.p	PREDICTED: ras-related protein RABA1f-like [Glycine max]	3	426.856	-0.46803	0.0050809	65.224	yes	0.88	0.953	0.881	1.217	1.01	1.059
602	ADEILYLMQHNEALR	Glyma.15G074000.6.p	PREDICTED: callose synthase 11-like [Glycine max]	3	605.973	-0.13988	0.00035153	64.104	yes	NA	NA	NA	NA	NA	NA
603	ADEILYLMQNNEALR	Glyma.13G239300.1.p	PREDICTED: LOW QUALITY PROTEIN: callose synthase 11-like [Glycine max]	3	598.301	0.11021	1.2359e-05	100.22	yes	0.896	1.026	0.945	0.826	1.068	1.239
604	ADELTLK	Glyma.10G014700.1.p	protein disufide isomerase-like protein precursor [Glycine max]	3	263.817	-1.1385	0.034841	57.463	no	0.872	1.075	0.897	0.967	1.106	1.082
605	ADEPHQIHPHPAETTAVFSAGTPDIAPITGAGDFYR	Glyma.01G026200.1.p	PREDICTED: protein DETOXIFICATION 29-like [Glycine max]	5	758.169	0.12692	0.0019585	80.943	yes	0.797	0.959	0.802	0.979	0.554	1.909
606	ADEPQPHPPK	Glyma.06G184800.3.p	PREDICTED: nucleobase-ascorbate transporter 6 [Glycine max]	3	372.521	-0.61052	0.00050762	89.698	no	0.972	0.988	0.805	1.028	1.164	1.044
607	ADESEHTAAPASGESLLDK	Glyma.16G030700.1.p	PREDICTED: reticulon-like protein B5 [Glycine max]	3	657.304	-0.25292	6.8638e-09	106.38	yes	1.003	0.859	0.883	1.093	1.059	1.101
608	ADESEHTAAPASGESLLDK	Glyma.16G030700.1.p	PREDICTED: reticulon-like protein B5 [Glycine max]	3	657.304	0.1947	1.4524e-09	110.56	yes	0.919	0.815	0.752	1.168	1.155	1.191
609	ADESLLPGVYK	Glyma.08G136800.6.p	MFS transporter [Medicago truncatula]	3	397.88	0.2637	0.00053708	82.287	yes	NA	NA	NA	NA	NA	NA
610	ADESLLPGVYK	Glyma.08G136800.6.p	MFS transporter [Medicago truncatula]	2	596.316	0.0053886	5.3843e-05	128.27	yes	NA	NA	NA	NA	NA	NA
611	ADESSPSLMNLLMGVK	Glyma.04G065500.1.p	CGS1 mRNA stability protein [Medicago truncatula]	3	564.616	-0.066802	4.3959e-07	113.99	yes	0.949	0.807	0.784	1.074	1.312	1.075
612	ADEVDNWASVK	Glyma.05G174400.2.p	PREDICTED: eukaryotic translation initiation factor 4B2-like [Glycine max]	2	617.291	-1.3	0.0029477	80.706	no	0.963	1.021	0.946	0.975	1.039	1.056
613	ADEVEAVLSNTK	Glyma.01G077400.3.p	PREDICTED: GPI ethanolamine phosphate transferase 1 isoform X1 [Glycine max]	3	425.886	0.76456	0.0032085	60.255	yes	NA	NA	NA	NA	NA	NA
614	ADEWDVNK	Glyma.13G291500.1.p	PREDICTED: adaptin ear-binding coat-associated protein 2-like [Glycine max]	2	488.722	-0.34421	0.01245	95.531	yes	0.929	0.967	0.902	0.997	1.051	1.153
615	ADEYNIFSPF	Glyma.02G023900.1.p	PREDICTED: toll/interleukin-1 receptor-like protein [Glycine max]	2	601.772	-0.63211	0.040921	62.463	yes	0.873	0.866	0.661	1.204	1.294	1.102
616	ADEYWPLVLDIAQK	Glyma.01G176800.2.p	PREDICTED: tyrosine--tRNA ligase 1, cytoplasmic-like [Glycine max]	3	554.291	-0.28604	0.00061843	63.091	yes	NA	NA	NA	NA	NA	NA
617	ADFDYLHK	Glyma.U016100.2.p	PREDICTED: elongation factor G-2, mitochondrial isoform X2 [Glycine max]	3	336.831	-0.16096	0.01999	57.281	yes	NA	NA	NA	NA	NA	NA
618	ADFELLEK	Glyma.17G066200.4.p	PREDICTED: xylose isomerase [Glycine max]	3	322.171	0.232	0.01907	60.682	yes	0.922	0.805	0.914	1.035	1.304	1.019
619	ADFITSAQEK	Glyma.06G132100.2.p	PREDICTED: U-box domain-containing protein 43-like isoform X2 [Glycine max]	2	555.277	-0.27478	0.0001104	127.76	yes	0.946	0.835	0.827	1.145	1.154	1.093
620	ADFTLDQVYAAELR	Glyma.11G072000.1.p	PREDICTED: peroxidase 72-like [Glycine max]	2	806.404	0.16319	2.6997e-15	150.49	yes	NA	NA	NA	NA	NA	NA
621	ADGAFAISEDTWNEPLGR	Glyma.17G258700.2.p	PREDICTED: endoplasmin homolog isoform X2 [Glycine max]	3	650.306	0.40647	4.321e-17	138.01	yes	NA	NA	NA	NA	NA	NA
622	ADGAFAISEDTWNEPLGR	Glyma.17G258700.2.p	PREDICTED: endoplasmin homolog isoform X2 [Glycine max]	2	974.955	0.031196	2.6489e-84	244.57	yes	0.865	0.769	0.833	1.171	1.117	1.244
623	ADGDYGAAK	Glyma.13G177900.1.p	PREDICTED: 30S ribosomal protein S5, chloroplastic-like [Glycine max]	2	434.196	-0.62028	0.0017243	111.95	no	1.28	1.28	1.174	0.717	0.786	0.764
624	ADGFAGVFPEHK	Glyma.15G162600.1.p	PREDICTED: plasma membrane ATPase 4-like [Glycine max]	3	425.544	0.43356	0.00042261	79.659	no	0.911	0.946	1.067	1.018	1.029	1.03
625	ADGFAGVFPEHK	Glyma.15G162600.1.p	PREDICTED: plasma membrane ATPase 4-like [Glycine max]	4	319.41	0.046568	0.0031294	61.958	no	0.837	0.648	0.965	1.133	1.241	1.177
626	ADGFAGVFPEHK	Glyma.15G162600.1.p	PREDICTED: plasma membrane ATPase 4-like [Glycine max]	2	637.812	0.17542	4.7698e-21	184.36	no	0.966	0.944	0.947	1.093	1.055	0.994
627	ADGFAGVFPEHK	Glyma.15G162600.1.p	PREDICTED: plasma membrane ATPase 4-like [Glycine max]	3	425.544	0.32042	0.00020371	87.568	no	1.023	0.924	0.866	1.041	1.127	1.02
628	ADGFAGVFPEHK	Glyma.15G162600.1.p	PREDICTED: plasma membrane ATPase 4-like [Glycine max]	4	319.41	-0.27559	0.0029778	61.815	no	1.319	1.044	1.28	0.701	0.807	0.849
629	ADGFAGVFPEHK	Glyma.15G162600.1.p	PREDICTED: plasma membrane ATPase 4-like [Glycine max]	3	425.544	1.5502	0.0010622	69.721	no	0.903	0.864	0.808	1.051	1.268	1.105
630	ADGFAGVFPEHK	Glyma.15G162600.1.p	PREDICTED: plasma membrane ATPase 4-like [Glycine max]	4	319.41	0.95619	0.00094002	70.942	no	0.95	0.865	0.901	1.043	1.127	1.114
631	ADGFAGVFPEHK	Glyma.15G162600.1.p	PREDICTED: plasma membrane ATPase 4-like [Glycine max]	2	637.812	0.60469	6.2439e-08	134.13	no	0.929	0.802	0.943	1.074	1.137	1.116
632	ADGFAGVFPEHK	Glyma.15G162600.1.p	PREDICTED: plasma membrane ATPase 4-like [Glycine max]	3	425.544	0.26227	0.0030163	60.255	no	NA	NA	NA	NA	NA	NA
633	ADGFAGVFPEHK	Glyma.15G162600.1.p	PREDICTED: plasma membrane ATPase 4-like [Glycine max]	3	425.544	-0.3065	0.00042261	79.659	no	0.964	0.806	0.959	1.019	1.135	1.116
634	ADGFAGVFPEHK	Glyma.15G162600.1.p	PREDICTED: plasma membrane ATPase 4-like [Glycine max]	3	425.544	-0.10923	0.00016457	90.05	no	0.958	1.227	0.92	1.237	0.815	0.844
635	ADGFAGVFPEHK	Glyma.15G162600.1.p	PREDICTED: plasma membrane ATPase 4-like [Glycine max]	3	425.544	-0.32988	0.0033648	60.598	no	NA	NA	NA	NA	NA	NA
636	ADGFAGVFPEHK	Glyma.15G162600.1.p	PREDICTED: plasma membrane ATPase 4-like [Glycine max]	3	425.544	0.42415	0.00042261	79.659	no	NA	NA	NA	NA	NA	NA
637	ADGFAGVFPEHK	Glyma.15G162600.1.p	PREDICTED: plasma membrane ATPase 4-like [Glycine max]	3	425.544	0.14827	0.012156	51.998	no	NA	NA	NA	NA	NA	NA
638	ADGFAGVFPEHKYEIVK	Glyma.15G162600.1.p	PREDICTED: plasma membrane ATPase 4-like [Glycine max]	3	636.328	-0.2351	4.9857e-14	136.6	no	NA	NA	NA	NA	NA	NA
639	ADGFAGVFPEHKYEIVK	Glyma.15G162600.1.p	PREDICTED: plasma membrane ATPase 4-like [Glycine max]	4	477.498	1.0564e-05	0.0002841	67.326	no	1.03	1.089	1.163	0.962	0.801	0.955
640	ADGFAGVFPEHKYEIVK	Glyma.15G162600.1.p	PREDICTED: plasma membrane ATPase 4-like [Glycine max]	4	477.498	-0.32001	0.04205	38.808	no	NA	NA	NA	NA	NA	NA
641	ADGGWDTAR	Glyma.08G320100.2.p	PREDICTED: protein transport protein SEC13 homolog B-like [Glycine max]	2	474.712	-0.57866	0.0017933	107	yes	0.918	0.83	0.913	1.094	1.078	1.167
642	ADGINFDQGAR	Glyma.13G344500.1.p	PREDICTED: probable fructokinase-4 [Glycine max]	3	388.52	1.2899	0.0021718	67.334	yes	1.087	0.745	0.969	1.087	0.955	1.156
643	ADGINFDQGAR	Glyma.13G344500.1.p	PREDICTED: probable fructokinase-4 [Glycine max]	2	582.276	-0.31368	0.014609	64.103	yes	0.92	0.886	0.965	1.046	1.263	0.921
644	ADGITFDQGAR	Glyma.15G029800.1.p	PREDICTED: probable fructokinase-4 [Glycine max]	2	575.778	0.83151	0.0059301	72.096	yes	NA	NA	NA	NA	NA	NA
645	ADGNPGQGSSQESANTGIQLGSIFK	Glyma.04G002400.1.p	PREDICTED: MLO-like protein 1 [Glycine max]	3	821.73	-0.39405	0.0014508	113.51	yes	0.976	0.865	1.097	0.982	0.873	1.207
646	ADGYILEGK	Glyma.16G087700.1.p	PREDICTED: 40S ribosomal protein S8 [Glycine max]	2	483.251	-2.123	0.0017787	107.57	no	1.142	1.095	0.924	0.928	0.957	0.955
647	ADGYILEGK	Glyma.16G087700.1.p	PREDICTED: 40S ribosomal protein S8 [Glycine max]	2	483.251	-0.23464	0.016489	77.732	no	1.046	1.051	0.961	1.029	1.054	0.859
648	ADGYILEGK	Glyma.16G087700.1.p	PREDICTED: 40S ribosomal protein S8 [Glycine max]	2	483.251	0.20676	0.012206	76.1	no	NA	NA	NA	NA	NA	NA
649	ADGYILEGK	Glyma.16G087700.1.p	PREDICTED: 40S ribosomal protein S8 [Glycine max]	3	322.503	0.35006	0.0051746	69.825	no	NA	NA	NA	NA	NA	NA
650	ADHHLDRK	Glyma.04G068700.2.p	PREDICTED: peptidyl-prolyl cis-trans isomerase CYP95-like isoform X1 [Glycine max]	3	331.174	-0.33116	0.0091892	75.213	yes	0.611	0.664	0.85	1.371	1.22	1.284
651	ADIDDYLASGAK	Glyma.07G035000.2.p	PREDICTED: dihydrolipoyllysine-residue acetyltransferase component 2 of pyruvate dehydrogenase complex,mitochondrial isoform X2 [Glycine max]	2	619.799	-0.17319	3.5411e-28	193.96	no	0.756	0.68	0.723	1.253	1.277	1.312
652	ADIDDYLASGAK	Glyma.07G035000.2.p	PREDICTED: dihydrolipoyllysine-residue acetyltransferase component 2 of pyruvate dehydrogenase complex,mitochondrial isoform X2 [Glycine max]	3	413.535	0.32878	0.0028193	62.466	no	0.909	0.597	0.827	1.194	1.244	1.229
653	ADIGDWQLHLK	Glyma.08G103200.1.p	PREDICTED: mannosyl-oligosaccharide glucosidase GCS1-like [Glycine max]	3	432.563	0.41899	0.0014133	68.657	yes	NA	NA	NA	NA	NA	NA
654	ADIGIAVADATDAAR	Glyma.15G162600.1.p	PREDICTED: plasma membrane ATPase 4-like [Glycine max]	3	477.248	-0.64914	6.9083e-05	82.069	no	NA	NA	NA	NA	NA	NA
655	ADIGIAVADATDAAR	Glyma.15G162600.1.p	PREDICTED: plasma membrane ATPase 4-like [Glycine max]	3	477.248	0.28099	0.00035153	63.185	no	1.197	0.629	1.142	0.91	1.11	1.012
656	ADIGIAVADATDAAR	Glyma.15G162600.1.p	PREDICTED: plasma membrane ATPase 4-like [Glycine max]	2	715.368	-0.072323	2.7607e-12	122.64	no	NA	NA	NA	NA	NA	NA
657	ADIGIAVADATDAAR	Glyma.15G162600.1.p	PREDICTED: plasma membrane ATPase 4-like [Glycine max]	3	477.248	0.32988	5.5526e-05	76.728	no	NA	0.781	NA	1.001	1.279	0.939
658	ADIGIAVADATDAAR	Glyma.15G162600.1.p	PREDICTED: plasma membrane ATPase 4-like [Glycine max]	2	715.368	-0.026176	3.1931e-15	143.94	no	0.879	1.027	0.951	1.079	1.109	0.955
659	ADIGIAVADATDAAR	Glyma.15G162600.1.p	PREDICTED: plasma membrane ATPase 4-like [Glycine max]	3	477.248	0.19025	0.00049258	61.167	no	NA	NA	NA	NA	NA	NA
660	ADIIIENYQLGK	Glyma.10G185700.1.p	PREDICTED: protein SIEVE ELEMENT OCCLUSION B-like [Vigna radiata var. radiata]	3	459.586	0.28854	0.0006	74.841	yes	NA	NA	NA	NA	NA	NA
661	ADILDPALMR	Glyma.20G236500.1.p	PREDICTED: 26S protease regulatory subunit 6A homolog [Glycine max]	2	557.8	-0.38152	0.011861	71.614	yes	1.056	0.951	1.029	1.059	1	0.905
662	ADILDSALLRPGR	Glyma.05G132000.1.p	PREDICTED: ATP-dependent zinc metalloprotease FTSH 2, chloroplastic isoform X1 [Glycine max]	3	466.268	0.46197	0.00021628	88.155	yes	1.103	0.982	0.906	1.065	1.055	0.888
663	ADILGATELK	Glyma.11G207000.2.p	PREDICTED: receptor-like protein kinase isoform X1 [Glycine max]	3	344.197	0.29404	0.00027311	113.62	no	0.857	0.787	0.738	1.144	1.268	1.206
664	ADINIPDDELLVPLK	Glyma.20G246800.3.p	PREDICTED: UPF0061 protein azo1574 [Glycine max]	3	555.642	0.65657	0.005684	50.897	yes	0.975	0.922	0.768	1.054	1.29	0.99
665	ADIVTVPTDVNVGFK	Glyma.16G000200.2.p	PREDICTED: methionine S-methyltransferase isoform X2 [Glycine max]	3	525.619	0.27014	7.6824e-05	86.772	yes	1.003	1.158	0.629	1.199	0.936	1.075
666	ADKDDLILVFGK	Glyma.06G083700.1.p	PREDICTED: ER membrane protein complex subunit 1-like [Glycine max]	3	445.25	0.093547	1.6427e-11	143.96	no	NA	NA	NA	NA	NA	NA
667	ADKDDLILVFGK	Glyma.06G083700.1.p	PREDICTED: ER membrane protein complex subunit 1-like [Glycine max]	4	334.19	1.0045	0.016219	48.284	no	NA	NA	NA	NA	NA	NA
668	ADKFFELDAK	Glyma.01G077400.3.p	PREDICTED: GPI ethanolamine phosphate transferase 1 isoform X1 [Glycine max]	3	395.205	-0.14561	1.5385e-05	129.85	yes	1.122	0.913	0.937	0.968	1.056	1.005
670	ADLENFELLDNLSSLK	Glyma.17G180300.2.p	PREDICTED: probable disease resistance protein At5g66900 [Glycine max]	3	607.647	-0.16112	1.1258e-05	91.812	yes	0.824	0.913	0.812	1.077	1.199	1.176
671	ADLENFELLDNLSSLKR	Glyma.17G180300.2.p	PREDICTED: probable disease resistance protein At5g66900 [Glycine max]	3	659.681	0.047463	8.2681e-06	89.624	yes	0.783	0.955	0.831	1.124	1.004	1.302
672	ADLGGVAAAK	Glyma.08G286700.1.p	PREDICTED: carbonic anhydrase 2-like [Glycine max]	2	436.745	-1.2453	4.9058e-05	130.75	yes	NA	NA	NA	NA	NA	NA
673	ADLHFLCTGK	Glyma.11G179300.1.p	PREDICTED: apoptosis-inducing factor homolog A [Glycine max]	3	387.862	0.53141	0.0022997	72.928	yes	0.714	0.816	0.709	1.33	1.267	1.163
674	ADLHFLCTGK	Glyma.11G179300.1.p	PREDICTED: apoptosis-inducing factor homolog A [Glycine max]	2	581.29	-0.057835	0.0021929	103.26	yes	NA	NA	NA	NA	NA	NA
675	ADLHFLCTGKPLGSTWIR	Glyma.11G179300.1.p	PREDICTED: apoptosis-inducing factor homolog A [Glycine max]	4	518.774	-0.52772	0.0020663	56.339	yes	0.998	0.758	0.84	1.131	1.072	1.201
676	ADLHFLCTGKPLGSTWIR	Glyma.11G179300.1.p	PREDICTED: apoptosis-inducing factor homolog A [Glycine max]	4	518.774	0.33353	8.4543e-05	72.797	yes	0.77	0.867	0.739	1.31	1.174	1.141
677	ADLHFLCTGKPLGSTWIR	Glyma.11G179300.1.p	PREDICTED: apoptosis-inducing factor homolog A [Glycine max]	3	691.363	0.05299	2.5607e-18	142.91	yes	0.777	0.764	0.809	1.268	1.119	1.263
678	ADLHHLGLFLQGR	Glyma.09G167100.1.p	PREDICTED: protein argonaute 1 [Glycine max]	4	369.957	-0.031804	0.0011337	60.255	no	0.719	0.764	1.519	0.723	1.677	0.597
679	ADLIAYLK	Glyma.18G246300.1.p	PREDICTED: cytochrome c [Cucumis melo]	2	453.768	-0.43312	0.0081695	104.45	no	NA	NA	NA	NA	NA	NA
680	ADLIAYLK	Glyma.18G246300.1.p	PREDICTED: cytochrome c [Cucumis melo]	3	302.848	-0.70285	0.0082089	68.915	no	0.738	0.716	0.693	1.352	1.248	1.254
681	ADLLNQLK	Glyma.20G240700.1.p	PREDICTED: 60S ribosomal protein L35 [Glycine max]	3	305.515	0.21045	0.0082089	68.915	yes	1.277	0.886	1.006	0.824	1.083	0.924
682	ADLMSIFDDLTQDDQDSVR	Glyma.10G275800.1.p	PREDICTED: serine/threonine-protein phosphatase 2A 65 kDa regulatory subunit A beta isoform-like [Glycine max]	3	733.995	-0.25405	7.7448e-10	123.02	yes	NA	NA	NA	NA	NA	NA
683	ADLPDGSALAVK	Glyma.19G017300.1.p	PREDICTED: LOW QUALITY PROTEIN: probable inactive receptor kinase At1g27190 [Glycine max]	3	386.212	-0.4901	0.00081235	73.887	yes	1.061	0.967	0.887	0.863	0.883	1.339
684	ADLPDGSALAVK	Glyma.19G017300.1.p	PREDICTED: LOW QUALITY PROTEIN: probable inactive receptor kinase At1g27190 [Glycine max]	2	578.814	-1.1311	5.1907e-06	129.89	yes	0.965	0.799	0.973	1.095	1.082	1.087
685	ADLPGLK	Glyma.14G063800.1.p	PREDICTED: 17.3 kDa class I heat shock protein [Glycine max]	3	238.478	0.28685	0.06388	44.611	yes	1.011	0.818	0.888	1.432	0.907	0.944
686	ADLSAIETQVR	Glyma.11G161500.1.p	PREDICTED: U-box domain-containing protein 4-like [Glycine max]	3	401.551	0.43389	0.00034632	85.807	no	NA	NA	NA	NA	NA	NA
687	ADLSGVAAAK	Glyma.18G138400.1.p	PREDICTED: carbonic anhydrase 2-like [Glycine max]	2	451.751	-0.21163	0.00017364	126.07	yes	0.88	0.839	0.822	1.039	1.268	1.151
688	ADLVAGENAVLPPEFVK	Glyma.14G175400.1.p	PREDICTED: 7-deoxyloganetin glucosyltransferase-like [Glycine max]	3	590.321	-0.060811	2.1732e-06	98.943	yes	0.767	0.736	0.678	1.255	1.303	1.261
689	ADLVNALK	Glyma.15G170700.2.p	nucleosome assembly protein 1 [Glycine max]	2	422.25	0.02176	0.0020694	131.04	no	1.001	0.951	0.911	1.049	1.028	1.06
690	ADLVNALK	Glyma.15G170700.2.p	nucleosome assembly protein 1 [Glycine max]	2	422.25	0.015512	0.029414	81.297	no	NA	NA	NA	NA	NA	NA
691	ADLVNNLGTIAR	Glyma.02G302500.1.p	PREDICTED: heat shock cognate protein 80 [Ziziphus jujuba]	2	628.852	-0.40494	0.0001543	108.7	no	0.781	0.818	0.727	1.346	1.278	1.049
692	ADLVNNLGTIAR	Glyma.02G302500.1.p	PREDICTED: heat shock cognate protein 80 [Ziziphus jujuba]	3	419.57	0.024571	0.020999	44.543	no	NA	NA	NA	NA	NA	NA
693	ADMALLEAK	Glyma.06G308000.1.p	plant/T7A14-6 protein [Medicago truncatula]	2	481.255	0.93141	0.029667	68.016	yes	NA	NA	NA	NA	NA	NA
694	ADMDESKR	Glyma.18G287600.1.p	PREDICTED: ras-related protein RABE1c [Glycine max]	3	317.812	-0.29153	0.018633	63.565	no	0.923	0.871	0.92	1.004	1.248	1.035
695	ADMEFAVEVEMLAR	Glyma.13G366000.1.p	PREDICTED: PTI1-like tyrosine-protein kinase At3g15890 [Glycine max]	3	548.253	0.14682	7.261e-05	73.881	yes	NA	NA	NA	NA	NA	NA
696	ADNFAAQR	Glyma.09G178100.2.p	PREDICTED: beta-glucosidase 44 [Glycine max]	2	446.717	0.99522	0.05522	67.032	yes	NA	NA	NA	NA	NA	NA
697	ADNFAMCEANCSR	Glyma.07G173000.1.p	PREDICTED: G-type lectin S-receptor-like serine/threonine-protein kinase At1g34300 [Glycine max]	3	521.199	0.40778	0.0011464	61.235	yes	0.944	0.864	0.891	1.126	1.125	1.05
698	ADNFAMCEANCSR	Glyma.07G173000.1.p	PREDICTED: G-type lectin S-receptor-like serine/threonine-protein kinase At1g34300 [Glycine max]	2	781.295	0.059738	0.028446	52.79	yes	1.052	1.114	0.886	0.95	1.012	0.987
699	ADNFAMCEANCSR	Glyma.07G173000.1.p	PREDICTED: G-type lectin S-receptor-like serine/threonine-protein kinase At1g34300 [Glycine max]	2	773.298	-0.45834	3.9823e-08	123.95	yes	1.043	0.986	0.864	0.978	1.011	1.119
700	ADNIVNDAEFIR	Glyma.18G238400.2.p	PREDICTED: proline iminopeptidase-like [Glycine max]	2	688.844	0.041734	0.0001543	105.46	yes	0.939	0.875	0.746	1.252	1.118	1.07
701	ADNKDVWK	Glyma.06G083700.1.p	PREDICTED: ER membrane protein complex subunit 1-like [Glycine max]	3	325.835	-0.38338	0.041841	58.604	no	NA	NA	NA	NA	NA	NA
702	ADNKDVWK	Glyma.06G083700.1.p	PREDICTED: ER membrane protein complex subunit 1-like [Glycine max]	2	488.248	-1.8195	0.059183	83.753	no	1.001	0.888	0.958	1.053	1.016	1.083
703	ADNLAFCLFQPNAGR	Glyma.14G075500.1.p	PREDICTED: glucan endo-1,3-beta-glucosidase 7-like isoform X1 [Glycine max]	3	565.275	0.44685	4.6414e-05	69.03	yes	1.07	0.743	1.032	1.044	1.058	1.052
704	ADNLAFCLFQPNAGR	Glyma.14G075500.1.p	PREDICTED: glucan endo-1,3-beta-glucosidase 7-like isoform X1 [Glycine max]	3	565.275	0.0971	0.0001487	66.393	yes	NA	NA	NA	NA	NA	NA
705	ADNLAFCLFQPNAGR	Glyma.14G075500.1.p	PREDICTED: glucan endo-1,3-beta-glucosidase 7-like isoform X1 [Glycine max]	2	847.409	0.1762	3.2921e-05	94.122	yes	0.834	0.863	0.852	1.198	1.106	1.147
706	ADNLFPNK	Glyma.02G000600.1.p	PREDICTED: pentatricopeptide repeat-containing protein At1g80270, mitochondrial [Glycine max]	2	459.738	-0.71861	0.048753	72.138	yes	NA	NA	NA	NA	NA	NA
707	ADNTQSYWEGYK	Glyma.20G018300.5.p	succinate dehydrogenase subunit 6, mitochondrial-like [Cajanus cajan]	3	501.884	-0.78483	0.055223	40.496	yes	1.047	0.586	1.175	0.996	1.075	1.122
708	ADNTQSYWEGYK	Glyma.20G018300.5.p	succinate dehydrogenase subunit 6, mitochondrial-like [Cajanus cajan]	2	752.323	-1.0148	0.026767	72.2	yes	1.113	0.592	1.073	1.005	1.077	1.139
709	ADPENVAK	Glyma.15G121400.1.p	PREDICTED: farnesyl pyrophosphate synthase 1 [Glycine max]	2	422.214	-0.18307	0.036242	75.109	yes	0.913	1.13	0.823	0.991	1.055	1.089
710	ADPHIIHR	Glyma.10G009100.2.p	PREDICTED: pto-interacting protein 1-like isoform X1 [Glycine max]	3	320.179	-0.43008	0.054883	44.692	no	NA	NA	NA	NA	NA	NA
711	ADPHIIHR	Glyma.10G009100.2.p	PREDICTED: pto-interacting protein 1-like isoform X1 [Glycine max]	2	479.765	-0.031187	0.0071351	107.32	no	0.951	0.975	0.814	1.041	1.072	1.146
712	ADPHIIHR	Glyma.10G009100.2.p	PREDICTED: pto-interacting protein 1-like isoform X1 [Glycine max]	2	479.765	0.042084	0.022965	82.671	no	0.928	0.959	0.864	1.058	1.105	1.086
713	ADPHIIHR	Glyma.10G009100.2.p	PREDICTED: pto-interacting protein 1-like isoform X1 [Glycine max]	3	320.179	0.004906	0.0082089	73.039	no	0.474	0.919	0.844	1.16	1.137	1.467
714	ADPKDEFLSLLR	Glyma.13G088700.1.p	PREDICTED: annexin D1 [Cicer arietinum]	3	468.589	0.47082	0.0007546	78.342	yes	NA	NA	NA	NA	NA	NA
715	ADPLTEK	Glyma.08G092000.1.p	sodium/hydrogen exchanger 8 [Cajanus cajan]	2	387.206	-0.553	0.019259	106.42	yes	1.002	1.025	0.936	0.971	0.994	1.073
716	ADPNAPPKR	Glyma.02G245100.2.p	PREDICTED: HMG-Y-related protein A isoform X1 [Glycine max]	3	322.51	-0.34848	0.029981	52.786	no	0.999	0.967	0.914	0.94	1.122	1.058
717	ADPSHWDK	Glyma.09G073600.5.p	PREDICTED: sucrose synthase [Glycine max]	2	478.217	-0.40155	0.041939	73.208	no	NA	NA	NA	NA	NA	NA
718	ADQFKPFEQVTLEPFER	Glyma.04G200700.1.p	PREDICTED: mediator of RNA polymerase II transcription subunit 36a-like [Glycine max]	3	694.349	-0.21452	1.724e-20	147.12	no	1.066	0.873	0.999	0.962	1.073	1.026
719	ADQFKPFEQVTLEPFER	Glyma.04G200700.1.p	PREDICTED: mediator of RNA polymerase II transcription subunit 36a-like [Glycine max]	4	521.014	0.17792	2.779e-06	96.673	no	1.057	0.873	1.141	0.886	1.104	0.94
720	ADQIDLK	Glyma.05G036600.1.p	PREDICTED: dual specificity protein kinase zakA-like [Glycine max]	2	401.719	0.77493	0.034016	94.407	no	0.917	0.821	0.75	1.1	1.079	1.332
721	ADQIDLK	Glyma.05G036600.1.p	PREDICTED: dual specificity protein kinase zakA-like [Glycine max]	2	401.719	-0.17511	0.029716	97.068	no	0.985	0.793	0.964	1.134	1.061	1.064
722	ADRDESSPYAAMLAAQDVAAR	Glyma.15G095300.1.p	PREDICTED: 40S ribosomal protein S14 [Vigna radiata var. radiata]	3	736.683	-0.47078	4.8973e-05	102.89	no	NA	NA	NA	NA	NA	NA
723	ADRDESSPYAAMLAAQDVAAR	Glyma.15G095300.1.p	PREDICTED: 40S ribosomal protein S14 [Vigna radiata var. radiata]	4	552.764	-0.35686	2.1088e-05	99.044	no	NA	NA	NA	NA	NA	NA
724	ADRDESSPYAAMLAAQDVAAR	Glyma.15G095300.1.p	PREDICTED: 40S ribosomal protein S14 [Vigna radiata var. radiata]	2	1104.52	-0.04892	1.6957e-34	180.62	no	0.874	0.8	0.805	1.071	1.054	1.395
725	ADRDESSPYAAMLAAQDVAAR	Glyma.15G095300.1.p	PREDICTED: 40S ribosomal protein S14 [Vigna radiata var. radiata]	3	742.015	-1.0445	8.2205e-06	120.9	no	0.702	0.968	0.809	1.345	1.287	0.89
726	ADRDESSPYAAMLAAQDVAAR	Glyma.15G095300.1.p	PREDICTED: 40S ribosomal protein S14 [Vigna radiata var. radiata]	3	742.015	-0.69275	4.223e-05	104.88	no	0.988	0.826	0.699	1.229	1.17	1.088
727	ADREDMKR	Glyma.17G013800.1.p	PREDICTED: calcium-dependent protein kinase 2-like [Glycine max]	4	255.878	-0.28846	0.043651	46.426	no	0.862	0.916	0.925	1.077	1.139	1.081
728	ADSELLIPCIK	Glyma.01G165900.1.p	armadillo repeat only protein [Medicago truncatula]	3	420.229	0.21138	0.061723	35.652	yes	NA	NA	NA	NA	NA	NA
729	ADSVISIQYLK	Glyma.17G079100.1.p	PREDICTED: mitochondrial import receptor subunit TOM5 homolog [Glycine max]	3	412.899	0.62414	0.016564	51.445	yes	NA	NA	NA	NA	NA	NA
730	ADSVISIQYLK	Glyma.17G079100.1.p	PREDICTED: mitochondrial import receptor subunit TOM5 homolog [Glycine max]	3	412.899	0.49152	0.00013236	113.62	yes	1.265	0.872	0.919	0.906	0.948	1.09
731	ADSVISIQYLK	Glyma.17G079100.1.p	PREDICTED: mitochondrial import receptor subunit TOM5 homolog [Glycine max]	2	618.845	0.2119	8.1257e-23	188.04	yes	1.108	1.027	1.027	0.89	1.021	0.928
732	ADSVISIQYLK	Glyma.17G079100.1.p	PREDICTED: mitochondrial import receptor subunit TOM5 homolog [Glycine max]	3	412.899	0.0049798	0.00027423	90.15	yes	0.977	1.141	0.883	1.108	0.941	0.949
733	ADSVISIQYLK	Glyma.17G079100.1.p	PREDICTED: mitochondrial import receptor subunit TOM5 homolog [Glycine max]	2	618.845	-0.37535	1.4549e-18	183.67	yes	1.083	1.117	1.005	0.99	0.945	0.86
734	ADSVQSSVSR	Glyma.05G096000.3.p	uncharacterized LOC100274068 [Zea mays]	2	518.257	-0.58819	0.0071257	78.098	yes	NA	NA	NA	NA	NA	NA
735	ADTLDPALLRPGR	Glyma.11G200000.1.p	PREDICTED: 26S protease regulatory subunit 6B homolog [Glycine max]	2	697.891	-0.25478	0.0016537	85.813	no	0.97	0.904	0.911	1.125	1.084	1.006
738	ADTVLGEGGFGK	Glyma.14G001300.2.p	protein kinase [Glycine max]	2	575.791	-0.80166	1.6301e-10	144.17	yes	NA	NA	NA	NA	NA	NA
739	ADTVLGEGGFGK	Glyma.14G001300.2.p	protein kinase [Glycine max]	3	384.196	-0.18787	4.4765e-05	100.88	yes	1.059	0.684	0.952	1.191	1.193	0.922
740	ADVDEYLK	Glyma.03G118400.1.p	PREDICTED: CCR4-NOT transcription complex subunit 1-like isoform X5 [Glycine max]	2	476.735	-0.34457	0.0067228	108.46	yes	0.988	0.983	0.989	1.018	1.027	0.995
741	ADVDMNK	Glyma.10G221600.1.p	PREDICTED: 40S ribosomal protein S18-like isoform X2 [Lupinus angustifolius]	2	396.681	-0.073082	0.047229	86.866	no	NA	NA	NA	NA	NA	NA
742	ADVDVQPYAFTTK	Glyma.12G057800.3.p	PREDICTED: nucleolar GTP-binding protein 1-like [Glycine max]	3	485.577	-0.15467	0.00039257	73.435	yes	0.767	0.849	1.061	1.164	1.094	1.065
743	ADVDVQPYAFTTK	Glyma.12G057800.3.p	PREDICTED: nucleolar GTP-binding protein 1-like [Glycine max]	2	727.862	0.021526	5.5832e-15	147.24	yes	0.84	0.925	0.877	1.112	1.137	1.11
744	ADVEDFFK	Glyma.12G027400.1.p	PREDICTED: nucleolin 1 isoform X1 [Glycine max]	2	485.729	0.36003	0.0067228	108.46	yes	0.9	0.818	0.764	1.129	1.155	1.235
745	ADVEDFFK	Glyma.12G027400.1.p	PREDICTED: nucleolin 1 isoform X1 [Glycine max]	3	324.155	0.30273	0.018841	60.76	yes	0.861	0.877	0.777	1.173	1.249	1.062
746	ADVEGFFK	Glyma.11G101500.1.p	PREDICTED: nucleolin 1-like [Glycine max]	2	456.727	-0.07988	0.011274	97.798	yes	NA	NA	NA	NA	NA	NA
747	ADVEGFFK	Glyma.11G101500.1.p	PREDICTED: nucleolin 1-like [Glycine max]	3	304.82	-0.22664	0.017338	60.76	yes	0.867	0.879	0.959	1.221	1.107	0.967
748	ADVLDPALR	Glyma.14G192100.1.p	PREDICTED: ATP-dependent zinc metalloprotease FTSH 9, chloroplastic [Glycine max]	2	485.272	-0.028142	0.065145	60.91	yes	1.108	0.956	0.865	0.987	1.047	1.037
749	ADVLFWTDNQK	Glyma.18G270600.1.p	receptor-like kinase [Glycine max]	3	446.223	0.48645	0.0025346	67.334	yes	0.824	0.741	0.883	1.266	1.122	1.165
750	ADVLFWTDNQK	Glyma.18G270600.1.p	receptor-like kinase [Glycine max]	2	668.83	0.06438	5.6686e-14	169.37	yes	0.932	0.795	0.937	1.066	1.124	1.147
751	ADVMSIFDDLTQDDQDSVR	Glyma.20G114000.1.p	PREDICTED: serine/threonine-protein phosphatase 2A 65 kDa regulatory subunit A beta isoform [Glycine max]	3	729.323	-0.045167	1.6312e-08	96.773	yes	1.023	0.834	0.951	0.954	1.053	1.184
752	ADVSAATYDK	Glyma.09G170600.2.p	PREDICTED: putative 3,4-dihydroxy-2-butanone kinase [Glycine max]	2	520.748	0.11916	0.00055686	115.78	yes	0.86	1.016	0.924	1.109	1.059	1.033
753	ADWELALVENTSNLSR	Glyma.13G158500.1.p	PREDICTED: probable clathrin assembly protein At4g32285 [Glycine max]	3	606.639	0.44817	1.0531e-05	93.478	yes	NA	NA	NA	NA	NA	NA
754	ADWHACLDNNVGFK	Glyma.12G193800.1.p	PREDICTED: aconitate hydratase, cytoplasmic [Glycine max]	3	549.584	0.024446	1.7268e-05	100.93	no	0.705	0.693	0.649	1.27	1.241	1.443
755	ADYDYLIK	Glyma.18G287600.1.p	PREDICTED: ras-related protein RABE1c [Glycine max]	2	500.753	0.33145	0.011274	100.19	no	0.823	1.067	0.784	1.051	1.141	1.135
756	ADYDYLIK	Glyma.18G287600.1.p	PREDICTED: ras-related protein RABE1c [Glycine max]	2	500.753	-0.80438	0.0058048	111.01	no	0.944	0.952	0.833	1.097	1.098	1.076
757	ADYDYLIK	Glyma.18G287600.1.p	PREDICTED: ras-related protein RABE1c [Glycine max]	3	334.171	-0.78704	0.017338	60.76	no	1.033	0.893	0.853	1.028	1.1	1.093
758	ADYLPPILTT	Glyma.08G211700.1.p	PREDICTED: LOW QUALITY PROTEIN: phospholipase D alpha 1 [Glycine max]	2	552.303	0.10378	0.018652	70.028	no	0.874	1.021	0.855	1.126	1.047	1.078
759	ADYLPPILTT	Glyma.08G211700.1.p	PREDICTED: LOW QUALITY PROTEIN: phospholipase D alpha 1 [Glycine max]	2	552.303	0.24091	0.0033713	91.867	no	1.27	1.234	0.723	1.114	0.653	1.006
760	AEAAALQQK	Glyma.18G030100.2.p	PREDICTED: peroxisomal nicotinamide adenine dinucleotide carrier isoform X2 [Glycine max]	2	465.256	0.6316	8.7928e-06	143.12	yes	0.962	0.957	0.886	1.015	1.244	0.937
761	AEAADVAK	Glyma.05G241600.3.p	PREDICTED: histidine kinase 4-like [Glycine max]	2	387.703	0.44688	0.01245	95.531	no	NA	NA	NA	NA	NA	NA
762	AEAATELGSLAR	Glyma.17G085500.1.p	PREDICTED: copper methylamine oxidase-like isoform X1 [Glycine max]	2	594.815	-1.4952	0.00033088	93.839	yes	NA	NA	NA	NA	NA	NA
764	AEAEQVMFGALDK	Glyma.17G251000.3.p	PREDICTED: 3-ketoacyl-CoA synthase 4-like [Glycine max]	3	470.231	0.11837	0.0013108	54.343	yes	NA	NA	NA	NA	NA	NA
770	AEAEVQALK	Glyma.10G028800.2.p	PREDICTED: protein NETWORKED 1D-like isoform X2 [Glycine max]	2	479.764	0.12133	9.4992e-05	136.8	no	0.964	0.882	0.798	1.096	1.168	1.092
771	AEAFQVLR	Glyma.08G111500.1.p	uncharacterized LOC100527736 [Glycine max]	2	467.261	-0.040345	0.048753	67.981	yes	NA	NA	NA	NA	NA	NA
772	AEAHLYTIIK	Glyma.14G044500.2.p	PREDICTED: ubiquitin carboxyl-terminal hydrolase 12-like isoform X2 [Glycine max]	3	386.889	0.28314	0.012299	47.187	no	NA	NA	NA	NA	NA	NA
773	AEAHQLYSR	Glyma.02G124600.1.p	AhpC/TSA antioxidant enzyme [Medicago truncatula]	3	358.849	0.52272	0.0048799	69.812	yes	0.99	1.14	0.896	0.998	0.99	0.985
774	AEAHQLYSR	Glyma.02G124600.1.p	AhpC/TSA antioxidant enzyme [Medicago truncatula]	2	537.77	0.47687	0.0062071	76.17	yes	NA	NA	NA	NA	NA	NA
775	AEALGLLEK	Glyma.10G179500.3.p	PREDICTED: U-box domain-containing protein 44 isoform X3 [Glycine max]	2	472.277	0.070523	0.0016924	115.71	yes	NA	NA	NA	NA	NA	NA
776	AEALGLLEK	Glyma.10G179500.3.p	PREDICTED: U-box domain-containing protein 44 isoform X3 [Glycine max]	3	315.187	0.24269	0.032965	48.794	yes	NA	NA	NA	NA	NA	NA
777	AEALGLLEK	Glyma.10G179500.3.p	PREDICTED: U-box domain-containing protein 44 isoform X3 [Glycine max]	3	315.187	0.50516	0.0061019	68.224	yes	NA	NA	NA	NA	NA	NA
778	AEALGLLEK	Glyma.10G179500.3.p	PREDICTED: U-box domain-containing protein 44 isoform X3 [Glycine max]	2	472.277	0.049105	0.0016924	115.71	yes	NA	NA	NA	NA	NA	NA
779	AEAPVTDECCIYR	Glyma.04G068200.1.p	PREDICTED: putative UPF0481 protein At3g02645 [Glycine max]	2	792.345	0.014382	1.8127e-18	167.18	yes	1.044	0.944	0.866	1.014	1.142	0.989
780	AEAPVTDECCIYR	Glyma.04G068200.1.p	PREDICTED: putative UPF0481 protein At3g02645 [Glycine max]	3	528.566	0.1992	0.0003217	77.062	yes	NA	NA	NA	NA	NA	NA
781	AEAVYAGSK	Glyma.15G091600.1.p	PREDICTED: CSC1-like protein ERD4 [Glycine max]	2	448.23	-1.1033	0.0017094	113.71	yes	1.162	1.265	1.107	0.826	0.822	0.819
782	AECEVVQGK	Glyma.07G233900.1.p	PREDICTED: pleiotropic drug resistance protein 3-like isoform X2 [Glycine max]	2	510.245	-0.74381	0.0006744	124.98	no	0.925	0.938	1.023	1.001	0.98	1.134
783	AECEVVQGK	Glyma.07G233900.1.p	PREDICTED: pleiotropic drug resistance protein 3-like isoform X2 [Glycine max]	3	340.499	-0.30878	0.0097452	61.962	no	1.062	0.957	0.816	0.934	0.994	1.237
784	AEDAWAK	Glyma.12G002100.1.p	PREDICTED: putative quinone-oxidoreductase homolog, chloroplastic [Glycine max]	2	395.69	-0.13221	0.03441	94.163	no	NA	NA	NA	NA	NA	NA
785	AEDGWWK	Glyma.19G210600.1.p	CS domain protein [Medicago truncatula]	3	297.805	0.27463	0.035939	54.525	yes	1.078	1.009	1.091	0.878	0.775	1.17
786	AEDHLLQK	Glyma.20G064700.3.p	PREDICTED: endoplasmic reticulum-Golgi intermediate compartment protein 3-like [Glycine max]	2	477.256	-0.30958	0.0024187	127.84	yes	0.998	0.851	0.867	0.967	1.113	1.203
787	AEDITAIQTESGVR	Glyma.18G236700.1.p	PREDICTED: probable polygalacturonase [Glycine max]	2	745.378	-0.71393	3.741e-05	100.22	yes	0.96	0.846	0.855	1.09	1.072	1.176
788	AEDLKVPESK	Glyma.13G319500.2.p	histone deacetylase HDT1-like [Cajanus cajan]	3	372.536	-0.16892	0.011736	63.184	yes	0.917	0.959	0.732	1.071	1.133	1.189
789	AEDMLQHAMFR	Glyma.14G199200.1.p	PREDICTED: exocyst complex component EXO70B1-like [Glycine max]	3	450.209	0.63934	0.011558	51.445	yes	0.996	0.841	1.071	0.965	1.078	1.049
790	AEDVQGK	Glyma.20G149400.1.p	40S ribosomal protein S3a-like [Glycine max]	2	373.688	0.071499	0.048909	88.734	no	1.165	1.169	0.999	0.821	0.854	0.992
791	AEDVQGK	Glyma.20G149400.1.p	40S ribosomal protein S3a-like [Glycine max]	2	373.688	-1.0496	0.014415	117.7	no	1.301	1.107	1.123	0.698	0.915	0.856
792	AEDVQGK	Glyma.20G149400.1.p	40S ribosomal protein S3a-like [Glycine max]	3	249.461	-0.46657	0.03924	56.026	no	1.295	1.075	1.087	0.754	0.931	0.858
793	AEDVVDTYLSNIAQQK	Glyma.18G283200.1.p	PREDICTED: putative disease resistance RPP13-like protein 3 [Glycine max]	3	598.635	-0.086494	2.6781e-09	112.44	no	0.754	0.672	0.741	1.264	1.272	1.297
794	AEDVVGIK	Glyma.17G128100.1.p	PREDICTED: malate synthase, glyoxysomal-like [Glycine max]	2	415.735	-0.16755	0.015765	91.626	yes	0.819	0.964	0.907	1.138	1.135	1.037
795	AEDWLKPNVVLEAFEAR	Glyma.11G035200.2.p	PREDICTED: peroxisomal acyl-coenzyme A oxidase 1 [Glycine max]	3	663.014	0.018391	9.8315e-16	138.19	no	0.883	0.76	0.774	1.124	1.174	1.285
796	AEDYLSK	Glyma.19G212800.1.p	PREDICTED: sucrose synthase 2 [Glycine max]	2	413.203	-0.67059	0.038057	91.906	yes	NA	NA	NA	NA	NA	NA
797	AEEAITVFTGVPTIYAR	Glyma.07G019100.2.p	PREDICTED: malonate--CoA ligase-like [Glycine max]	3	613.328	-0.53146	3.2644e-07	109.83	yes	1.145	0.947	1.108	1.004	0.944	0.853
798	AEEDGVACVEYIAGK	Glyma.07G232900.1.p	ferric leghemoglobin reductase-2 precursor [Glycine max]	2	805.872	-0.059213	5.3503e-19	161.25	no	0.639	0.668	0.623	1.378	1.325	1.366
799	AEEDGVACVEYIAGK	Glyma.07G232900.1.p	ferric leghemoglobin reductase-2 precursor [Glycine max]	3	537.584	-0.092383	0.00065691	60.157	no	0.842	0.788	0.709	1.14	1.182	1.339
800	AEEFSSR	Glyma.01G074700.1.p	PREDICTED: nuclear pore complex protein NUP62-like [Glycine max]	2	413.19	0.15603	0.057058	80.462	yes	1.006	0.932	0.91	1.04	1.108	1.004
801	AEEIAAK	Glyma.07G073100.1.p	PREDICTED: remorin-like [Glycine max]	2	366.2	-0.17709	0.020812	103.29	no	1.046	1.076	0.97	0.95	0.981	0.977
802	AEEIAAK	Glyma.07G073100.1.p	PREDICTED: remorin-like [Glycine max]	3	244.469	-0.13555	0.029941	59.641	no	NA	NA	NA	NA	NA	NA
803	AEEILAQFASK	Glyma.05G144700.1.p	PREDICTED: signal recognition particle subunit SRP72 [Glycine max]	3	402.884	0.66365	0.0071536	56.404	no	0.996	1.01	1.093	0.929	0.999	0.973
804	AEEIMGQAIR	Glyma.10G124800.1.p	PREDICTED: probable voltage-gated potassium channel subunit beta [Glycine max]	2	559.287	0.13494	0.0034147	82.287	no	NA	NA	NA	NA	NA	NA
805	AEEIMGQAIR	Glyma.10G124800.1.p	PREDICTED: probable voltage-gated potassium channel subunit beta [Glycine max]	2	559.287	-1.9126	0.0021548	105.52	no	1.008	0.967	0.881	0.972	1.062	1.109
806	AEELINVGQK	Glyma.03G172200.3.p	PREDICTED: eukaryotic translation initiation factor 3 subunit A-like [Glycine max]	2	550.801	-0.73267	5.3168e-06	141.48	no	0.919	0.897	0.903	1.064	1.051	1.165
807	AEELLAK	Glyma.10G159800.6.p	cysteine synthase [Glycine max]	2	387.224	-0.015653	0.015228	118.06	yes	NA	NA	NA	NA	NA	NA
808	AEELYEK	Glyma.08G108800.1.p	PREDICTED: adenosylhomocysteinase [Glycine max]	3	294.48	0.096291	0.01528	77.496	no	0.951	0.78	0.912	1.032	1.193	1.131
809	AEENPDFFNWNR	Glyma.13G117000.5.p	PREDICTED: pectin acetylesterase 10-like isoform X3 [Glycine max]	2	769.837	-0.14477	0.0017721	79.659	no	0.903	1.036	0.941	1.088	1.036	0.996
810	AEEPESTVTTGAPDESLLDKITEK	Glyma.09G253600.1.p	PREDICTED: reticulon-like protein B5 [Vigna radiata var. radiata]	3	854.089	-0.25884	0.0019178	109.65	yes	NA	NA	NA	NA	NA	NA
811	AEETLVK	Glyma.19G249900.1.p	PREDICTED: translational activator GCN1-like [Glycine max]	2	395.221	-0.22136	0.047229	86.866	no	NA	NA	NA	NA	NA	NA
812	AEEYHQQYLEK	Glyma.04G190800.2.p	peptide methionine sulfoxide reductase-like [Cajanus cajan]	3	479.893	0.087104	0.022579	47.302	no	0.973	1.074	0.998	0.949	1.034	0.972
814	AEFCDHSEVVK	Glyma.20G139500.2.p	PREDICTED: cysteine-rich receptor-like protein kinase 15 isoform X1 [Glycine max]	3	440.868	0.33332	0.00018807	98.048	no	NA	NA	NA	NA	NA	NA
815	AEFHLPSIVDEEATPER	Glyma.08G283400.1.p	PREDICTED: AP-1 complex subunit mu-2 [Glycine max]	3	647.318	-0.23536	3.9096e-05	74.296	yes	NA	NA	NA	NA	NA	NA
816	AEFMSSDSGK	Glyma.18G050700.3.p	PREDICTED: probable LRR receptor-like serine/threonine-protein kinase At1g06840 [Glycine max]	2	537.724	-0.13693	0.0028793	82.287	yes	0.925	0.982	0.862	1.107	1.068	1.056
817	AEFMSSDSGK	Glyma.18G050700.3.p	PREDICTED: probable LRR receptor-like serine/threonine-protein kinase At1g06840 [Glycine max]	2	537.724	-0.084721	0.0028793	79.148	yes	0.889	1.023	0.935	0.972	1.059	1.122
818	AEFMSSDSGK	Glyma.18G050700.3.p	PREDICTED: probable LRR receptor-like serine/threonine-protein kinase At1g06840 [Glycine max]	2	529.727	-0.2705	1.127e-08	155.42	yes	0.969	0.942	0.886	1.021	1.121	1.061
819	AEFPFHVIPK	Glyma.07G151500.3.p	PREDICTED: acyl-coenzyme A oxidase 4, peroxisomal-like [Glycine max]	3	395.554	0.28414	0.0061736	60.019	yes	NA	NA	NA	NA	NA	NA
820	AEFPIFDK	Glyma.05G240100.3.p	PREDICTED: probable phospholipid hydroperoxide glutathione peroxidase [Vigna angularis]	2	483.75	-0.031463	0.048178	71.501	no	0.958	0.982	1.038	0.987	0.986	1.049
821	AEFQAPVR	Glyma.16G219000.1.p	PREDICTED: transmembrane 9 superfamily member 3 [Glycine max]	3	306.499	-0.47323	0.010548	69.383	yes	0.613	1.083	0.661	1.11	1.209	1.324
822	AEFYNALK	Glyma.14G001200.1.p	PREDICTED: epidermal growth factor receptor substrate 15-like 1 [Glycine max]	2	478.248	0.41947	0.0039843	116.54	no	0.958	0.921	0.892	1.094	1.038	1.097
823	AEGAMYLFPQIR	Glyma.07G045900.1.p	PREDICTED: alanine aminotransferase 2-like [Glycine max]	3	465.908	0.39275	0.00044048	74.841	no	NA	NA	NA	NA	NA	NA
824	AEGAMYLFPQIR	Glyma.07G045900.1.p	PREDICTED: alanine aminotransferase 2-like [Glycine max]	2	706.356	-0.13403	0.043936	46.352	no	1.01	0.893	0.832	1.073	1.091	1.101
825	AEGEALVIK	Glyma.07G107800.1.p	PREDICTED: 3beta-hydroxysteroid-dehydrogenase/decarboxylase isoform 2-like [Glycine max]	2	465.269	0.020417	6.9709e-05	138.54	no	1.032	0.904	0.965	1.01	1.057	1.031
826	AEGEDAAAPLCPMVVFINPR	Glyma.17G067400.1.p	PREDICTED: diacylglycerol kinase 7-like isoform X2 [Glycine max]	3	719.687	-0.21049	1.8049e-05	77.324	yes	0.843	0.812	0.812	1.196	1.144	1.193
827	AEGEDSAAPPCPMVVFINPR	Glyma.13G093100.2.p	PREDICTED: diacylglycerol kinase 7-like [Glycine max]	3	725.007	-0.13453	4.7101e-06	92.38	yes	0.865	1.182	0.907	1.062	0.948	1.035
828	AEGEDSAAPPCPMVVFINPR	Glyma.13G093100.2.p	PREDICTED: diacylglycerol kinase 7-like [Glycine max]	3	719.675	-0.16864	5.8147e-06	112.96	yes	0.949	0.951	0.982	0.91	1.165	1.044
829	AEGEVILEDVQPK	Glyma.20G111200.1.p	PREDICTED: coatomer subunit delta [Glycine max]	3	476.252	0.26477	0.0010181	65.179	no	0.989	0.802	0.991	1.115	0.995	1.109
830	AEGGFLGADVILK	Glyma.15G109300.5.p	PREDICTED: aminomethyltransferase, mitochondrial-like [Glycine max]	3	430.575	-0.33394	0.00017062	83.182	no	NA	NA	NA	NA	NA	NA
831	AEGITVSPYSVR	Glyma.16G182500.2.p	PREDICTED: tripeptidyl-peptidase 2-like isoform X1 [Glycine max]	2	639.838	-0.55497	0.00097559	81.799	yes	1.001	0.869	0.964	1.071	1.026	1.07
832	AEGNNPYPHK	Glyma.10G069800.1.p	PREDICTED: lysine--tRNA ligase, cytoplasmic-like [Glycine max]	3	376.181	-0.077403	0.0023326	69.716	no	NA	NA	NA	NA	NA	NA
833	AEGPMALYK	Glyma.01G024000.1.p	PREDICTED: mitochondrial uncoupling protein 5-like [Glycine max]	2	490.25	-1.0597	0.001585	116.73	no	0.477	0.578	0.592	1.461	1.46	1.432
834	AEGPMALYK	Glyma.01G024000.1.p	PREDICTED: mitochondrial uncoupling protein 5-like [Glycine max]	3	327.169	-0.54953	0.034755	45.68	no	NA	NA	NA	NA	NA	NA
835	AEGTEYVASK	Glyma.20G145100.1.p	PREDICTED: primary amine oxidase-like [Glycine max]	2	527.756	-0.25326	0.0020665	105.98	yes	0.885	1.119	0.919	1.042	1.063	0.972
836	AEGTGAVTVK	Glyma.08G345400.1.p	PREDICTED: cytochrome b561 and DOMON domain-containing protein At4g12980 [Glycine max]	2	466.756	-0.61669	8.1558e-11	163.16	yes	1.061	1.061	0.996	0.941	1	0.94
837	AEHELPLILSAELK	Glyma.08G344200.1.p	3-demethylubiquinone-9 3-methyltransferase domain protein [Medicago truncatula]	3	521.631	-0.053754	0.00016439	76.073	yes	NA	NA	NA	NA	NA	NA
838	AEHLQAQK	Glyma.10G292700.3.p	PREDICTED: protein CLP1 homolog [Vigna radiata var. radiata]	3	308.835	-0.013389	0.017147	58.981	yes	NA	NA	NA	NA	NA	NA
839	AEHVLTK	Glyma.02G238800.1.p	PREDICTED: 2-hydroxyacyl-CoA lyase-like [Glycine max]	3	266.489	-0.0081188	0.026908	62.714	no	0.676	0.692	0.742	1.257	1.219	1.413
840	AEHVLTK	Glyma.02G238800.1.p	PREDICTED: 2-hydroxyacyl-CoA lyase-like [Glycine max]	2	399.229	-0.12035	0.014027	121.29	no	0.688	0.813	0.633	1.348	1.205	1.313
841	AEIAAALNTMK	Glyma.06G067400.1.p	PREDICTED: ATP synthase subunit b', chloroplastic-like [Glycine max]	3	378.206	0.68997	0.0059301	58.699	no	1.111	1.021	1.154	0.851	1.014	0.849
842	AEIADFVTSNK	Glyma.12G067700.1.p	PREDICTED: protein disulfide isomerase-like 1-4 [Glycine max]	3	398.872	0.67484	0.0059301	48.981	no	NA	NA	NA	NA	NA	NA
843	AEIADFVTSNK	Glyma.12G067700.1.p	PREDICTED: protein disulfide isomerase-like 1-4 [Glycine max]	2	597.804	-0.93966	7.3176e-06	131.82	no	0.888	0.899	0.701	1.187	1.179	1.146
844	AEIADGLGLK	Glyma.06G256300.2.p	PREDICTED: probable disease resistance protein At4g27220 [Glycine max]	2	493.779	-0.43496	0.0014035	109.29	yes	NA	NA	NA	NA	NA	NA
845	AEIAHLFR	Glyma.19G165800.1.p	PREDICTED: dolichyl-diphosphooligosaccharide--protein glycosyltransferase subunit 2-like [Glycine max]	3	319.515	-0.20112	0.0043726	86.086	no	0.842	1.263	0.943	1.126	0.746	1.08
846	AEIAHLFR	Glyma.19G165800.1.p	PREDICTED: dolichyl-diphosphooligosaccharide--protein glycosyltransferase subunit 2-like [Glycine max]	2	478.769	-0.2282	0.026644	81.784	no	NA	NA	NA	NA	NA	NA
847	AEIAHLFR	Glyma.19G165800.1.p	PREDICTED: dolichyl-diphosphooligosaccharide--protein glycosyltransferase subunit 2-like [Glycine max]	3	319.515	-0.43905	0.0082089	73.039	no	NA	NA	NA	NA	NA	NA
848	AEIANAEK	Glyma.15G269300.1.p	PREDICTED: protein FLX-like 1 [Glycine max]	2	423.222	0.43496	0.0039589	116.73	yes	0.817	0.793	0.703	1.141	1.259	1.287
849	AEIDGLHQELMR	Glyma.13G350800.2.p	PREDICTED: protein FLX-like 3 isoform X2 [Glycine max]	3	476.57	0.51516	0.0068385	45.661	yes	0.8	1.058	0.913	1.053	1.017	1.159
850	AEIDGLHQELMR	Glyma.13G350800.2.p	PREDICTED: protein FLX-like 3 isoform X2 [Glycine max]	3	476.57	-0.33382	0.0020205	61.344	yes	NA	NA	NA	NA	NA	NA
851	AEIDGLHQELMR	Glyma.13G350800.2.p	PREDICTED: protein FLX-like 3 isoform X2 [Glycine max]	3	471.238	-0.45735	5.2469e-05	100.88	yes	0.976	0.809	0.869	1.105	1.04	1.201
852	AEIDGLHQELMR	Glyma.13G350800.2.p	PREDICTED: protein FLX-like 3 isoform X2 [Glycine max]	2	706.354	-1.147	3.5478e-06	131.83	yes	0.92	0.942	0.914	1.002	1.086	1.137
853	AEIEIGDGLPDIR	Glyma.15G276300.2.p	S-adenosyl-L-methionine:delta24-sterol-C-methyltransferase [Glycine max]	2	699.367	0.28241	1.4319e-07	120.57	yes	0.94	0.955	0.861	1.024	1.107	1.113
854	AEIEIGDGLPDIR	Glyma.15G276300.2.p	S-adenosyl-L-methionine:delta24-sterol-C-methyltransferase [Glycine max]	3	466.581	0.97833	0.00020968	83.182	yes	0.759	0.941	0.811	1.417	1.034	1.038
855	AEIGEASK	Glyma.08G031800.1.p	PREDICTED: mitochondrial-processing peptidase subunit alpha-like [Glycine max]	2	402.709	-0.15025	0.0083911	103.83	no	0.984	1.148	0.842	0.986	1.107	0.934
856	AEIGEASK	Glyma.08G031800.1.p	PREDICTED: mitochondrial-processing peptidase subunit alpha-like [Glycine max]	3	268.808	-0.86774	0.0021758	97.798	no	0.834	1.184	0.841	0.962	1.125	1.055
857	AEIHIIHR	Glyma.17G039800.6.p	PREDICTED: pti1 kinase-like protein isoform X1 [Glycine max]	3	330.194	-0.45627	0.0043726	83.614	no	0.697	0.897	0.988	1.3	0.975	1.143
858	AEIHIIHR	Glyma.17G039800.6.p	PREDICTED: pti1 kinase-like protein isoform X1 [Glycine max]	2	494.788	0.041715	0.0042001	119.56	no	0.884	0.948	0.864	1.08	1.094	1.131
859	AEIQGNFEEK	Glyma.17G089200.2.p	PREDICTED: pantothenate kinase 2-like isoform X2 [Glycine max]	2	582.78	-1.1277	0.0023265	101.97	yes	0.885	0.954	0.864	1.02	1.197	1.08
860	AEIQVETDREAGGNK	Glyma.08G067100.1.p	PREDICTED: dynamin-related protein 3A-like [Glycine max]	3	539.601	-1.3537	0.00084327	64.224	yes	NA	NA	NA	NA	NA	NA
861	AEISEALEK	Glyma.08G315300.2.p	PREDICTED: heat shock 70 kDa protein 16-like [Glycine max]	2	495.261	0.19448	0.0017954	105.52	yes	0.847	0.947	0.824	1.123	1.157	1.103
862	AEITHIFR	Glyma.10G038000.1.p	PREDICTED: dolichyl-diphosphooligosaccharide--protein glycosyltransferase subunit 2-like [Glycine max]	2	493.775	0.026059	0.012108	99.375	yes	0.907	1.058	0.782	1.032	1.271	0.951
863	AEKDPEHAHR	Glyma.10G224300.1.p	PREDICTED: POU domain, class 4, transcription factor 1-like [Glycine max]	4	298.148	0.23637	0.00059139	85.67	yes	NA	NA	NA	NA	NA	NA
864	AELALLR	Glyma.20G240700.1.p	PREDICTED: 60S ribosomal protein L35 [Glycine max]	2	393.248	1.0966	0.016643	111.69	no	1.14	1.107	1.055	0.819	0.917	0.962
865	AELASADSR	Glyma.13G350800.2.p	PREDICTED: protein FLX-like 3 isoform X2 [Glycine max]	2	460.228	0.64264	0.0039002	99.305	no	NA	NA	NA	NA	NA	NA
866	AELASCLER	Glyma.20G103100.1.p	PREDICTED: dihydroorotate dehydrogenase (quinone), mitochondrial-like [Glycine max]	2	524.758	-0.30787	0.0079452	85.67	yes	0.999	1.013	0.954	0.937	1.095	1.002
867	AELATEK	Glyma.12G117600.1.p	PREDICTED: 26S proteasome non-ATPase regulatory subunit 2 homolog A [Glycine max]	2	381.206	-0.35808	0.013694	124.37	no	0.916	0.939	0.868	0.959	1.202	1.116
868	AELATGETVAVK	Glyma.05G134800.1.p	PREDICTED: LRR receptor-like serine/threonine-protein kinase GSO1 [Glycine max]	3	396.887	-0.31774	0.00034508	83.862	yes	1.132	0.959	0.849	0.904	1.065	1.092
869	AELDVSAK	Glyma.11G102100.1.p	PREDICTED: alanine--tRNA ligase-like [Glycine max]	2	416.724	-0.9139	0.0036035	119.29	yes	NA	NA	NA	NA	NA	NA
870	AELEASAANKEEFFAR	Glyma.19G172700.1.p	PREDICTED: ADP-ribosylation factor GTPase-activating protein AGD7-like [Glycine max]	3	594.96	0.029551	2.5081e-05	96.371	yes	1.001	1.023	0.862	1.006	1.047	1.06
871	AELEESLVK	Glyma.11G096400.1.p	PREDICTED: myosin-2-like [Glycine max]	3	339.854	0.41461	0.010655	62.546	yes	NA	NA	NA	NA	NA	NA
872	AELEQSLIK	Glyma.12G022500.2.p	PREDICTED: myosin-4-like [Glycine max]	2	515.793	-0.20531	2.8113e-07	157.68	yes	1.078	0.989	0.969	1.031	1.016	0.917
873	AELEQSLIK	Glyma.12G022500.2.p	PREDICTED: myosin-4-like [Glycine max]	3	344.197	0.25399	0.0021057	83.206	yes	1.031	0.977	0.962	1.043	1.067	0.92
874	AELESELADYK	Glyma.16G122300.1.p	PREDICTED: CSC1-like protein At4g35870 [Glycine max]	2	634.306	-0.19165	5.1756e-07	143.96	yes	NA	NA	NA	NA	NA	NA
875	AELINQLEAR	Glyma.11G078300.2.p	PREDICTED: histidine kinase 1-like isoform X2 [Glycine max]	2	578.82	-0.50929	0.002995	86.898	yes	NA	NA	NA	NA	NA	NA
876	AELISHLEAR	Glyma.16G125100.1.p	PREDICTED: histidine kinase 1-like [Glycine max]	3	380.212	-0.52516	0.00087141	83.998	yes	1.198	1.144	0.992	0.944	0.877	0.844
877	AELISQVK	Glyma.13G276500.2.p	PREDICTED: proton pump-interactor 1-like [Glycine max]	2	444.263	-0.22025	0.006524	109.01	yes	NA	NA	NA	NA	NA	NA
878	AELISQVK	Glyma.13G276500.2.p	PREDICTED: proton pump-interactor 1-like [Glycine max]	3	296.511	-0.88133	0.008211	73.616	yes	NA	NA	NA	NA	NA	NA
879	AELLNQLK	Glyma.13G331900.1.p	PREDICTED: 60S ribosomal protein L35 [Glycine max]	2	464.777	0.20568	0.0071351	107.32	no	NA	NA	NA	NA	NA	NA
880	AELLNQLK	Glyma.13G331900.1.p	PREDICTED: 60S ribosomal protein L35 [Glycine max]	3	310.187	0.36858	0.0043726	81.297	no	1.37	1.169	1.1	0.877	0.741	0.743
881	AELNAAIANEK	Glyma.05G181700.2.p	PREDICTED: MICOS complex subunit MIC60-like isoform X2 [Glycine max]	3	381.872	0.18143	0.0010222	74.841	no	1.016	1.084	0.936	1.04	0.971	0.955
882	AELNAAIANEK	Glyma.05G181700.2.p	PREDICTED: MICOS complex subunit MIC60-like isoform X2 [Glycine max]	2	572.304	-0.89312	9.0807e-09	152.07	no	NA	NA	NA	NA	NA	NA
883	AELPPVLHGLSFTIFPSDK	Glyma.13G220000.2.p	PREDICTED: ABC transporter C family member 2-like [Glycine max]	3	690.042	-0.37737	2.1262e-40	191.96	yes	0.883	1.444	0.945	1.016	0.888	0.825
884	AELPPVLHGLSFTIFPSDK	Glyma.13G220000.2.p	PREDICTED: ABC transporter C family member 2-like [Glycine max]	4	517.783	0.36239	1.4056e-08	82.59	yes	NA	NA	NA	NA	NA	NA
885	AELQLQGVDPK	Glyma.20G238600.2.p	PREDICTED: single-stranded DNA-binding protein, mitochondrial [Glycine max]	2	599.327	0.20246	0.00081644	108.47	yes	0.974	0.948	0.858	1.023	1.118	1.078
886	AELQLQGVDPK	Glyma.20G238600.2.p	PREDICTED: single-stranded DNA-binding protein, mitochondrial [Glycine max]	3	399.887	0.7511	0.021139	49.3	yes	NA	NA	NA	NA	NA	NA
887	AELSSDQVYAVK	Glyma.18G250900.1.p	PREDICTED: probable LRR receptor-like serine/threonine-protein kinase At4g08850 [Glycine max]	3	437.226	-0.014371	0.0006	73.499	yes	1.022	0.973	0.844	0.967	1.097	1.097
888	AELSSDQVYAVK	Glyma.18G250900.1.p	PREDICTED: probable LRR receptor-like serine/threonine-protein kinase At4g08850 [Glycine max]	2	655.335	-0.31593	9.3602e-15	152.07	yes	0.894	0.959	0.936	1.054	1.09	1.067
889	AELTLVTQK	Glyma.06G308000.1.p	plant/T7A14-6 protein [Medicago truncatula]	3	334.866	-0.24224	0.0024132	82.452	no	NA	NA	NA	NA	NA	NA
890	AEMAIWQK	Glyma.08G300700.3.p	PREDICTED: probable methyltransferase PMT2 isoform X1 [Glycine max]	3	326.169	0.070687	0.017147	58.981	no	1.059	0.802	1.026	1.025	1.037	1.052
891	AEMGVESSPSPAAPAK	Glyma.02G154700.1.p	PREDICTED: heat shock factor-binding protein 1 [Glycine max]	3	515.58	-0.17201	1.0138e-05	93.348	yes	NA	NA	NA	NA	NA	NA
892	AEMGVESSPSPAAPAK	Glyma.02G154700.1.p	PREDICTED: heat shock factor-binding protein 1 [Glycine max]	3	515.58	-0.37365	9.0094e-06	80.905	yes	1.049	0.848	0.993	1.09	0.952	1.068
893	AEMGVESSPSPATPAKPTEEITKEEGSA	Glyma.10G019600.1.p	PREDICTED: heat shock factor-binding protein 1 [Glycine max]	4	708.338	-0.90248	0.0011761	61.612	yes	1.06	0.819	0.85	1.051	0.981	1.239
894	AENHPILVSK	Glyma.13G113100.1.p	PREDICTED: probable flavin-containing monooxygenase 1 [Glycine max]	3	369.877	0.85882	0.0024672	68.657	yes	NA	NA	NA	NA	NA	NA
895	AENPNVK	Glyma.03G060200.3.p	PREDICTED: high mobility group B protein 1-like isoform X2 [Juglans regia]	2	386.203	-0.34097	0.036787	92.692	yes	0.895	0.878	0.828	1.12	1.14	1.139
896	AENSLNSVER	Glyma.06G312300.1.p	PREDICTED: ABC transporter C family member 12-like [Glycine max]	2	559.775	-0.41157	1.8158e-07	142.98	yes	0.972	0.902	0.92	1.079	1.033	1.093
897	AEPANDSHNK	Glyma.18G254100.1.p	PREDICTED: probable mitochondrial chaperone BCS1-B [Glycine max]	3	361.5	-0.084579	0.00081561	83.783	yes	0.532	0.704	0.553	1.276	1.322	1.613
898	AEPEFSVLGK	Glyma.12G020700.1.p	PREDICTED: isoleucine--tRNA ligase, cytoplasmic-like [Glycine max]	2	538.785	0.28811	1.1346e-10	163.32	yes	NA	NA	NA	NA	NA	NA
899	AEPGEKPPSSPGEK	Glyma.11G034100.3.p	PREDICTED: leucine--tRNA ligase, cytoplasmic-like [Glycine max]	3	470.568	-0.24546	7.634e-10	134.99	yes	0.806	0.863	0.847	1.034	1.201	1.249
900	AEPQTIK	Glyma.18G287600.1.p	PREDICTED: ras-related protein RABE1c [Glycine max]	2	393.721	-0.33659	0.029716	103.29	no	NA	NA	NA	NA	NA	NA
901	AEPQTIK	Glyma.18G287600.1.p	PREDICTED: ras-related protein RABE1c [Glycine max]	2	393.721	0.0036459	0.034016	99.919	no	0.843	0.938	0.802	1.136	1.136	1.144
902	AEPQTIK	Glyma.18G287600.1.p	PREDICTED: ras-related protein RABE1c [Glycine max]	3	262.817	-0.26163	0.0088052	91.584	no	0.881	0.869	0.824	1.106	1.099	1.222
903	AEPVAAK	Glyma.20G091100.2.p	PREDICTED: enolase-phosphatase E1-like [Glycine max]	2	343.198	2.3456	0.013984	121.68	no	1.029	1.054	0.961	0.946	0.99	1.02
904	AEPVIYK	Glyma.15G271700.1.p	PREDICTED: thioredoxin-like protein Clot [Vigna radiata var. radiata]	2	410.234	-0.36258	0.010537	133.99	yes	0.911	0.911	0.954	0.939	1.195	1.09
905	AEPYSDEAIALMR	Glyma.06G162500.3.p	PREDICTED: staphylococcal nuclease domain-containing protein 1-like [Glycine max]	2	733.353	-0.074207	2.2775e-05	100.04	yes	NA	NA	NA	NA	NA	NA
906	AEQDAQIGK	Glyma.18G213400.1.p	PREDICTED: vacuolar-sorting receptor 1-like [Glycine max]	2	480.243	-0.083356	0.0006744	124.98	yes	0.944	1.099	0.833	0.941	1.052	1.131
907	AEQDKQSAVIR	Glyma.12G015900.2.p	PREDICTED: prohibitin-1, mitochondrial isoform X1 [Glycine max]	3	415.558	-0.10429	0.060025	43.297	yes	1.214	0.964	1.168	0.971	0.775	0.909
908	AEQEKLEK	Glyma.12G090500.1.p	copper ion-binding protein [Medicago truncatula]	3	325.51	0.39111	0.0024591	106.04	yes	NA	NA	NA	NA	NA	NA
909	AEQFEDALK	Glyma.06G131200.1.p	PREDICTED: acyl-CoA-binding domain-containing protein 1-like [Glycine max]	2	525.759	0	0.00016096	97.431	yes	NA	NA	NA	NA	NA	NA
910	AEQIILK	Glyma.12G195600.1.p	PREDICTED: peroxidase 3-like [Glycine max]	2	407.755	-0.19288	0.036787	92.692	no	NA	NA	NA	NA	NA	NA
911	AEQIILK	Glyma.12G195600.1.p	PREDICTED: peroxidase 3-like [Glycine max]	3	272.173	0.48713	0.033641	54.525	no	1.035	0.934	0.962	1.109	0.922	1.039
912	AEQIVGQVVQR	Glyma.03G007700.1.p	PREDICTED: peroxidase 44-like [Glycine max]	3	409.567	-0.74985	0.00035465	80.688	yes	1.04	1.241	0.927	0.857	1.036	0.9
913	AEQIVGQVVQR	Glyma.03G007700.1.p	PREDICTED: peroxidase 44-like [Glycine max]	2	613.846	-0.34178	0.00098496	98.048	yes	NA	NA	NA	NA	NA	NA
914	AEQIVGQVVQR	Glyma.03G007700.1.p	PREDICTED: peroxidase 44-like [Glycine max]	3	409.567	0.22859	0.0010778	71.614	yes	1.066	1.179	0.898	1.132	0.857	0.868
915	AEQIVLK	Glyma.13G307000.1.p	PREDICTED: peroxidase 3 [Glycine max]	2	400.747	0.048175	0.014376	118.06	yes	0.891	0.939	0.913	1.056	1.101	1.1
916	AEQLDWDSR	Glyma.01G150700.2.p	LRR receptor-like serine/threonine-protein kinase FEI 1-like precursor [Glycine max]	2	560.257	-0.18984	0.0077125	83.948	yes	NA	NA	NA	NA	NA	NA
917	AESGENSNQPILVR	Glyma.18G103400.1.p	PREDICTED: spermidine hydroxycinnamoyl transferase-like [Glycine max]	2	757.384	-0.058699	1.5357e-20	178.71	yes	0.928	0.809	0.942	1.01	1.158	1.152
918	AESGENSNQPILVR	Glyma.18G103400.1.p	PREDICTED: spermidine hydroxycinnamoyl transferase-like [Glycine max]	3	505.258	0.32654	0.00010068	92.247	yes	NA	NA	NA	NA	NA	NA
919	AESPAMNTK	Glyma.11G054900.2.p	PREDICTED: PI-PLC X domain-containing protein At5g67130 [Glycine max]	2	482.724	-1.0104	0.020162	66.692	yes	0.857	0.892	0.703	1.169	1.143	1.237
920	AESPAMNTK	Glyma.11G054900.2.p	PREDICTED: PI-PLC X domain-containing protein At5g67130 [Glycine max]	2	482.724	-0.12961	0.04351	58.981	yes	0.827	0.739	0.924	1.195	1.129	1.187
921	AESPAMNTK	Glyma.11G054900.2.p	PREDICTED: PI-PLC X domain-containing protein At5g67130 [Glycine max]	2	474.726	-0.86159	0.00058244	125.82	yes	0.834	0.919	0.833	1.119	1.126	1.17
922	AESPSMNTK	Glyma.02G102800.1.p	PREDICTED: PI-PLC X domain-containing protein At5g67130 [Glycine max]	2	482.724	-0.95293	0.0031637	94.309	yes	NA	NA	NA	NA	NA	NA
923	AESPSMNTK	Glyma.02G102800.1.p	PREDICTED: PI-PLC X domain-containing protein At5g67130 [Glycine max]	2	482.724	1.2768	0.0077125	87.476	yes	1.034	1.012	0.964	0.961	1.055	0.974
924	AESQQISDASGSIGR	Glyma.16G014200.1.p	PREDICTED: exocyst complex component SEC10-like [Glycine max]	2	753.363	-0.4898	1.4148e-05	105.03	yes	0.855	0.745	0.941	1.175	1.026	1.258
925	AESQQISDSSGSIGR	Glyma.07G046100.1.p	PREDICTED: exocyst complex component SEC10 [Glycine max]	2	761.361	-0.55693	5.6565e-37	197.38	yes	0.952	0.984	0.848	1.164	0.971	1.081
926	AESSLAEAADRPNYALAVLR	Glyma.16G023700.2.p	PREDICTED: exportin-2 [Glycine max]	3	706.371	-0.23515	3.9555e-60	222.88	yes	0.896	0.935	0.941	1.052	1.02	1.156
927	AESSSLSASEIASLLLPNPHPQLANR	Glyma.20G003500.1.p	caffeic acid O-methyltransferase [Medicago truncatula]	4	676.358	-0.067562	0.0018685	90.729	yes	NA	NA	NA	NA	NA	NA
928	AESTAESALEKPER	Glyma.06G182800.3.p	protein KINESIN LIGHT CHAIN-RELATED 3-like [Cajanus cajan]	3	506.586	-0.091694	1.3153e-06	109	yes	NA	NA	NA	NA	NA	NA
933	AETEILALK	Glyma.10G028800.2.p	PREDICTED: protein NETWORKED 1D-like isoform X2 [Glycine max]	2	494.29	-0.17862	6.9709e-05	138.54	no	NA	NA	NA	NA	NA	NA
934	AETFGIPIPDWGK	Glyma.18G058900.1.p	PREDICTED: ubiquitin-activating enzyme E1 1-like [Glycine max]	3	477.582	0.25675	0.00030234	81.525	no	1.024	0.784	0.871	1.008	1.153	1.16
935	AETFGIPIPDWGK	Glyma.18G058900.1.p	PREDICTED: ubiquitin-activating enzyme E1 1-like [Glycine max]	2	715.869	-0.08741	1.6693e-10	143.97	no	0.941	1.016	0.92	1.024	1.03	1.07
936	AETFGIPIPDWVK	Glyma.14G196800.3.p	PREDICTED: ubiquitin-activating enzyme E1 1 [Glycine max]	3	491.598	0.33355	7.6094e-05	93.345	no	0.926	0.902	0.868	1.087	1.162	1.055
937	AETHVNEPSK	Glyma.05G188000.1.p	PREDICTED: translation initiation factor IF-2-like [Glycine max]	3	371.184	0.12152	0.00030721	113.62	yes	0.911	1.152	0.855	1.104	1.017	0.962
938	AETHVNEPSKETVK	Glyma.05G188000.1.p	PREDICTED: translation initiation factor IF-2-like [Glycine max]	4	392.953	0.0081385	0.00029338	69.03	yes	0.746	1.237	0.972	1.128	0.904	1.014
939	AETHVNEPSKETVKR	Glyma.05G188000.1.p	PREDICTED: translation initiation factor IF-2-like [Glycine max]	5	345.784	0.51401	3.0136e-06	109	yes	0.964	1.043	0.915	1.043	0.987	1.049
940	AETHVNEPSKETVKR	Glyma.05G188000.1.p	PREDICTED: translation initiation factor IF-2-like [Glycine max]	4	431.979	0.31171	0.057426	35.037	yes	1.016	0.959	1.013	1.009	1.099	0.905
941	AETPCMDSLK	Glyma.18G219100.1.p	PREDICTED: 2,3-bisphosphoglycerate-independent phosphoglycerate mutase [Glycine max]	2	584.255	-0.53823	0.0028793	82.287	no	0.88	0.838	0.885	1.085	1.134	1.178
942	AETPCMDSLK	Glyma.18G219100.1.p	PREDICTED: 2,3-bisphosphoglycerate-independent phosphoglycerate mutase [Glycine max]	2	584.255	-0.15748	0.05165	53.756	no	0.895	0.855	0.8	1.148	1.104	1.198
943	AETPCMDSLK	Glyma.18G219100.1.p	PREDICTED: 2,3-bisphosphoglycerate-independent phosphoglycerate mutase [Glycine max]	2	576.257	-0.5765	0.00048545	119.68	no	0.94	0.955	0.835	1.022	1.17	1.078
944	AETPCMDSLK	Glyma.18G219100.1.p	PREDICTED: 2,3-bisphosphoglycerate-independent phosphoglycerate mutase [Glycine max]	3	384.507	0.18099	0.0022997	74.464	no	NA	NA	NA	NA	NA	NA
945	AETTALHER	Glyma.11G236200.2.p	PREDICTED: alanine--glyoxylate aminotransferase 2 homolog 1, mitochondrial [Glycine max]	3	343.177	-0.42901	0.00025159	124.98	yes	NA	NA	NA	NA	NA	NA
946	AETTALHER	Glyma.11G236200.2.p	PREDICTED: alanine--glyoxylate aminotransferase 2 homolog 1, mitochondrial [Glycine max]	2	514.262	-0.40828	9.0101e-05	137.14	yes	0.771	0.824	0.78	1.219	1.208	1.198
947	AEVADVSEAVR	Glyma.20G211200.1.p	PREDICTED: pyruvate kinase isozyme A, chloroplastic-like [Glycine max]	2	573.293	-0.091892	2.2343e-08	148.56	no	NA	NA	NA	NA	NA	NA
948	AEVADVSEAVR	Glyma.20G211200.1.p	PREDICTED: pyruvate kinase isozyme A, chloroplastic-like [Glycine max]	3	382.531	-0.14152	0.030224	43.958	no	NA	NA	NA	NA	NA	NA
949	AEVASMASNLK	Glyma.20G025000.1.p	chromosome-associated kinesin [Arabidopsis thaliana]	2	568.784	1.1737	0.00072268	89.171	no	1.034	0.943	1.044	0.99	0.994	0.995
950	AEVASMASNLK	Glyma.20G025000.1.p	chromosome-associated kinesin [Arabidopsis thaliana]	3	379.525	0.43807	0.00062334	79.148	no	NA	NA	NA	NA	NA	NA
951	AEVASMASNLK	Glyma.20G025000.1.p	chromosome-associated kinesin [Arabidopsis thaliana]	2	568.784	-0.40415	0.0095523	66.19	no	1.158	1.088	0.973	1.013	0.879	0.889
952	AEVASMASNLK	Glyma.20G025000.1.p	chromosome-associated kinesin [Arabidopsis thaliana]	2	568.784	0.18303	0.00062141	90.05	no	1.115	1.088	1.001	0.898	0.928	0.969
953	AEVASMASNLK	Glyma.20G025000.1.p	chromosome-associated kinesin [Arabidopsis thaliana]	3	379.525	0.8753	0.0018165	68.657	no	1.04	1.098	1.035	0.95	0.939	0.938
954	AEVASMASNLK	Glyma.20G025000.1.p	chromosome-associated kinesin [Arabidopsis thaliana]	2	560.787	-0.30453	5.6686e-14	169.37	no	1.205	1.048	1.012	0.889	0.942	0.905
955	AEVASMASNLK	Glyma.20G025000.1.p	chromosome-associated kinesin [Arabidopsis thaliana]	3	374.194	0.044233	0.0025346	59.067	no	NA	NA	NA	NA	NA	NA
956	AEVDELLK	Glyma.19G125600.2.p	PREDICTED: transcription elongation factor SPT6-like isoform X1 [Glycine max]	2	458.753	-0.007283	0.022351	87.323	yes	1.759	1.687	1.578	0.327	0.386	0.264
957	AEVFNSSER	Glyma.01G077900.1.p	PREDICTED: protein SLOW GREEN 1, chloroplastic [Ricinus communis]	2	519.746	-0.086906	0.0070703	86.136	yes	NA	NA	NA	NA	NA	NA
958	AEVGDILDIALTNK	Glyma.20G051900.2.p	PREDICTED: L-ascorbate oxidase-like [Glycine max]	3	491.272	0.0049639	0.00013416	77.185	yes	NA	NA	NA	NA	NA	NA
959	AEVGSQSPR	Glyma.13G252400.1.p	PREDICTED: pathogenesis-related protein 1-like [Glycine max]	2	465.736	-0.35657	0.0016241	122.19	yes	0.652	0.691	0.65	1.337	1.341	1.329
960	AEVGSQSPR	Glyma.13G252400.1.p	PREDICTED: pathogenesis-related protein 1-like [Glycine max]	2	465.736	-0.34116	0.0017822	113.26	yes	0.64	0.67	0.618	1.393	1.374	1.305
961	AEVIAEHTVR	Glyma.10G066700.1.p	PREDICTED: fructose-bisphosphate aldolase, cytoplasmic isozyme-like [Glycine max]	3	375.54	-0.84888	0.00027311	115.71	yes	NA	NA	NA	NA	NA	NA
962	AEVIDDFAK	Glyma.13G189500.1.p	cysteine proteinase inhibitor precursor [Glycine max]	3	336.506	0.23902	0.0045536	69.825	yes	0.978	1.024	0.985	1.07	0.993	0.951
963	AEVIDDFAK	Glyma.13G189500.1.p	cysteine proteinase inhibitor precursor [Glycine max]	2	504.256	0.27085	0.0012069	120.15	yes	NA	NA	NA	NA	NA	NA
964	AEVLAQQQAQR	Glyma.04G096900.2.p	PREDICTED: E3 ubiquitin-protein ligase UPL1-like isoform X2 [Glycine max]	2	621.333	0.50833	0.00055823	109.66	no	0.921	0.846	1.015	1.026	1.062	1.131
965	AEVLELMMVPK	Glyma.09G278900.1.p	PREDICTED: DNA-directed RNA polymerase II subunit 1 [Glycine max]	3	420.563	0.54991	0.0014133	68.657	yes	1.344	1.132	0.955	0.632	1.089	0.848
966	AEVLELMMVPK	Glyma.09G278900.1.p	PREDICTED: DNA-directed RNA polymerase II subunit 1 [Glycine max]	2	630.341	-0.20358	0.0010849	96.342	yes	NA	NA	NA	NA	NA	NA
967	AEVLGVLEWASK	Glyma.16G127400.1.p	armadillo repeat only protein [Medicago truncatula]	3	434.575	0	3.2477e-06	97.734	yes	NA	NA	NA	NA	NA	NA
968	AEVQSEAK	Glyma.16G071500.3.p	PREDICTED: microtubule-associated protein futsch isoform X2 [Glycine max]	2	431.219	-0.69397	0.003442	120.46	yes	0.985	1.054	0.946	0.992	1.012	1.012
969	AEVSDIAIAVR	Glyma.09G126300.1.p	PREDICTED: plastidial pyruvate kinase 2-like [Glycine max]	2	572.322	-0.26355	0.0041979	74.841	no	NA	NA	NA	NA	NA	NA
970	AEVSEPHLAK	Glyma.19G139800.1.p	PREDICTED: zinc-metallopeptidase, peroxisomal-like [Glycine max]	3	360.861	0.35168	0.00057638	88.819	yes	0.833	0.945	0.912	1.04	1.149	1.122
971	AEWGIDQFIPLR	Glyma.17G038900.1.p	PREDICTED: MATH domain and coiled-coil domain-containing protein At3g58400 [Vigna radiata var. radiata]	2	722.883	-0.42544	0.00076115	85.813	yes	NA	NA	NA	NA	NA	NA
972	AEYDESGPSIVHR	Glyma.03G144800.5.p	PREDICTED: actin-3 [Glycine max]	3	487.232	-0.47835	2.687e-08	116.55	no	0.932	1.282	1.042	0.92	0.862	0.962
973	AEYDESGPSIVHR	Glyma.03G144800.5.p	PREDICTED: actin-3 [Glycine max]	3	487.232	-0.34116	0.00023716	83.045	no	NA	NA	NA	NA	NA	NA
974	AEYDKECK	Glyma.13G076300.1.p	PREDICTED: zinc finger CCCH domain-containing protein 40-like [Glycine max]	3	348.155	-0.17355	0.007164	85.212	yes	1.021	1.025	0.997	0.949	0.991	1.016
975	AEYLAIITK	Glyma.07G067400.2.p	PREDICTED: mechanosensitive ion channel protein 1, mitochondrial-like [Glycine max]	2	511.3	-0.2503	0.00030192	128.36	yes	1.07	1.18	0.921	0.944	1.003	0.882
976	AEYLAIITK	Glyma.07G067400.2.p	PREDICTED: mechanosensitive ion channel protein 1, mitochondrial-like [Glycine max]	3	341.202	0.064626	0.0057393	69.598	yes	1.084	1.054	1.019	1.031	0.759	1.053
977	AEYLLDTLSNK	Glyma.08G252600.1.p	PREDICTED: LOW QUALITY PROTEIN: auxin transport protein BIG-like [Glycine max]	3	422.891	0.78571	0.00094703	76.228	yes	0.951	0.897	1.032	0.794	1.138	1.188
978	AEYLQGDR	Glyma.04G203200.1.p	PREDICTED: respiratory burst oxidase homolog protein C-like isoform X1 [Glycine max]	2	476.23	0.026339	0.046457	68.95	yes	NA	NA	NA	NA	NA	NA
979	AFADEIGIPFMETSAK	Glyma.05G064300.1.p	ras-related protein RABD2c [Cajanus cajan]	3	576.283	-0.12603	1.1581e-06	110.92	no	0.928	0.821	0.795	1.125	1.138	1.193
980	AFADEIGIPFMETSAK	Glyma.05G064300.1.p	ras-related protein RABD2c [Cajanus cajan]	2	863.921	-0.049102	2.9387e-52	214.23	no	0.926	0.869	0.844	1.15	1.099	1.112
981	AFADEIGIPFMETSAK	Glyma.05G064300.1.p	ras-related protein RABD2c [Cajanus cajan]	4	432.464	0.7222	0.0068654	48.527	no	1.062	1.128	0.885	1.089	0.791	1.044
982	AFADEIGIPFMETSAK	Glyma.05G064300.1.p	ras-related protein RABD2c [Cajanus cajan]	3	581.615	-0.35083	6.4808e-06	97.69	no	0.996	0.995	0.814	1.052	1.052	1.091
983	AFADEIGIPFMETSAK	Glyma.05G064300.1.p	ras-related protein RABD2c [Cajanus cajan]	2	871.919	-0.15349	4.3964e-06	95.264	no	0.908	0.86	0.816	1.156	1.085	1.175
984	AFADELGIPFLETSAK	Glyma.12G165300.3.p	ras-related protein RABD1-like [Cajanus cajan]	2	854.943	-0.24872	1.0773e-29	172.57	yes	0.968	0.914	0.898	1.023	1.086	1.111
985	AFADGIGIPFMETSAK	Glyma.09G243300.1.p	GTP binding protein [Glycine max]	3	557.608	-0.45915	0.00010903	74.29	yes	0.951	0.9	0.882	1.117	1.13	1.02
986	AFADGIGIPFMETSAK	Glyma.09G243300.1.p	GTP binding protein [Glycine max]	3	557.608	0.068907	9.2872e-06	96.866	yes	0.953	0.954	0.719	1.099	1.148	1.127
987	AFADGIGIPFMETSAK	Glyma.09G243300.1.p	GTP binding protein [Glycine max]	2	827.911	0.11648	1.0773e-29	170.79	yes	0.835	0.932	0.812	1.015	1.288	1.117
988	AFADGIGIPFMETSAK	Glyma.09G243300.1.p	GTP binding protein [Glycine max]	3	552.276	0.13345	6.8647e-06	101.32	yes	0.879	1.047	0.743	1.153	0.943	1.235
989	AFADGIGIPFMETSAK	Glyma.09G243300.1.p	GTP binding protein [Glycine max]	2	827.911	-0.045375	7.1004e-07	114.7	yes	0.848	0.878	0.779	1.069	1.16	1.266
990	AFADLLR	Glyma.14G004200.1.p	PREDICTED: fasciclin-like arabinogalactan protein 2 [Glycine max]	2	403.232	0.4773	0.041295	89.903	no	0.969	0.804	0.865	1.16	1.116	1.085
991	AFAHPPEELNSPASYK	Glyma.13G279200.1.p	PREDICTED: stem-specific protein TSJT1 [Glycine max]	3	586.621	-0.39127	5.5683e-06	94.09	yes	0.984	0.948	0.984	0.993	1.024	1.068
992	AFALLSEEGIAK	Glyma.11G102100.1.p	PREDICTED: alanine--tRNA ligase-like [Glycine max]	3	416.899	0.82988	7.3284e-07	132.01	yes	1.152	0.81	0.958	0.937	1.053	1.09
993	AFALLSEEGIAK	Glyma.11G102100.1.p	PREDICTED: alanine--tRNA ligase-like [Glycine max]	2	624.845	0.062791	1.1184e-43	221.52	yes	NA	NA	NA	NA	NA	NA
994	AFASEIQALTEIK	Glyma.18G249700.1.p	PREDICTED: MDIS1-interacting receptor like kinase 2-like [Vigna angularis]	3	474.261	0.57327	6.4604e-05	96.229	yes	NA	NA	NA	NA	NA	NA
995	AFASEIQALTEIK	Glyma.18G249700.1.p	PREDICTED: MDIS1-interacting receptor like kinase 2-like [Vigna angularis]	2	710.888	0.3593	3.0084e-18	153.95	yes	0.993	1.042	1.092	0.92	1.074	0.88
996	AFATGGYAAMQR	Glyma.02G208400.1.p	PREDICTED: phospho-2-dehydro-3-deoxyheptonate aldolase 1, chloroplastic-like [Glycine max]	2	630.296	-0.19274	0.010686	57.174	no	0.881	0.902	0.952	1.034	1.121	1.11
997	AFATGGYAAMQR	Glyma.02G208400.1.p	PREDICTED: phospho-2-dehydro-3-deoxyheptonate aldolase 1, chloroplastic-like [Glycine max]	2	630.296	-0.96965	0.010686	50.452	no	0.832	0.893	0.988	1.038	1.14	1.109
998	AFATGGYAAMQR	Glyma.02G208400.1.p	PREDICTED: phospho-2-dehydro-3-deoxyheptonate aldolase 1, chloroplastic-like [Glycine max]	2	622.298	0	9.0835e-08	99.568	no	NA	NA	NA	NA	NA	NA
999	AFATGGYAAMQR	Glyma.02G208400.1.p	PREDICTED: phospho-2-dehydro-3-deoxyheptonate aldolase 1, chloroplastic-like [Glycine max]	2	622.298	-0.39944	0.00026997	97.472	no	0.896	0.9	0.898	1.106	1.053	1.147
1000	AFATGGYAAMQR	Glyma.02G208400.1.p	PREDICTED: phospho-2-dehydro-3-deoxyheptonate aldolase 1, chloroplastic-like [Glycine max]	3	415.201	-0.11142	0.0015314	69.275	no	NA	NA	NA	NA	NA	NA
1001	AFATYTNAIR	Glyma.08G334000.1.p	PREDICTED: alpha-glucan phosphorylase, H isozyme [Glycine max]	3	376.533	0	0.059227	51.749	yes	NA	NA	NA	NA	NA	NA
1002	AFATYTNAIR	Glyma.08G334000.1.p	PREDICTED: alpha-glucan phosphorylase, H isozyme [Glycine max]	2	564.296	0	0.00064645	91.867	yes	NA	NA	NA	NA	NA	NA
1003	AFCDALAQESAR	Glyma.20G005900.2.p	PREDICTED: protein indeterminate-domain 5, chloroplastic-like [Glycine max]	2	669.809	-0.31872	7.0201e-06	126.19	yes	0.883	0.854	0.775	1.117	1.189	1.182
1004	AFCSGADVVR	Glyma.14G102600.2.p	PREDICTED: 3-hydroxyisobutyryl-CoA hydrolase-like protein 2, mitochondrial [Glycine max]	2	541.258	-0.66489	0.011861	71.614	yes	0.956	0.957	0.957	1.037	0.986	1.106
1005	AFDAGCFMR	Glyma.11G204500.1.p	PREDICTED: cysteine-rich receptor-like protein kinase 3 isoform X2 [Glycine max]	2	537.728	-0.17275	0.0056493	87.181	no	0.877	0.862	0.837	1.09	1.134	1.2
1006	AFDAYASAAK	Glyma.06G067800.1.p	PREDICTED: putative clathrin assembly protein At2g25430 [Glycine max]	2	507.748	-0.5744	3.4797e-05	134.25	yes	0.824	0.827	0.854	1.032	1.259	1.204
1007	AFDDEEHPYLPK	Glyma.11G170300.1.p	PREDICTED: asparagine synthetase [glutamine-hydrolyzing] 2 [Glycine max]	3	487.561	0.17759	0.0046945	57.347	no	NA	NA	NA	NA	NA	NA
1008	AFDEGWGAVIAK	Glyma.09G172700.1.p	PREDICTED: dihydropyrimidine dehydrogenase (NADP(+)), chloroplastic [Glycine max]	3	421.884	0.32665	0.00017792	83.862	yes	0.878	0.949	0.885	1.126	0.988	1.174
1009	AFDEVNSQLETK	Glyma.10G213400.1.p	PREDICTED: ATP synthase subunit d, mitochondrial [Vigna angularis]	2	690.836	-0.48528	0.00018147	99.283	yes	1.107	1	0.975	0.964	0.996	0.958
1010	AFDEVNSQLETK	Glyma.10G213400.1.p	PREDICTED: ATP synthase subunit d, mitochondrial [Vigna angularis]	3	460.893	-0.29946	0.021986	31.597	yes	0.963	0.974	1	1.002	1.072	0.99
1011	AFDEVNSQLETK	Glyma.10G213400.1.p	PREDICTED: ATP synthase subunit d, mitochondrial [Vigna angularis]	2	690.836	-0.066067	0.00018147	99.283	yes	0.909	1.043	0.964	1.012	0.987	1.086
1012	AFDEVNSQLETK	Glyma.10G213400.1.p	PREDICTED: ATP synthase subunit d, mitochondrial [Vigna angularis]	3	460.893	0.29254	0.00012874	94.363	yes	1.009	0.95	1.11	0.899	1.127	0.905
1013	AFDEVNSQLETK	Glyma.10G213400.1.p	PREDICTED: ATP synthase subunit d, mitochondrial [Vigna angularis]	2	690.836	0.10554	2.346e-35	204.69	yes	1.1	0.97	0.943	0.943	1.041	1.004
1014	AFDEVNSQLETK	Glyma.10G213400.1.p	PREDICTED: ATP synthase subunit d, mitochondrial [Vigna angularis]	4	345.921	0.54042	0.053007	38.783	yes	NA	NA	NA	NA	NA	NA
1015	AFDEVNSQLETK	Glyma.10G213400.1.p	PREDICTED: ATP synthase subunit d, mitochondrial [Vigna angularis]	3	460.893	-0.2855	0.022266	32.999	yes	1.03	0.916	0.997	0.95	1.107	1
1016	AFDEVNSQLETK	Glyma.10G213400.1.p	PREDICTED: ATP synthase subunit d, mitochondrial [Vigna angularis]	2	690.836	-0.4652	0.001107	79.659	yes	1.011	0.949	1.103	0.92	1.1	0.916
1017	AFDEVNSQLETK	Glyma.10G213400.1.p	PREDICTED: ATP synthase subunit d, mitochondrial [Vigna angularis]	3	460.893	-0.51833	0.0034784	61.833	yes	NA	NA	NA	NA	NA	NA
1018	AFDEVNSQLQTK	Glyma.20G177700.1.p	PREDICTED: ATP synthase subunit d, mitochondrial [Vigna angularis]	3	460.565	-0.47136	0.00020371	87.568	yes	1.041	0.897	0.915	1.026	1.04	1.081
1019	AFDEVNSQLQTK	Glyma.20G177700.1.p	PREDICTED: ATP synthase subunit d, mitochondrial [Vigna angularis]	3	460.565	-0.15489	0.010677	44.847	yes	1.027	0.974	0.851	1.004	1.141	1.004
1020	AFDEVNSQLQTK	Glyma.20G177700.1.p	PREDICTED: ATP synthase subunit d, mitochondrial [Vigna angularis]	2	690.344	-1.5663	1.0045e-52	230.95	yes	1.048	0.971	0.961	0.998	1.016	1.005
1021	AFDEVNSQLQTK	Glyma.20G177700.1.p	PREDICTED: ATP synthase subunit d, mitochondrial [Vigna angularis]	3	460.565	-1.4326	4.8426e-05	106.4	yes	1.038	0.973	1.048	0.977	1.006	0.957
1022	AFDEVNSQLQTK	Glyma.20G177700.1.p	PREDICTED: ATP synthase subunit d, mitochondrial [Vigna angularis]	3	460.565	0.84855	0.00016457	88.596	yes	1.109	1.086	0.882	0.981	1.052	0.89
1023	AFDEVNSQLQTK	Glyma.20G177700.1.p	PREDICTED: ATP synthase subunit d, mitochondrial [Vigna angularis]	2	690.344	0.25362	3.2822e-28	194.17	yes	1.061	0.939	1.044	0.952	1.03	0.973
1024	AFDEVNSQLQTK	Glyma.20G177700.1.p	PREDICTED: ATP synthase subunit d, mitochondrial [Vigna angularis]	3	460.565	0.098837	0.00042261	81.017	yes	NA	NA	NA	NA	NA	NA
1025	AFDLDHNR	Glyma.05G012400.1.p	PREDICTED: dnaJ homolog subfamily C GRV2-like isoform X1 [Glycine max]	3	329.826	-0.048251	0.043684	49.358	no	0.744	0.48	1.006	1.108	1.318	1.343
1026	AFDLEDLLR	Glyma.05G247300.1.p	PREDICTED: probable inactive receptor kinase At1g48480 [Glycine max]	2	546.29	0.17515	0.0017432	111.95	no	0.962	0.931	0.787	1.112	1.101	1.107
1027	AFDLGGHQIAR	Glyma.20G239600.1.p	PREDICTED: GTP-binding protein SAR1A [Glycine max]	3	395.544	0.25907	1.3081e-05	126.07	no	0.782	1.261	0.772	0.993	1.018	1.174
1028	AFDLGGHQIAR	Glyma.20G239600.1.p	PREDICTED: GTP-binding protein SAR1A [Glycine max]	2	592.812	-0.41307	0.0010408	95.775	no	0.996	0.924	0.855	0.978	1.123	1.124
1029	AFDLGGHQVAR	Glyma.15G143300.1.p	Ras-related small GTP-binding family protein [Medicago truncatula]	3	390.872	-0.01448	9.0896e-07	138.98	no	1.041	0.961	0.935	0.907	1.069	1.088
1030	AFDLGGHQVAR	Glyma.15G143300.1.p	Ras-related small GTP-binding family protein [Medicago truncatula]	2	585.804	-0.21	0.0015194	89.886	no	0.951	0.992	0.939	0.987	1.083	1.047
1031	AFDLGGHQVAR	Glyma.15G143300.1.p	Ras-related small GTP-binding family protein [Medicago truncatula]	3	390.872	-0.24623	8.2987e-05	113.62	no	NA	NA	NA	NA	NA	NA
1032	AFDLLDTHK	Glyma.13G296900.1.p	PREDICTED: two pore calcium channel protein 1B-like [Glycine max]	3	353.854	0.079825	0.00089999	91.853	no	1.16	1.024	0.859	0.922	1.105	0.929
1033	AFDLLDTHK	Glyma.13G296900.1.p	PREDICTED: two pore calcium channel protein 1B-like [Glycine max]	2	530.277	-0.016564	0.0017613	109.71	no	1.008	1.098	0.994	0.948	0.964	0.988
1034	AFDLLHEGGCLR	Glyma.03G168700.2.p	PREDICTED: alcohol dehydrogenase class-3 [Glycine max]	3	463.231	0.54569	0.00011315	90.05	yes	0.936	1.086	0.883	1.081	1.053	0.96
1035	AFDLLHEGGCLR	Glyma.03G168700.2.p	PREDICTED: alcohol dehydrogenase class-3 [Glycine max]	2	694.343	0.12764	5.0622e-05	111.86	yes	0.944	0.953	0.837	1.114	1.053	1.098
1036	AFDLLTVGK	Glyma.01G116300.1.p	PREDICTED: alcohol dehydrogenase-like 4 [Glycine max]	2	482.279	-0.091369	0.00013744	136.8	yes	NA	NA	NA	NA	NA	NA
1037	AFDMAQCSR	Glyma.05G070000.2.p	PREDICTED: probable methyltransferase PMT14 [Glycine max]	2	543.229	-0.10002	0.02689	66.568	no	NA	NA	NA	NA	NA	NA
1038	AFDYMLK	Glyma.04G240800.1.p	PREDICTED: alcohol dehydrogenase 1 [Glycine max]	3	301.814	-0.66731	0.02411	56.51	no	0.782	0.853	0.668	1.348	1.133	1.215
1039	AFDYMLK	Glyma.04G240800.1.p	PREDICTED: alcohol dehydrogenase 1 [Glycine max]	2	444.22	-0.12259	0.014376	118.06	no	0.819	0.837	0.77	1.205	1.106	1.262
1040	AFDYMLK	Glyma.04G240800.1.p	PREDICTED: alcohol dehydrogenase 1 [Glycine max]	3	296.483	-0.20002	0.04908	50.12	no	0.91	0.824	0.706	1.274	1.031	1.254
1041	AFEEEDRFFEK	Glyma.20G165000.2.p	PREDICTED: ABC transporter C family member 10-like [Glycine max]	3	482.889	-0.09155	2.9119e-05	125.75	yes	0.93	0.811	0.811	1.096	1.14	1.212
1042	AFEEVLLFDPNNK	Glyma.10G215300.2.p	TPR protein [Medicago truncatula]	3	512.596	-0.30343	0.00091601	68.536	yes	1.054	1.155	1.056	0.835	0.925	0.975
1043	AFEFNDYCHSHQPPIAFIK	Glyma.18G058900.1.p	PREDICTED: ubiquitin-activating enzyme E1 1-like [Glycine max]	4	581.026	0.45853	0.035518	38.889	yes	NA	NA	NA	NA	NA	NA
1044	AFEGWGTDENTVIVILGHR	Glyma.13G199800.1.p	annexin-like protein RJ4 [Cajanus cajan]	3	705.36	0.1923	0.0020058	46.892	yes	NA	NA	NA	NA	NA	NA
1045	AFENEIQALTEIR	Glyma.18G250900.1.p	PREDICTED: probable LRR receptor-like serine/threonine-protein kinase At4g08850 [Glycine max]	2	767.399	0.088532	6.3482e-08	120.57	yes	0.961	1.004	0.854	1.07	1.067	1.043
1046	AFEPILLLGK	Glyma.07G214900.1.p	PREDICTED: 40S ribosomal protein S16-like [Glycine max]	2	550.839	0.00076154	1.6643e-07	146.81	no	0.891	0.95	0.875	1.131	1.052	1.1
1047	AFEPILLLGK	Glyma.07G214900.1.p	PREDICTED: 40S ribosomal protein S16-like [Glycine max]	3	367.562	0.66907	0.0011677	77.732	no	0.86	0.776	0.807	1.049	1.416	1.092
1048	AFEPILLLGR	Glyma.08G048200.1.p	PREDICTED: 40S ribosomal protein S16-like [Glycine max]	2	564.842	0.27098	0.00053486	119.21	yes	NA	NA	NA	NA	NA	NA
1049	AFEPILLLGR	Glyma.08G048200.1.p	PREDICTED: 40S ribosomal protein S16-like [Glycine max]	2	564.842	0	1.2268e-06	107.69	yes	NA	NA	NA	NA	NA	NA
1050	AFEWLTLASR	Glyma.08G054900.2.p	PREDICTED: ERAD-associated E3 ubiquitin-protein ligase component HRD3A [Glycine max]	2	597.319	0.03989	0.00048545	119.68	yes	0.91	0.924	0.831	1.156	1.143	1.035
1051	AFEWLTLASR	Glyma.08G054900.2.p	PREDICTED: ERAD-associated E3 ubiquitin-protein ligase component HRD3A [Glycine max]	3	398.549	0.43436	0.035127	45.368	yes	1.267	1.085	0.305	1.068	0.965	1.309
1052	AFEYFDKDR	Glyma.01G223200.1.p	PREDICTED: calcium-dependent protein kinase 3-like [Glycine max]	3	397.521	0.070312	0.0019605	88.819	no	0.869	0.985	0.864	1.132	1.052	1.098
1053	AFEYIQK	Glyma.16G182500.2.p	PREDICTED: tripeptidyl-peptidase 2-like isoform X1 [Glycine max]	2	449.737	-0.59977	0.010537	133.99	no	0.987	0.997	0.907	1.087	1.03	0.991
1054	AFFALGDCYER	Glyma.14G182600.1.p	PREDICTED: putative adenylate cyclase 3 [Glycine max]	2	674.803	-0.12891	0.0095071	70.552	yes	0.666	0.929	0.948	1.17	1.224	1.062
1055	AFFDATGGLWR	Glyma.15G064700.2.p	PREDICTED: probable NAD(P)H dehydrogenase (quinone) FQR1-like 1 isoform X2 [Glycine max]	3	414.208	-0.06955	0.00016353	92.838	no	1.023	0.89	1.047	1.077	1.012	0.952
1056	AFFDATGGLWR	Glyma.15G064700.2.p	PREDICTED: probable NAD(P)H dehydrogenase (quinone) FQR1-like 1 isoform X2 [Glycine max]	2	620.809	-0.36445	0.00075397	105.98	no	0.92	0.786	0.829	1.165	1.187	1.113
1057	AFFDATGGLWR	Glyma.15G064700.2.p	PREDICTED: probable NAD(P)H dehydrogenase (quinone) FQR1-like 1 isoform X2 [Glycine max]	2	620.809	0.10658	0.0011209	91.658	no	0.975	0.858	0.928	1.064	1.076	1.098
1058	AFFDSTGHLWK	Glyma.11G064700.1.p	PREDICTED: probable NAD(P)H dehydrogenase (quinone) FQR1-like 2 [Glycine max]	3	436.884	-0.1835	0.00053708	83.948	no	0.768	1.38	0.94	1.086	0.859	0.968
1059	AFFDSTGHLWK	Glyma.11G064700.1.p	PREDICTED: probable NAD(P)H dehydrogenase (quinone) FQR1-like 2 [Glycine max]	3	436.884	0.22638	0.00024266	94.309	no	0.821	1.348	0.866	1.108	0.653	1.205
1060	AFFDSTGQLWTEQK	Glyma.12G045300.1.p	PREDICTED: probable NAD(P)H dehydrogenase (quinone) FQR1-like 2 [Glycine max]	3	553.267	0.36885	1.5468e-08	119.39	yes	1.123	0.876	0.815	1.174	1.121	0.892
1061	AFFDSTGQLWTEQK	Glyma.12G045300.1.p	PREDICTED: probable NAD(P)H dehydrogenase (quinone) FQR1-like 2 [Glycine max]	2	829.396	0.30173	1.6513e-72	244.18	yes	1.012	0.813	0.903	1.085	1.132	1.055
1062	AFFDSTGQLWTEQK	Glyma.12G045300.1.p	PREDICTED: probable NAD(P)H dehydrogenase (quinone) FQR1-like 2 [Glycine max]	4	415.202	0.81789	0.0040798	48.568	yes	0.883	1.012	1.029	0.763	1.178	1.136
1063	AFFLGQGEGR	Glyma.08G311500.1.p	PREDICTED: spermidine hydroxycinnamoyl transferase-like [Glycine max]	2	541.275	0.2485	0.014286	72.23	yes	NA	NA	NA	NA	NA	NA
1064	AFFMHCLPAER	Glyma.06G030600.1.p	PREDICTED: ornithine carbamoyltransferase, chloroplastic-like [Glycine max]	3	460.218	-0.11434	0.006899	54.066	yes	NA	NA	NA	NA	NA	NA
1065	AFFSNQMGK	Glyma.06G188900.1.p	PREDICTED: HIPL1 protein-like isoform X2 [Glycine max]	3	349.164	0.32526	0.0046688	69.998	no	1.026	0.877	1	0.96	1.017	1.121
1066	AFFSNQMGK	Glyma.06G188900.1.p	PREDICTED: HIPL1 protein-like isoform X2 [Glycine max]	2	523.242	-0.69567	0.0038509	84.568	no	1.182	1.029	0.96	0.96	0.971	0.898
1067	AFFSNQMGK	Glyma.06G188900.1.p	PREDICTED: HIPL1 protein-like isoform X2 [Glycine max]	3	349.164	-0.41376	0.0022978	77.058	no	1.229	0.997	0.826	0.948	1.078	0.922
1068	AFFSNQMGK	Glyma.06G188900.1.p	PREDICTED: HIPL1 protein-like isoform X2 [Glycine max]	2	515.245	-0.015638	0.00020103	129.47	no	NA	NA	NA	NA	NA	NA
1069	AFFSNQMGK	Glyma.06G188900.1.p	PREDICTED: HIPL1 protein-like isoform X2 [Glycine max]	3	343.832	0.60374	0.0065145	69.998	no	0.997	1.112	0.882	1.026	0.992	0.992
1070	AFFVNSGSEANDTQVK	Glyma.11G096200.2.p	PREDICTED: gamma aminobutyrate transaminase 3, chloroplastic [Glycine max]	3	571.941	0.10497	1.2924e-05	93.348	no	NA	NA	NA	NA	NA	NA
1071	AFGAELVLTDPAK	Glyma.03G244800.3.p	PREDICTED: cysteine synthase isoform X1 [Glycine max]	3	444.578	0.74999	0.0090393	52.247	no	NA	NA	NA	NA	NA	NA
1072	AFGAEVYLTDPAK	Glyma.10G159800.6.p	cysteine synthase [Glycine max]	3	461.238	0.87137	0.0090393	51.286	yes	NA	NA	NA	NA	NA	NA
1073	AFGAGFLK	Glyma.01G199600.1.p	PREDICTED: protein phosphatase 2C 29-like [Glycine max]	2	405.729	0.42362	0.0026677	126.05	no	0.836	0.748	0.869	1.168	1.265	1.114
1074	AFGASDIIAVDVRDEK	Glyma.05G197400.3.p	PREDICTED: alcohol dehydrogenase isoform X1 [Glycine max]	3	569.297	0.33402	4.4495e-07	112.42	no	0.942	0.951	0.874	1.086	1.051	1.097
1075	AFGDFCLK	Glyma.12G109500.3.p	PREDICTED: probable protein phosphatase 2C 52 [Glycine max]	2	479.229	0.28661	0.0020694	131.04	no	0.995	0.975	0.879	1.045	1.128	0.978
1076	AFGDFCLK	Glyma.12G109500.3.p	PREDICTED: probable protein phosphatase 2C 52 [Glycine max]	3	319.821	0.74841	0.017147	60.788	no	0.933	0.951	0.942	1.035	1.14	0.999
1077	AFGEDFVEDK	Glyma.13G326200.1.p	PREDICTED: protein disulfide isomerase-like 1-4 [Glycine max]	2	578.761	-0.17544	4.3912e-05	134.25	yes	0.971	0.814	0.87	1.145	1.101	1.1
1078	AFGGQSLNFGK	Glyma.02G057400.1.p	PREDICTED: succinate dehydrogenase [ubiquinone] flavoprotein subunit 1, mitochondrial [Glycine max]	2	563.288	-0.36945	8.7996e-05	121.73	yes	NA	NA	NA	NA	NA	NA
1079	AFGGQSLNFGK	Glyma.02G057400.1.p	PREDICTED: succinate dehydrogenase [ubiquinone] flavoprotein subunit 1, mitochondrial [Glycine max]	3	375.861	0.14117	0.025984	46.462	yes	NA	NA	NA	NA	NA	NA
1080	AFGGQSLNFGK	Glyma.02G057400.1.p	PREDICTED: succinate dehydrogenase [ubiquinone] flavoprotein subunit 1, mitochondrial [Glycine max]	2	563.288	0.57101	6.6681e-18	174.41	yes	NA	NA	NA	NA	NA	NA
1081	AFGGQSLNFGK	Glyma.02G057400.1.p	PREDICTED: succinate dehydrogenase [ubiquinone] flavoprotein subunit 1, mitochondrial [Glycine max]	3	375.861	0.65397	0.003545	66.692	yes	NA	NA	NA	NA	NA	NA
1082	AFGGQSLNYGK	Glyma.11G067800.2.p	PREDICTED: succinate dehydrogenase [ubiquinone] flavoprotein subunit 1, mitochondrial [Glycine max]	2	571.285	-0.64996	5.9359e-13	166.07	no	0.864	0.777	0.834	1.16	1.221	1.144
1083	AFGGQSLNYGK	Glyma.11G067800.2.p	PREDICTED: succinate dehydrogenase [ubiquinone] flavoprotein subunit 1, mitochondrial [Glycine max]	3	381.193	-0.33864	0.00015506	109.11	no	1.026	0.839	0.813	1.034	1.221	1.067
1084	AFGGQSLNYGK	Glyma.11G067800.2.p	PREDICTED: succinate dehydrogenase [ubiquinone] flavoprotein subunit 1, mitochondrial [Glycine max]	3	381.193	-0.089073	0.00022603	97.635	no	0.776	0.926	0.767	1.22	1.094	1.218
1085	AFGGQSLNYGK	Glyma.11G067800.2.p	PREDICTED: succinate dehydrogenase [ubiquinone] flavoprotein subunit 1, mitochondrial [Glycine max]	2	571.285	-0.35747	8.7996e-05	126.07	no	0.792	0.904	0.687	1.365	1.055	1.197
1086	AFGGSSADGR	Glyma.08G313200.1.p	PREDICTED: microtubule-associated protein TORTIFOLIA1-like [Glycine max]	2	462.712	0.76152	0.04877	60.828	yes	0.975	0.975	0.971	1.073	1.049	0.957
1087	AFGIIKPHDR	Glyma.20G189300.1.p	PREDICTED: pyruvate kinase 1, cytosolic isoform X1 [Glycine max]	4	289.167	-0.44584	0.0027624	66.692	no	0.795	0.855	0.953	1.094	1.115	1.187
1088	AFGLGCDWR	Glyma.11G034100.3.p	PREDICTED: leucine--tRNA ligase, cytoplasmic-like [Glycine max]	2	541.248	-0.22287	0.021567	77.058	no	NA	NA	NA	NA	NA	NA
1089	AFGLYNPDQSMIYDAGLSK	Glyma.14G075500.1.p	PREDICTED: glucan endo-1,3-beta-glucosidase 7-like isoform X1 [Glycine max]	3	697.335	-0.034397	4.8035e-10	128.06	yes	0.879	0.925	0.746	1.163	1.148	1.138
1090	AFGMLAGGSGITPMFQVAR	Glyma.03G006900.1.p	PREDICTED: NADH--cytochrome b5 reductase 1 [Glycine max]	3	648.322	-0.33717	0.00023922	64.52	no	NA	NA	NA	NA	NA	NA
1091	AFGMLAGGSGITPMFQVAR	Glyma.03G006900.1.p	PREDICTED: NADH--cytochrome b5 reductase 1 [Glycine max]	3	648.322	0.031726	5.5437e-07	90.476	no	NA	NA	NA	NA	NA	NA
1092	AFGTVFDAENPPR	Glyma.11G038300.1.p	PREDICTED: expansin-like B1 [Glycine max]	2	710.846	-0.92541	2.7134e-08	126.71	no	0.829	0.929	0.834	1.193	1.11	1.105
1093	AFGVPGHGAK	Glyma.20G000500.2.p	PREDICTED: aminoacylase-1 isoform X2 [Glycine max]	3	314.171	0	0.0020013	75.109	yes	NA	NA	NA	NA	NA	NA
1094	AFHIIDHDK	Glyma.15G055100.1.p	PREDICTED: probable calcium-binding protein CML20 [Glycine max]	4	274.645	-0.84586	0.019866	52.716	yes	1.046	1.031	1.057	0.95	1.025	0.891
1095	AFHIIDHDK	Glyma.15G055100.1.p	PREDICTED: probable calcium-binding protein CML20 [Glycine max]	4	274.645	-0.79161	0.0034582	73.26	yes	0.993	1.197	0.976	0.977	0.896	0.961
1096	AFHSMDLK	Glyma.05G135000.1.p	P-loop nucleoside triphosphate hydrolase superfamily protein [Medicago truncatula]	3	322.157	-0.16273	0.053994	41.502	yes	NA	NA	NA	NA	NA	NA
1097	AFHSMDLK	Glyma.05G135000.1.p	P-loop nucleoside triphosphate hydrolase superfamily protein [Medicago truncatula]	3	316.825	-0.17732	0.0085568	74.415	yes	0.989	0.947	1.031	0.942	1.083	1.006
1098	AFIDLILK	Glyma.07G003000.1.p	PREDICTED: putative glucose-6-phosphate 1-epimerase [Glycine max]	2	466.794	0	0.0059195	105.39	yes	NA	NA	NA	NA	NA	NA
1099	AFIEAQK	Glyma.10G236300.1.p	PREDICTED: remorin-like [Glycine max]	2	403.724	-0.43966	0.014376	118.06	yes	1.101	1.06	1.101	0.857	0.918	0.963
1100	AFILAEK	Glyma.20G066700.1.p	protein translocase subunit [Arabidopsis thaliana]	2	396.237	0.067358	0.014376	118.06	yes	1.046	0.953	1.015	0.962	1.05	0.974
1101	AFILPIEK	Glyma.17G016600.1.p	PREDICTED: basic 7S globulin 2-like [Vigna radiata var. radiata]	2	465.787	0.25792	0.029414	79.116	yes	NA	NA	NA	NA	NA	NA
1102	AFINDVSEITLK	Glyma.13G342800.1.p	PREDICTED: glucose--fructose oxidoreductase [Glycine max]	3	450.582	-0.17478	4.4765e-05	104.22	yes	NA	NA	NA	NA	NA	NA
1103	AFINTAMSIDPESK	Glyma.02G228100.1.p	PREDICTED: asparagine synthetase, root [glutamine-hydrolyzing] [Glycine max]	3	508.585	0.14727	0.00010253	95.094	yes	0.717	0.834	0.586	1.397	1.256	1.209
1104	AFINTAMSIDPESK	Glyma.02G228100.1.p	PREDICTED: asparagine synthetase, root [glutamine-hydrolyzing] [Glycine max]	3	513.917	0	0.0010461	77.597	yes	NA	NA	NA	NA	NA	NA
1105	AFKDTIDLFVER	Glyma.11G031200.2.p	adenine phosphoribosyltransferase 4-like [Cajanus cajan]	3	485.261	0.27624	0.041228	45.661	no	0.965	0.906	0.927	1.077	0.996	1.129
1106	AFLADLAAGDQR	Glyma.16G157100.2.p	PREDICTED: sucrose transport protein SUC8 [Glycine max]	2	624.323	0.27799	6.1649e-05	111.86	yes	0.921	0.952	0.797	1.011	1.098	1.221
1107	AFLADLAAGDQR	Glyma.16G157100.2.p	PREDICTED: sucrose transport protein SUC8 [Glycine max]	3	416.551	0.50277	0.0024098	63.624	yes	0.808	1.098	0.851	1.185	1.109	0.949
1108	AFLCEGYFK	Glyma.04G255800.1.p	PREDICTED: glucuronoxylan 4-O-methyltransferase 1-like [Glycine max]	2	567.768	0	9.0657e-06	130.27	yes	NA	NA	NA	NA	NA	NA
1109	AFLDATGGLWK	Glyma.12G161400.1.p	PREDICTED: NAD(P)H dehydrogenase (quinone) FQR1-like [Glycine max]	2	589.814	0.10935	4.1075e-06	140.45	yes	1.065	0.954	0.953	0.977	1.035	1.017
1110	AFLDATGGLWK	Glyma.12G161400.1.p	PREDICTED: NAD(P)H dehydrogenase (quinone) FQR1-like [Glycine max]	3	393.545	0.68327	0.013279	53.756	yes	NA	NA	NA	NA	NA	NA
1111	AFLDATGGLWR	Glyma.12G216900.2.p	PREDICTED: probable NAD(P)H dehydrogenase (quinone) FQR1-like 1 [Vigna radiata var. radiata]	2	603.817	-0.0056087	0.0040679	74.533	no	1.023	0.995	0.861	0.993	1.033	1.094
1112	AFLDATGGLWR	Glyma.12G216900.2.p	PREDICTED: probable NAD(P)H dehydrogenase (quinone) FQR1-like 1 [Vigna radiata var. radiata]	3	402.88	0.34471	0.00015649	103.55	no	0.946	1.11	0.948	0.958	0.926	1.111
1113	AFLDATGGLWR	Glyma.12G216900.2.p	PREDICTED: probable NAD(P)H dehydrogenase (quinone) FQR1-like 1 [Vigna radiata var. radiata]	2	603.817	-0.16622	0.0036616	73.841	no	NA	NA	NA	NA	NA	NA
1114	AFLDIVGVK	Glyma.09G146700.1.p	PREDICTED: BAG family molecular chaperone regulator 3 isoform X1 [Glycine max]	2	481.289	-0.048783	0.00018938	133.12	yes	1.08	1.147	1.091	0.878	0.933	0.872
1115	AFLEFAEASGYPIAVMPSGK	Glyma.13G231700.1.p	PREDICTED: pyruvate decarboxylase 1 isoform X1 [Glycine max]	3	701.015	-0.34361	4.8602e-06	111.78	yes	0.855	0.758	0.783	1.141	1.241	1.222
1116	AFLEFAEASGYPIAVMPSGK	Glyma.13G231700.1.p	PREDICTED: pyruvate decarboxylase 1 isoform X1 [Glycine max]	4	526.013	-0.20735	8.6143e-06	103.01	yes	0.775	0.824	0.825	1.244	1.194	1.138
1117	AFLEFAEASGYPIAVMPSGK	Glyma.13G231700.1.p	PREDICTED: pyruvate decarboxylase 1 isoform X1 [Glycine max]	3	695.684	-0.11508	8.301e-06	104.2	yes	0.755	0.921	0.79	1.143	1.209	1.182
1118	AFLEFAEASGYPIAVMPSGK	Glyma.13G231700.1.p	PREDICTED: pyruvate decarboxylase 1 isoform X1 [Glycine max]	4	522.014	-0.23122	0.022435	43.261	yes	NA	NA	NA	NA	NA	NA
1119	AFLEGKPLPGVA	Glyma.19G128100.1.p	PREDICTED: serine carboxypeptidase-like 45 [Glycine max]	2	599.845	-0.42077	0.00081019	90.05	yes	0.787	0.678	0.786	1.201	1.244	1.303
1120	AFLLQSK	Glyma.19G124200.3.p	NHL domain protein [Medicago truncatula]	2	403.742	-0.5203	0.036787	95.957	yes	NA	NA	NA	NA	NA	NA
1121	AFLLYGPPGTGK	Glyma.12G183700.1.p	PREDICTED: protein SUPPRESSOR OF K(+) TRANSPORT GROWTH DEFECT 1-like [Glycine max]	2	610.837	-0.47964	4.8641e-05	113.93	yes	0.923	0.809	0.84	1.137	1.089	1.202
1122	AFLLYGPPGTGK	Glyma.12G183700.1.p	PREDICTED: protein SUPPRESSOR OF K(+) TRANSPORT GROWTH DEFECT 1-like [Glycine max]	3	407.561	0.34027	0.0012844	67.334	yes	NA	NA	NA	NA	NA	NA
1123	AFLTMEELK	Glyma.13G197100.1.p	prefoldin subunit 1 [Cajanus cajan]	2	541.284	-0.3938	4.5685e-06	149.65	yes	NA	NA	NA	NA	NA	NA
1124	AFLVEEQK	Glyma.02G107100.1.p	PREDICTED: 60S ribosomal protein L34 [Glycine max]	2	482.261	-0.11748	2.3242e-05	158.08	yes	1.059	1.065	1.044	0.992	0.931	0.909
1125	AFLVEEQK	Glyma.02G107100.1.p	PREDICTED: 60S ribosomal protein L34 [Glycine max]	3	321.843	0.31726	0.0026197	99.919	yes	0.944	1.059	1.204	0.888	0.923	0.982
1126	AFLVEEQK	Glyma.02G107100.1.p	PREDICTED: 60S ribosomal protein L34 [Glycine max]	3	321.843	0.71696	0.0023437	100.07	yes	1.233	0.961	0.877	0.967	0.977	0.985
1127	AFLVEEQK	Glyma.02G107100.1.p	PREDICTED: 60S ribosomal protein L34 [Glycine max]	2	482.261	0.28528	0.0024187	127.84	yes	0.934	1.028	0.9	1.124	1.055	0.959
1128	AFMDATGGLWR	Glyma.08G061200.1.p	PREDICTED: NAD(P)H dehydrogenase (quinone) FQR1-like [Vigna radiata var. radiata]	2	612.795	-0.23373	0.0010527	96.342	yes	1	0.802	0.973	1.082	1.107	1.037
1129	AFMDTLHVPLPNR	Glyma.10G295100.2.p	PREDICTED: callose synthase 9-like [Glycine max]	3	504.266	0.65809	0.0015491	61.958	yes	NA	NA	NA	NA	NA	NA
1130	AFMDTLHVPLPNR	Glyma.10G295100.2.p	PREDICTED: callose synthase 9-like [Glycine max]	3	504.266	0.43051	0.00039638	72.2	yes	1.18	1.09	0.825	0.965	1.018	0.922
1131	AFMDTLHVPLPNR	Glyma.10G295100.2.p	PREDICTED: callose synthase 9-like [Glycine max]	3	509.598	0	0.023995	44.543	yes	NA	NA	NA	NA	NA	NA
1132	AFMWDSGTNVGEFDGHSR	Glyma.05G243900.1.p	PREDICTED: 66 kDa stress protein-like [Glycine max]	3	676.955	-0.47287	8.4806e-07	87.647	no	1.113	0.889	0.856	1.054	1.1	0.988
1133	AFMWDSGTNVGEFDGHSR	Glyma.05G243900.1.p	PREDICTED: 66 kDa stress protein-like [Glycine max]	3	671.623	-0.018747	3.8109e-06	87.718	no	NA	NA	NA	NA	NA	NA
1134	AFNDAVDSTIDTAK	Glyma.U014900.3.p	alanine-tRNA ligase [Arabidopsis thaliana]	2	734.352	-0.33466	1.9115e-61	234.92	yes	1.053	1.029	1.008	0.94	1.005	0.966
1135	AFNDAVDSTIDTAK	Glyma.U014900.3.p	alanine-tRNA ligase [Arabidopsis thaliana]	3	489.904	-0.34123	4.3301e-05	90.614	yes	0.877	1.013	1.103	0.975	1.037	0.995
1136	AFNFADNQVLK	Glyma.17G102400.1.p	PREDICTED: probable xyloglucan 6-xylosyltransferase 5 [Glycine max]	2	633.827	-0.42018	6.6681e-18	171.56	yes	1.011	0.87	0.879	1.068	1.093	1.079
1137	AFNMTEIFFR	Glyma.08G194600.2.p	PREDICTED: ABC transporter C family member 8-like [Glycine max]	2	638.313	0.17225	0.00082582	116.05	yes	NA	NA	NA	NA	NA	NA
1138	AFPHHEVVGIEGAR	Glyma.17G083400.2.p	PREDICTED: agmatine deiminase [Glycine max]	4	380.451	-0.15374	9.9705e-05	81.92	yes	1.029	1.017	0.788	1.044	1.075	1.046
1139	AFPKDDPSK	Glyma.10G223400.1.p	PREDICTED: 60S ribosomal protein L3 [Glycine max]	3	335.506	-0.3872	0.008319	69.825	no	1.226	1.11	1.231	0.844	0.803	0.785
1140	AFPKDDPSK	Glyma.10G223400.1.p	PREDICTED: 60S ribosomal protein L3 [Glycine max]	2	502.756	-0.61552	0.02533	79.474	no	NA	NA	NA	NA	NA	NA
1141	AFPKDDPSK	Glyma.10G223400.1.p	PREDICTED: 60S ribosomal protein L3 [Glycine max]	3	335.506	-0.64436	0.0034287	79.474	no	1.103	1.08	1.059	0.94	0.895	0.923
1142	AFPVEMDLK	Glyma.19G183500.2.p	PREDICTED: membrane magnesium transporter [Vigna radiata var. radiata]	2	525.27	0.014429	0.00063789	125.31	yes	0.985	0.941	1.028	0.995	1.092	0.96
1143	AFQAVDQFLQIAK	Glyma.18G240600.1.p	PREDICTED: N-terminal kinase-like protein [Glycine max]	3	493.605	0.056832	0.00037725	72.2	yes	0.83	0.842	0.977	1.028	1.154	1.169
1144	AFQDCLNSYGSDLSK	Glyma.07G183000.1.p	PREDICTED: coiled-coil-helix-coiled-coil-helix domain-containing protein 10, mitochondrial-like [Vigna angularis]	3	568.923	-0.32338	6.9083e-05	83.204	yes	NA	NA	NA	NA	NA	NA
1145	AFQDLNEGK	Glyma.05G197400.3.p	PREDICTED: alcohol dehydrogenase isoform X1 [Glycine max]	2	511.251	-0.86247	0.00010897	135.83	no	0.958	0.782	0.787	1.175	1.156	1.142
1146	AFQDLNEGK	Glyma.05G197400.3.p	PREDICTED: alcohol dehydrogenase isoform X1 [Glycine max]	3	341.17	-0.221	0.025232	52.716	no	0.827	0.933	0.812	1.1	1.236	1.091
1147	AFQFFDQNK	Glyma.03G138000.1.p	PREDICTED: calcium-dependent protein kinase 32-like [Glycine max]	3	382.186	0.37836	0.0078163	67.032	no	NA	NA	NA	NA	NA	NA
1148	AFQMSAEQETLVR	Glyma.01G032100.1.p	PREDICTED: AP-1 complex subunit gamma-2-like [Glycine max]	3	503.917	0.48421	8.1191e-05	94.465	yes	NA	NA	NA	NA	NA	NA
1149	AFQNFLPEAVPQYR	Glyma.07G225100.1.p	chromosome-associated kinesin [Arabidopsis thaliana]	2	840.431	-0.35632	4.2366e-09	121.02	yes	1.095	1.147	0.922	0.963	0.907	0.967
1150	AFQNFLPEAVPQYR	Glyma.07G225100.1.p	chromosome-associated kinesin [Arabidopsis thaliana]	3	560.623	0	0.02134	51.286	yes	NA	NA	NA	NA	NA	NA
1151	AFQNFLPEAVSQYR	Glyma.20G025000.1.p	chromosome-associated kinesin [Arabidopsis thaliana]	3	557.283	0.18097	0.00015767	84.479	yes	0.985	1.069	1.085	1.106	0.892	0.863
1152	AFQNFLPEAVSQYR	Glyma.20G025000.1.p	chromosome-associated kinesin [Arabidopsis thaliana]	2	835.42	-0.21931	2.8023e-15	150.06	yes	1.1	1.032	0.978	0.96	0.926	1.004
1153	AFQTSAEQETLVR	Glyma.02G033300.2.p	PREDICTED: AP-1 complex subunit gamma-2-like isoform X2 [Glycine max]	2	740.376	0.47846	7.3643e-24	175.74	yes	0.941	0.934	0.891	1.016	1.154	1.064
1154	AFQVDQK	Glyma.16G060700.1.p	PREDICTED: germin-like protein subfamily 1 member 7 [Glycine max]	2	418.219	-0.52148	0.014376	118.06	yes	1.068	0.998	0.9	0.996	1.012	1.025
1155	AFQVDQK	Glyma.16G060700.1.p	PREDICTED: germin-like protein subfamily 1 member 7 [Glycine max]	3	279.148	0.032966	0.01766	69.39	yes	0.881	1.104	0.957	1.13	1.014	0.915
1156	AFQYFDK	Glyma.08G316500.2.p	calmodulin-like domain protein kinase isoenzyme gamma [Glycine max]	2	459.721	-0.23069	0.010537	133.99	no	0.98	0.97	0.921	1.011	1.093	1.026
1157	AFQYFDK	Glyma.08G316500.2.p	calmodulin-like domain protein kinase isoenzyme gamma [Glycine max]	3	306.817	-0.053598	0.027243	61.997	no	0.938	0.906	0.99	1.002	1.081	1.083
1158	AFQYFDKDGSGYITR	Glyma.14G023500.1.p	PREDICTED: calcium-dependent protein kinase 33-like [Glycine max]	3	589.949	-0.051395	6.4856e-13	122.64	no	1.044	1.108	0.946	1.046	0.895	0.961
1159	AFQYFDKDNSGFITR	Glyma.08G316500.2.p	calmodulin-like domain protein kinase isoenzyme gamma [Glycine max]	3	603.625	-0.95734	7.6608e-16	136.24	no	0.814	0.87	0.752	1.237	1.13	1.197
1160	AFQYFDKDNSGYITR	Glyma.17G013800.1.p	PREDICTED: calcium-dependent protein kinase 2-like [Glycine max]	3	608.957	-0.028067	7.6842e-06	105.66	no	0.909	1.035	1.01	1.114	0.909	1.023
1161	AFQYFDKDNSGYITR	Glyma.17G013800.1.p	PREDICTED: calcium-dependent protein kinase 2-like [Glycine max]	3	608.957	-0.17339	9.9406e-06	99.669	no	0.893	0.933	0.904	1.047	1.095	1.127
1162	AFRDEEGK	Glyma.03G076900.1.p	PREDICTED: protein DEFECTIVE IN EXINE FORMATION 1-like [Glycine max]	3	317.823	-0.0076497	0.0031091	107.43	yes	1.125	0.888	1.114	0.945	1.013	0.915
1163	AFRDELALFQK	Glyma.15G088500.1.p	PREDICTED: serine/threonine-protein kinase STY8 isoform X2 [Glycine max]	3	446.579	0.21755	0.0022178	71.451	yes	NA	NA	NA	NA	NA	NA
1164	AFRPTSDK	Glyma.03G226400.1.p	transducin/WD40 repeat protein [Medicago truncatula]	3	307.831	-0.02733	0.010578	77.058	yes	NA	NA	NA	NA	NA	NA
1165	AFSAHLAR	Glyma.17G089200.2.p	PREDICTED: pantothenate kinase 2-like isoform X2 [Glycine max]	3	291.496	-0.59864	0.045701	50.025	yes	NA	NA	NA	NA	NA	NA
1166	AFSAVTASQFPWVK	Glyma.08G095200.2.p	PREDICTED: LOW QUALITY PROTEIN: transmembrane protein 214-B-like [Arachis duranensis]	3	513.605	-0.25754	8.8561e-06	102.4	no	0.887	0.752	1.095	1.229	0.999	1.037
1167	AFSAVTASQFPWVK	Glyma.08G095200.2.p	PREDICTED: LOW QUALITY PROTEIN: transmembrane protein 214-B-like [Arachis duranensis]	3	513.605	0.33309	4.7811e-10	135.99	no	NA	NA	NA	NA	NA	NA
1168	AFSDGESAATLDELGLTNK	Glyma.05G049200.1.p	PREDICTED: plant UBX domain-containing protein 8-like [Glycine max]	3	646.981	0.3141	5.7844e-07	83.37	yes	NA	NA	NA	NA	NA	NA
1169	AFSDSPIIGEIR	Glyma.11G096200.2.p	PREDICTED: gamma aminobutyrate transaminase 3, chloroplastic [Glycine max]	2	652.846	0.0021704	3.5478e-06	133.89	no	0.731	0.706	0.797	1.348	1.158	1.26
1170	AFSDSPIIGEIR	Glyma.11G096200.2.p	PREDICTED: gamma aminobutyrate transaminase 3, chloroplastic [Glycine max]	2	652.846	-0.77293	0.00033088	97.452	no	0.834	0.793	0.735	1.238	1.231	1.169
1171	AFSDSPIIGEIR	Glyma.11G096200.2.p	PREDICTED: gamma aminobutyrate transaminase 3, chloroplastic [Glycine max]	3	435.566	0.16936	0.0095419	53.211	no	NA	NA	NA	NA	NA	NA
1172	AFSEALESPAMK	Glyma.13G319300.1.p	PREDICTED: protein TIC 100-like [Glycine max]	3	427.545	-0.14249	0.0003048	73.499	no	NA	NA	NA	NA	NA	NA
1173	AFSEALESPAMK	Glyma.13G319300.1.p	PREDICTED: protein TIC 100-like [Glycine max]	2	640.813	-0.26568	4.8689e-22	185.96	no	1.061	1.05	1.097	0.901	0.964	0.927
1174	AFSEALESPAMK	Glyma.13G319300.1.p	PREDICTED: protein TIC 100-like [Glycine max]	2	640.813	-0.029463	1.2161e-14	162.38	no	1.089	1.063	1.017	0.908	0.934	0.99
1175	AFSEALESPAMK	Glyma.13G319300.1.p	PREDICTED: protein TIC 100-like [Glycine max]	3	427.545	0.67712	0.00081235	71.03	no	NA	NA	NA	NA	NA	NA
1176	AFSEALESPAMK	Glyma.13G319300.1.p	PREDICTED: protein TIC 100-like [Glycine max]	2	648.811	0.17537	0.0010071	78.342	no	1.076	0.903	0.914	1.016	1.013	1.079
1177	AFSEALESPAMK	Glyma.13G319300.1.p	PREDICTED: protein TIC 100-like [Glycine max]	3	432.876	-0.06206	0.0005822	73.327	no	NA	NA	NA	NA	NA	NA
1178	AFSEALESPAMK	Glyma.13G319300.1.p	PREDICTED: protein TIC 100-like [Glycine max]	2	648.811	-0.56255	0.00019359	96.113	no	1.14	1.041	1.051	0.881	0.958	0.929
1179	AFSEDTAK	Glyma.19G130800.2.p	PREDICTED: LOW QUALITY PROTEIN: ferredoxin-dependent glutamate synthase, chloroplastic-like [Glycine max]	2	434.706	-0.82836	0.011952	101.64	yes	NA	NA	NA	NA	NA	NA
1180	AFSEVAAER	Glyma.01G232600.1.p	PREDICTED: TOM1-like protein 2 [Vigna radiata var. radiata]	2	490.246	-0.46643	0.034809	68.224	yes	0.923	0.873	0.798	1.163	1.168	1.076
1181	AFSEVVSEAK	Glyma.05G151100.1.p	PREDICTED: bifunctional aspartokinase/homoserine dehydrogenase, chloroplastic-like [Glycine max]	2	533.774	-0.41014	0.0016	113.62	no	0.991	0.759	1.027	1.08	1.005	1.138
1182	AFSGSTTTK	Glyma.02G269600.1.p	PREDICTED: LOW QUALITY PROTEIN: protein LYK5-like [Glycine max]	3	300.487	-0.3913	0.010422	65.246	yes	NA	NA	NA	NA	NA	NA
1183	AFSHYGEIVESK	Glyma.04G012700.1.p	PREDICTED: glycine-rich RNA-binding protein GRP1A-like [Glycine max]	3	456.226	0	4.1445e-06	94.465	yes	NA	NA	NA	NA	NA	NA
1184	AFSHYGEIVESK	Glyma.04G012700.1.p	PREDICTED: glycine-rich RNA-binding protein GRP1A-like [Glycine max]	3	456.226	-0.70611	0.00014503	91.701	yes	1.02	1.055	0.879	1.04	0.942	1.062
1185	AFSHYGEIVESK	Glyma.04G012700.1.p	PREDICTED: glycine-rich RNA-binding protein GRP1A-like [Glycine max]	3	456.226	0.39598	0.00016457	85.813	yes	NA	NA	NA	NA	NA	NA
1186	AFSIYGDIVESK	Glyma.11G117600.1.p	PREDICTED: glycine-rich RNA-binding protein 7-like [Glycine max]	3	443.563	0.359	0.00042261	81.017	yes	0.998	0.911	0.873	0.962	1.286	0.97
1187	AFSIYGDIVESK	Glyma.11G117600.1.p	PREDICTED: glycine-rich RNA-binding protein 7-like [Glycine max]	2	664.84	-0.030111	3.5286e-09	143.97	yes	NA	NA	NA	NA	NA	NA
1188	AFSPTTINSGR	Glyma.06G227200.1.p	PREDICTED: protein transport protein Sec61 subunit alpha-like [Glycine max]	2	575.796	0.48956	0.01705	64.82	no	0.921	0.939	1.095	1.021	1.024	1.001
1189	AFSQFGEIVESK	Glyma.06G012600.2.p	PREDICTED: glycine-rich RNA-binding protein 2 [Glycine max]	3	447.894	0.43034	0.00016457	90.05	yes	0.765	0.928	0.949	1.157	1.081	1.12
1190	AFSQFGEIVESK	Glyma.06G012600.2.p	PREDICTED: glycine-rich RNA-binding protein 2 [Glycine max]	2	671.338	0.3147	0.00018147	102.4	yes	0.809	0.842	0.881	1.127	1.098	1.243
1191	AFSQYGEIVETK	Glyma.11G117300.1.p	PREDICTED: glycine-rich RNA-binding protein GRP1A-like [Glycine max]	3	457.898	-0.41515	2.6977e-05	112.13	no	0.909	0.96	0.82	1.036	1.207	1.068
1192	AFSQYGEIVETK	Glyma.11G117300.1.p	PREDICTED: glycine-rich RNA-binding protein GRP1A-like [Glycine max]	2	686.343	-0.9408	4.0322e-21	181.68	no	0.885	0.923	0.82	1.104	1.159	1.109
1193	AFSSAPIISLAVER	Glyma.20G190900.1.p	PREDICTED: coatomer subunit alpha-2-like [Glycine max]	3	487.608	0.26715	0.00013416	76.073	no	NA	NA	NA	NA	NA	NA
1194	AFSSAPIISLAVER	Glyma.20G190900.1.p	PREDICTED: coatomer subunit alpha-2-like [Glycine max]	2	730.909	-0.096403	1.4518e-12	133.98	no	1.047	0.897	0.965	1.109	0.937	1.045
1195	AFSSQDNR	Glyma.12G001900.1.p	patellin-3-like [Glycine max]	2	462.712	0.19752	0.047801	69.998	yes	0.91	0.964	1.045	0.98	0.993	1.108
1196	AFSYGELSSATNNFSTSAQVGQGGYGK	Glyma.18G050700.3.p	PREDICTED: probable LRR receptor-like serine/threonine-protein kinase At1g06840 [Glycine max]	3	910.088	0.0019821	0.00057095	134.32	yes	0.916	1.007	1.02	1.082	0.886	1.089
1197	AFTVGIGGPVGTGK	Glyma.08G084800.4.p	PREDICTED: ni-binding urease accessory protein UreG isoform X1 [Glycine max]	3	420.903	0.36814	0.0006554	61.11	yes	NA	NA	NA	NA	NA	NA
1198	AFTVGIGGPVGTGK	Glyma.08G084800.4.p	PREDICTED: ni-binding urease accessory protein UreG isoform X1 [Glycine max]	3	420.903	0.66645	0.0001237	76.326	yes	0.996	1.083	1.078	0.928	0.972	0.944
1199	AFTVGIGGPVGTGK	Glyma.08G084800.4.p	PREDICTED: ni-binding urease accessory protein UreG isoform X1 [Glycine max]	2	630.851	0.19188	9.2203e-12	145.31	yes	1.04	0.951	0.985	1.051	0.939	1.034
1200	AFVAGCVAYFLDNTLHK	Glyma.17G092300.4.p	PREDICTED: nucleobase-ascorbate transporter 6 isoform X1 [Glycine max]	3	642.657	-0.16411	1.8414e-06	100.22	yes	NA	NA	NA	NA	NA	NA
1201	AFVDAVTK	Glyma.17G061400.1.p	PREDICTED: peroxidase 16 [Glycine max]	2	425.737	0.075105	0.0067228	111.01	yes	NA	NA	NA	NA	NA	NA
1202	AFVHWYVGEGMEEGEFSEAR	Glyma.05G110200.1.p	PREDICTED: tubulin alpha-3 chain [Glycine max]	3	782.676	-0.45563	0.0010469	55.546	no	1.111	1.02	1.073	0.961	0.95	0.885
1203	AFVHWYVGEGMEEGEFSEAR	Glyma.05G110200.1.p	PREDICTED: tubulin alpha-3 chain [Glycine max]	3	782.676	0.034827	1.1052e-05	81.656	no	NA	NA	NA	NA	NA	NA
1204	AFVPAVLLGETEPK	Glyma.09G087900.2.p	PREDICTED: regulator of nonsense transcripts UPF2 [Glycine max]	3	490.945	-0.31793	0.00037889	66.267	yes	NA	NA	NA	NA	NA	NA
1205	AFVPPQHFIR	Glyma.09G002100.1.p	PREDICTED: dynamin-2B-like isoform X1 [Glycine max]	3	404.561	-0.26173	0.00063859	75.109	no	0.573	0.694	1.386	1.423	1.292	0.632
1206	AFVPPQHFIR	Glyma.09G002100.1.p	PREDICTED: dynamin-2B-like isoform X1 [Glycine max]	3	404.561	0.042695	0.00034544	101.64	no	NA	NA	NA	NA	NA	NA
1207	AFVQEEVPRPPPPVISR	Glyma.02G079900.1.p	PREDICTED: protein S-acyltransferase 8-like [Glycine max]	3	640.023	-0.739	5.6104e-06	97.093	no	1.071	1.044	1.022	0.878	1.065	0.92
1208	AFVQEEVPRPPPPVISR	Glyma.02G079900.1.p	PREDICTED: protein S-acyltransferase 8-like [Glycine max]	3	640.023	0.041551	1.0034e-05	95.264	no	1.204	0.849	0.924	0.983	0.969	1.072
1209	AFVVVGDNNGHVGLGVK	Glyma.11G020100.1.p	PREDICTED: 40S ribosomal protein S2-4-like [Glycine max]	3	561.306	0.08867	2.5028e-14	133.15	no	1.138	1.094	1.049	0.91	0.883	0.926
1210	AFVVVGDNNGHVGLGVK	Glyma.11G020100.1.p	PREDICTED: 40S ribosomal protein S2-4-like [Glycine max]	4	421.231	0.66218	0.056568	35.118	no	1.237	0.962	0.831	0.928	1.036	1.006
1211	AFWNSPVGPK	Glyma.20G108800.3.p	PREDICTED: mitochondrial pyruvate carrier 1-like isoform X1 [Glycine max]	3	368.194	0.65816	0.0011677	85.212	yes	1.192	0.789	1.067	0.818	1.166	0.968
1212	AFYEEEVK	Glyma.18G256200.1.p	PREDICTED: V-type proton ATPase subunit d2 [Glycine max]	2	507.743	-0.51256	0.0013562	139.28	yes	1.137	0.965	1.016	0.972	1.017	0.893
1213	AFYEEEVK	Glyma.18G256200.1.p	PREDICTED: V-type proton ATPase subunit d2 [Glycine max]	3	338.831	-0.14111	0.0075334	76.035	yes	NA	NA	NA	NA	NA	NA
1214	AFYEEEVKR	Glyma.18G256200.1.p	PREDICTED: V-type proton ATPase subunit d2 [Glycine max]	3	390.865	-0.15509	0.00094278	91.853	yes	1.13	1.028	0.929	0.96	0.941	1.012
1215	AFYFSKDEK	Glyma.17G119800.1.p	PREDICTED: probable inactive receptor kinase At2g26730 [Glycine max]	3	378.854	-0.27841	0.0015104	91.318	no	0.996	1.142	1.047	0.951	0.922	0.942
1216	AFYNKPYK	Glyma.09G110500.1.p	PREDICTED: probable L-type lectin-domain containing receptor kinase S.5 [Glycine max]	3	344.183	-0.054762	0.046025	48.174	yes	0.967	0.956	0.925	1.101	0.974	1.077
1217	AFYQLAK	Glyma.08G054900.2.p	PREDICTED: ERAD-associated E3 ubiquitin-protein ligase component HRD3A [Glycine max]	2	420.734	-0.06915	0.014212	119.58	yes	NA	NA	NA	NA	NA	NA
1218	AGAGSATLSMAYAAAR	Glyma.05G026300.1.p	PREDICTED: malate dehydrogenase, chloroplastic-like [Glycine max]	3	495.577	0.0017962	0.0020485	49.333	yes	NA	NA	NA	NA	NA	NA
1219	AGAIGANNQAAQSILK	Glyma.03G049700.2.p	PREDICTED: proteasome subunit alpha type-4 [Glycine max]	3	509.614	-0.60732	1.393e-05	92.19	yes	0.911	0.68	1.022	1.184	1.184	1.02
1220	AGAIGANNQAAQSILK	Glyma.03G049700.2.p	PREDICTED: proteasome subunit alpha type-4 [Glycine max]	2	763.918	-0.50559	1.8079e-74	232.42	yes	0.872	0.857	0.846	1.152	1.129	1.144
1221	AGALADTITVTR	Glyma.20G237000.2.p	PREDICTED: 60S ribosomal protein L22-2 [Glycine max]	3	396.891	0.081635	4.4765e-05	104.22	yes	NA	NA	NA	NA	NA	NA
1222	AGALADTITVTR	Glyma.20G237000.2.p	PREDICTED: 60S ribosomal protein L22-2 [Glycine max]	2	594.833	0.23878	1.1637e-10	152.54	yes	1.041	1.114	0.982	1.009	0.992	0.861
1223	AGALGDSITVTR	Glyma.19G232700.2.p	60S ribosomal protein L22-2-like [Cajanus cajan]	2	580.817	0.17714	4.8689e-22	173.64	no	1.181	1.008	1.067	0.92	1.004	0.82
1224	AGALGDSITVTR	Glyma.19G232700.2.p	60S ribosomal protein L22-2-like [Cajanus cajan]	3	387.547	0.53089	4.8119e-06	126.39	no	1.061	0.933	0.714	1.062	1.129	1.101
1225	AGALGDSITVVR	Glyma.10G151200.1.p	PREDICTED: 60S ribosomal protein L22-2 [Glycine max]	2	579.827	-0.42364	1.3774e-06	135.86	yes	1.048	0.981	0.969	1.021	1.012	0.969
1226	AGALGDSVTVTR	Glyma.03G235000.2.p	60S ribosomal protein L22-2-like [Cajanus cajan]	2	573.809	-1.4245	0.00064452	95.483	yes	1.073	0.932	0.958	1.008	0.989	1.041
1227	AGAMGPGP	Glyma.15G104200.1.p	PREDICTED: ADP-ribosylation factor-related protein 1-like [Glycine max]	2	337.152	-0.35623	0.05815	53.71	yes	NA	NA	NA	NA	NA	NA
1228	AGAMNALVR	Glyma.09G103000.2.p	PREDICTED: cellulose synthase A catalytic subunit 3 [UDP-forming]-like [Glycine max]	2	459.745	0.13886	0.029413	56.122	no	1.195	1.137	0.933	0.781	0.955	0.999
1229	AGANFIPSK	Glyma.18G075400.1.p	ER membrane protein complex subunit 3-like [Glycine max]	2	452.748	-0.62449	0.0078399	84.568	yes	0.969	1.001	0.875	1.024	1.098	1.033
1230	AGANFIPSK	Glyma.18G075400.1.p	ER membrane protein complex subunit 3-like [Glycine max]	3	302.168	-0.39913	0.034755	48.561	yes	1.013	1.128	1.037	0.873	0.992	0.956
1231	AGANVILTTK	Glyma.08G123100.1.p	PREDICTED: T-complex protein 1 subunit alpha-like [Glycine max]	2	494.295	-0.38294	0.00056318	117.89	yes	0.933	1.154	0.886	0.904	1.11	1.012
1232	AGANVILTTK	Glyma.08G123100.1.p	PREDICTED: T-complex protein 1 subunit alpha-like [Glycine max]	3	329.866	-0.041137	0.00050762	93.374	yes	0.962	0.956	0.784	1.216	1.014	1.068
1233	AGAPVDQTIK	Glyma.08G254500.1.p	PREDICTED: 6-phosphogluconate dehydrogenase, decarboxylating 3 [Glycine max]	2	500.277	-0.24818	0.00083687	117.89	yes	0.843	0.83	0.833	1.169	1.247	1.078
1234	AGAQQLAVTVVQK	Glyma.20G143300.2.p	PREDICTED: RAN GTPase-activating protein 2-like [Glycine max]	2	656.883	-0.21354	4.3561e-31	188.28	yes	0.788	0.893	0.754	1.169	1.153	1.242
1235	AGASAVLVADDIVEK	Glyma.20G133800.1.p	PREDICTED: vacuolar-sorting receptor 1 [Glycine max]	3	486.6	0.26935	4.7723e-05	92.039	yes	1.261	0.886	1.001	0.792	0.958	1.102
1236	AGASAVLVADDIVEK	Glyma.20G133800.1.p	PREDICTED: vacuolar-sorting receptor 1 [Glycine max]	2	729.396	0.065297	1.8229e-45	203.87	yes	1.05	0.986	0.878	1.016	1.062	1.008
1237	AGASAVLVSDDIEEK	Glyma.10G257300.1.p	PREDICTED: vacuolar-sorting receptor 1-like [Glycine max]	3	501.923	-0.24887	6.9496e-16	150.49	yes	1.051	0.943	0.927	1.018	1.039	1.022
1238	AGASAVLVSDDIEEK	Glyma.10G257300.1.p	PREDICTED: vacuolar-sorting receptor 1-like [Glycine max]	2	752.38	-0.62899	1.1504e-93	263.7	yes	0.991	0.927	0.932	1.012	1.066	1.072
1239	AGASVLK	Glyma.19G190900.1.p	enolase [Glycine max]	2	323.2	-1.638	0.036787	95.957	yes	0.808	0.832	0.67	1.019	1.343	1.329
1240	AGATGLAYTFFGDQDAK	Glyma.19G006000.3.p	PREDICTED: DEAD-box ATP-dependent RNA helicase 46-like isoform X1 [Glycine max]	3	578.277	0.18905	5.1106e-06	90.707	yes	NA	NA	NA	NA	NA	NA
1241	AGATTLNIPDTVGITMPSEFGK	Glyma.20G245300.3.p	PREDICTED: 2-isopropylmalate synthase 2, chloroplastic-like [Glycine max]	3	740.712	-0.097825	0.00021248	111.01	yes	0.843	1.079	0.928	0.976	1.156	1.017
1242	AGAVESGEISK	Glyma.20G033800.1.p	CASP-like protein 6 [Glycine max]	2	524.269	-0.85502	0.00041557	113.93	yes	0.761	0.725	0.836	1.27	1.198	1.21
1243	AGAVNALIR	Glyma.14G012800.1.p	PREDICTED: cellulose synthase-like protein E6 [Vigna angularis]	2	442.769	-0.28705	0.017336	70.912	yes	1.03	0.836	0.965	1.096	1.075	0.998
1244	AGCAVGDNFFK	Glyma.05G114300.2.p	PREDICTED: mitochondrial inner membrane protease ATP23-like [Glycine max]	2	593.271	-0.16978	2.4998e-08	147.2	yes	0.871	0.819	0.839	1.166	1.149	1.155
1245	AGCCVVAAAR	Glyma.02G157200.1.p	PREDICTED: 3-oxoacyl-[acyl-carrier-protein] reductase FabG [Glycine max]	2	517.747	-0.5297	0.0027369	85.813	yes	NA	NA	NA	NA	NA	NA
1246	AGCELGFK	Glyma.08G274300.2.p	Sel1 repeat protein [Medicago truncatula]	2	441.213	-0.14881	0.05522	68.915	yes	0.943	1.041	0.912	1	1.079	1.025
1247	AGCISLIDIVEDVK	Glyma.20G183400.2.p	PREDICTED: protein MOR1-like isoform X3 [Glycine max]	3	511.273	0.42661	0.010731	46.88	yes	NA	NA	NA	NA	NA	NA
1248	AGCYAANVIIQR	Glyma.13G144800.1.p	adenosine kinase 2-like [Cajanus cajan]	2	668.346	-0.46371	8.9637e-06	120.87	no	0.851	0.911	0.868	1.127	1.12	1.123
1249	AGDAIPLDGIVVEGK	Glyma.09G055600.1.p	PREDICTED: putative inactive cadmium/zinc-transporting ATPase HMA3 isoform X1 [Glycine max]	2	727.398	0.17847	8.3136e-05	97.69	yes	0.75	0.753	0.861	1.221	1.129	1.285
1250	AGDAIPLDGIVVEGK	Glyma.09G055600.1.p	PREDICTED: putative inactive cadmium/zinc-transporting ATPase HMA3 isoform X1 [Glycine max]	3	485.268	0.21268	0.0070599	49.298	yes	0.907	0.979	0.828	1.13	1.069	1.087
1251	AGDEQLNVFR	Glyma.08G363700.1.p	PREDICTED: glycine--tRNA ligase, mitochondrial 1 [Glycine max]	2	574.788	-0.069943	0.00082582	118.5	yes	0.919	0.864	0.764	1.113	1.074	1.266
1252	AGDESHSALTEFDRTEK	Glyma.10G223400.1.p	PREDICTED: 60S ribosomal protein L3 [Glycine max]	3	631.626	0.30276	3.3918e-25	155.43	no	1.193	1.071	1.224	0.856	0.711	0.945
1253	AGDFVSDDIWFR	Glyma.13G320200.1.p	PREDICTED: AP-2 complex subunit alpha-1-like [Glycine max]	2	714.333	-0.23851	0.048314	51.979	no	NA	NA	NA	NA	NA	NA
1254	AGDISDSPGLK	Glyma.13G072500.1.p	PREDICTED: nudix hydrolase 3 [Glycine max]	3	353.849	-0.4288	0.0049691	63.076	yes	NA	NA	NA	NA	NA	NA
1255	AGDSAATVEVLSCR	Glyma.07G244900.3.p	PREDICTED: aggrecan core protein-like [Glycine max]	2	718.346	-0.23485	2.8217e-09	128.57	yes	0.957	0.848	0.927	1.051	1.126	1.091
1256	AGDSSLEELANATQVQGPFLPIVR	Glyma.16G106300.1.p	PREDICTED: 60S ribosomal protein L13-1-like isoform X1 [Glycine max]	3	838.106	-0.14074	6.9588e-05	125.73	yes	1.138	0.78	1.145	1	0.81	1.127
1257	AGDSTPEELANATQVQGAFLPIVR	Glyma.09G214400.3.p	PREDICTED: 60S ribosomal protein L13-1 [Glycine max]	3	828.762	-0.013626	6.0648e-11	150.7	yes	0.957	0.747	1.035	1.06	0.99	1.212
1258	AGDSTPEELANATQVQGAFLPIVR	Glyma.09G214400.3.p	PREDICTED: 60S ribosomal protein L13-1 [Glycine max]	3	828.762	-0.010125	1.5003e-06	143.46	yes	1.228	1.224	0.339	1.105	0.864	1.24
1259	AGDSTPEELANATQVQGSFLPIVR	Glyma.04G122700.2.p	PREDICTED: 60S ribosomal protein L13-1 [Glycine max]	3	834.094	-0.16367	1.6071e-10	154.26	yes	1.096	1.073	0.998	1.008	0.839	0.986
1260	AGDYTAAADIFHK	Glyma.18G057100.1.p	PREDICTED: phagocyte signaling-impaired protein-like [Glycine max]	3	460.558	0.19234	0.059989	37.94	yes	NA	NA	NA	NA	NA	NA
1261	AGEAPHFGNQEGK	Glyma.17G087600.3.p	PREDICTED: protein MODIFIER OF SNC1 1-like [Glycine max]	3	447.878	0.15229	0.00014822	84.605	yes	0.947	0.973	0.907	1.003	1.083	1.087
1262	AGEDTVDGLLK	Glyma.17G095300.2.p	PREDICTED: probable beta-1,3-galactosyltransferase 19 [Glycine max]	2	559.29	0.13783	0.0047653	70.028	yes	1.002	0.95	0.975	1.001	1.045	1.027
1263	AGEFDEKGEAIVAK	Glyma.17G257100.2.p	PREDICTED: 5'-3' exoribonuclease 3-like isoform X2 [Glycine max]	3	488.584	-1.0253	6.1268e-06	105.65	yes	NA	NA	NA	NA	NA	NA
1264	AGEFFHSAQSR	Glyma.11G113400.1.p	PREDICTED: V-type proton ATPase subunit a3 [Glycine max]	3	412.863	0.97034	0.00094703	66.056	no	0.789	1.261	0.884	1.001	1.158	0.906
1265	AGEFFHSAQSR	Glyma.11G113400.1.p	PREDICTED: V-type proton ATPase subunit a3 [Glycine max]	2	618.791	0.77243	0.00092236	101.3	no	0.907	1.203	0.945	0.975	0.984	0.985
1266	AGEIVVFNVDGR	Glyma.06G310200.2.p	PREDICTED: signal peptidase complex catalytic subunit SEC11A-like [Glycine max]	2	638.338	0.10093	8.8015e-06	122.7	yes	0.884	0.912	0.949	1.076	1.061	1.117
1267	AGEIVVFNVDGR	Glyma.06G310200.2.p	PREDICTED: signal peptidase complex catalytic subunit SEC11A-like [Glycine max]	3	425.895	0.45776	0.00084127	70.942	yes	0.838	1.221	1.163	1.072	0.725	0.981
1268	AGEIVVFNVDGR	Glyma.06G310200.2.p	PREDICTED: signal peptidase complex catalytic subunit SEC11A-like [Glycine max]	2	638.338	-0.27347	0.00035295	96.229	yes	0.968	1.123	0.845	0.962	0.993	1.109
1269	AGEIVVFNVDGR	Glyma.06G310200.2.p	PREDICTED: signal peptidase complex catalytic subunit SEC11A-like [Glycine max]	3	425.895	0.30064	0.0028193	61.344	yes	0.65	0.97	0.961	0.596	1.023	1.8
1270	AGELGVLNALDVAK	Glyma.10G006700.1.p	PREDICTED: probable inorganic phosphate transporter 1-3 [Glycine max]	2	685.388	-0.13504	1.6873e-05	105.65	no	0.91	0.783	0.93	1.098	1.06	1.218
1271	AGELGVLNALDVAK	Glyma.10G006700.1.p	PREDICTED: probable inorganic phosphate transporter 1-3 [Glycine max]	2	685.388	-0.18419	2.3159e-19	162.22	no	0.808	0.837	0.85	1.148	1.216	1.142
1272	AGELGVLNALDVAK	Glyma.10G006700.1.p	PREDICTED: probable inorganic phosphate transporter 1-3 [Glycine max]	3	457.261	0.30094	0.00014052	80.69	no	0.931	0.899	0.917	1.027	1.011	1.216
1273	AGELSAAELDSVMTVVANPR	Glyma.20G169900.1.p	PREDICTED: 40S ribosomal protein S18 [Glycine max]	3	682.677	0.22973	3.7772e-06	97.904	no	1.134	1.091	1.004	0.945	0.9	0.926
1274	AGELTAAELDSVMTVVANPR	Glyma.10G221600.1.p	PREDICTED: 40S ribosomal protein S18-like isoform X2 [Lupinus angustifolius]	3	682.017	-0.20532	3.0738e-37	204.82	yes	1.055	0.988	0.826	0.992	1.078	1.061
1275	AGELTAAELDSVMTVVANPR	Glyma.10G221600.1.p	PREDICTED: 40S ribosomal protein S18-like isoform X2 [Lupinus angustifolius]	3	687.349	-0.71033	1.075e-06	120.77	yes	1.031	0.968	0.931	0.908	1.018	1.144
1276	AGEPTNNDLLGILLESNYK	Glyma.08G238100.2.p	PREDICTED: cytochrome P450 72A15 [Glycine max]	3	687.688	0.47978	1.324e-16	155.06	yes	0.827	1.037	0.851	1.012	1.047	1.226
1277	AGETPLDVAEK	Glyma.03G264500.1.p	PREDICTED: ankyrin repeat-containing protein At5g02620 [Glycine max]	2	565.29	-0.25771	0.0013707	90.05	yes	NA	NA	NA	NA	NA	NA
1278	AGEVLIK	Glyma.05G197400.3.p	PREDICTED: alcohol dehydrogenase isoform X1 [Glycine max]	2	365.229	0.35202	0.020964	106.29	no	0.97	0.864	0.85	1.033	1.137	1.145
1279	AGEVLNNDLLGMLLESNR	Glyma.13G261700.3.p	PREDICTED: 11-oxo-beta-amyrin 30-oxidase [Glycine max]	3	658.67	-0.22686	4.1387e-06	75.018	yes	0.996	1.029	1.066	1.026	0.907	0.976
1280	AGEVLNNDLLGMLLESNR	Glyma.13G261700.3.p	PREDICTED: 11-oxo-beta-amyrin 30-oxidase [Glycine max]	3	658.67	0.38812	6.2686e-05	73.833	yes	0.802	0.838	1.093	1.039	1.149	1.08
1281	AGEYHGEHKPEHK	Glyma.19G114700.1.p	KS-type dehydrin SLTI629 [Glycine max]	5	304.548	-0.39346	0.0027886	57.175	yes	NA	NA	NA	NA	NA	NA
1282	AGEYHGEHKPEHK	Glyma.19G114700.1.p	KS-type dehydrin SLTI629 [Glycine max]	4	380.433	-0.0073146	4.357e-08	119.74	yes	0.869	0.952	0.833	1.116	1.162	1.069
1283	AGEYHGEHKPEHK	Glyma.19G114700.1.p	KS-type dehydrin SLTI629 [Glycine max]	3	506.908	-0.30148	1.0131e-14	151.98	yes	0.945	0.932	0.784	1.099	1.063	1.177
1284	AGEYHGEHKPEHK	Glyma.19G114700.1.p	KS-type dehydrin SLTI629 [Glycine max]	5	304.548	-1.1615	6.9626e-06	103.91	yes	1.097	0.71	0.965	0.925	1.285	1.018
1285	AGEYHGEHKPEHK	Glyma.19G114700.1.p	KS-type dehydrin SLTI629 [Glycine max]	4	380.433	-0.43937	0.01106	50.354	yes	1.093	0.941	0.975	0.876	1.065	1.049
1286	AGFAVNHMDIAPR	Glyma.17G000300.1.p	PREDICTED: probable anion transporter 5 [Glycine max]	3	472.235	0.39196	0.00091806	63.694	yes	0.986	1.034	0.873	0.953	1.057	1.097
1287	AGFDVAFK	Glyma.10G000500.1.p	PREDICTED: protein SIEVE ELEMENT OCCLUSION B-like [Vigna radiata var. radiata]	2	427.724	0	0.032319	76.035	yes	NA	NA	NA	NA	NA	NA
1288	AGFGSSYQEGK	Glyma.08G238100.2.p	PREDICTED: cytochrome P450 72A15 [Glycine max]	2	565.759	1.187	0.00031995	112.13	yes	0.943	0.935	0.811	1.131	1.135	1.046
1289	AGFGSSYQEGKK	Glyma.08G238100.2.p	PREDICTED: cytochrome P450 72A15 [Glycine max]	3	420.207	-0.19093	0.0033367	64.82	yes	0.938	0.957	0.821	1.104	1.089	1.091
1290	AGFHYDER	Glyma.13G080900.1.p	PREDICTED: putative glutathione-specific gamma-glutamylcyclotransferase 2 [Vigna radiata var. radiata]	3	332.151	-0.25124	0.0023437	94.262	yes	NA	NA	NA	NA	NA	NA
1291	AGFIYNPK	Glyma.16G178900.1.p	PREDICTED: glutaminyl-peptide cyclotransferase-like isoform X1 [Glycine max]	2	455.245	0.2252	0.006211	109.88	yes	NA	NA	NA	NA	NA	NA
1292	AGFIYNPK	Glyma.16G178900.1.p	PREDICTED: glutaminyl-peptide cyclotransferase-like isoform X1 [Glycine max]	3	303.832	0.4351	0.0075954	66.994	yes	NA	NA	NA	NA	NA	NA
1293	AGFSTAGMVK	Glyma.08G065000.1.p	octicosapeptide/phox/Bem1p (PB1) domain protein [Medicago truncatula]	2	484.747	0.38997	0.002746	85.744	yes	NA	NA	NA	NA	NA	NA
1294	AGFYDTSIGQGPDK	Glyma.01G240900.1.p	PREDICTED: cysteine-rich receptor-like protein kinase 15 [Glycine max]	2	728.341	-1.0544	3.2052e-05	107.09	yes	0.795	0.999	1.017	1.086	1.011	1.092
1295	AGGASYSSVVK	Glyma.14G023600.1.p	reactive Intermediate Deaminase A, chloroplastic [Cajanus cajan]	2	513.267	-0.52781	2.7308e-06	140.16	yes	0.978	0.991	0.816	1.059	1.068	1.087
1296	AGGAYTLNTASAVTVR	Glyma.17G149600.1.p	PREDICTED: 60S ribosomal protein L37a [Arachis ipaensis]	2	776.41	-0.16919	1.7684e-62	220.32	yes	0.972	0.941	0.88	1.165	0.985	1.057
1297	AGGECLTFDELALR	Glyma.03G234600.1.p	PREDICTED: 60S ribosomal protein L18-2 [Glycine max]	2	776.377	-0.38308	3.3865e-32	188.29	yes	1.152	1.092	1.023	0.861	0.979	0.893
1298	AGGECLTFDELALR	Glyma.03G234600.1.p	PREDICTED: 60S ribosomal protein L18-2 [Glycine max]	3	517.921	-0.17247	6.952e-06	106.67	yes	0.982	1.243	0.812	1.164	0.961	0.838
1299	AGGECLTFDQLALR	Glyma.19G211800.1.p	PREDICTED: 60S ribosomal protein L18-like [Vigna radiata var. radiata]	2	775.885	-0.51063	8.6e-20	167.71	no	1.087	1.013	1.066	0.904	0.993	0.937
1300	AGGECLTFDQLALR	Glyma.19G211800.1.p	PREDICTED: 60S ribosomal protein L18-like [Vigna radiata var. radiata]	3	517.593	0.28069	0.00011266	91.961	no	1.118	1.03	0.889	0.844	1.187	0.932
1301	AGGGAPAK	Glyma.06G184800.3.p	PREDICTED: nucleobase-ascorbate transporter 6 [Glycine max]	2	314.674	0.59093	0.012898	94.669	no	NA	NA	NA	NA	NA	NA
1302	AGGGGAPAPK	Glyma.17G092300.4.p	PREDICTED: nucleobase-ascorbate transporter 6 isoform X1 [Glycine max]	2	391.711	-0.12255	0.0023403	91.9	yes	0.768	0.851	0.752	1.115	1.259	1.254
1303	AGGGVEIGGPGK	Glyma.08G035300.1.p	monosaccharide transporter [Glycine max]	2	499.767	-0.88824	4.5849e-08	137.98	yes	1.174	1.004	1.045	0.876	0.97	0.931
1304	AGGGVEIGGPGK	Glyma.08G035300.1.p	monosaccharide transporter [Glycine max]	3	333.514	-1.0545	0.0012844	67.334	yes	NA	NA	NA	NA	NA	NA
1305	AGGGVEIGGPGKR	Glyma.08G035300.1.p	monosaccharide transporter [Glycine max]	3	385.547	-1.2284	0.032073	41.598	yes	1.095	0.972	0.963	0.903	1.017	1.05
1306	AGGHFVISIK	Glyma.04G200700.1.p	PREDICTED: mediator of RNA polymerase II transcription subunit 36a-like [Glycine max]	3	343.534	-0.5187	0.002858	69.825	yes	0.92	1.073	1.055	1.056	0.927	0.969
1307	AGGIDEYLLK	Glyma.12G071700.2.p	PREDICTED: 54S ribosomal protein L24, mitochondrial [Cicer arietinum]	2	539.793	-0.42679	0.0023404	95.502	yes	NA	NA	NA	NA	NA	NA
1308	AGGLKDILGELPK	Glyma.U015000.1.p	alanine-tRNA ligase [Arabidopsis thaliana]	3	437.594	0	0.0047855	87.184	yes	NA	NA	NA	NA	NA	NA
1309	AGGQLGVLNALDVAK	Glyma.10G186500.1.p	PREDICTED: probable inorganic phosphate transporter 1-7-like isoform X1 [Glycine max]	3	475.94	0.13324	4.6414e-05	72.29	yes	0.739	0.715	0.625	1.243	1.252	1.426
1310	AGGQLGVLNALDVAK	Glyma.10G186500.1.p	PREDICTED: probable inorganic phosphate transporter 1-7-like isoform X1 [Glycine max]	2	713.407	0.11469	1.9629e-45	205.46	yes	0.761	0.822	0.834	1.098	1.096	1.389
1311	AGGSAVNPAVK	Glyma.08G347800.1.p	PREDICTED: putative G3BP-like protein isoform X2 [Glycine max]	2	485.769	-0.33255	6.1144e-06	134.25	no	0.841	0.737	0.717	1.257	1.244	1.204
1312	AGGSAVNPAVK	Glyma.08G347800.1.p	PREDICTED: putative G3BP-like protein isoform X2 [Glycine max]	3	324.182	0.21581	0.025984	43.308	no	NA	NA	NA	NA	NA	NA
1313	AGGSFTTGTVSK	Glyma.15G203300.1.p	PREDICTED: sugar transport protein 7-like [Glycine max]	2	556.783	-0.64696	1.6568e-10	145.91	yes	0.877	0.769	0.786	1.121	1.202	1.244
1314	AGGSFTTGTVSK	Glyma.15G203300.1.p	PREDICTED: sugar transport protein 7-like [Glycine max]	3	371.524	-0.5438	0.00011363	78.488	yes	0.943	0.861	0.873	0.98	1.159	1.184
1315	AGGTMTGVLSAANEK	Glyma.05G037500.1.p	1-deoxy-D-xylulose 5-phosphate reductoisomerase, chloroplastic-like [Glycine max]	3	469.57	0.2538	0.00049258	62.162	no	NA	NA	NA	NA	NA	NA
1316	AGGVCIADEVQCGFAR	Glyma.11G236200.2.p	PREDICTED: alanine--glyoxylate aminotransferase 2 homolog 1, mitochondrial [Glycine max]	3	570.596	0.38894	9.2147e-07	108.72	yes	1.112	0.729	0.892	0.91	1.228	1.129
1317	AGGVCIADEVQCGFAR	Glyma.11G236200.2.p	PREDICTED: alanine--glyoxylate aminotransferase 2 homolog 1, mitochondrial [Glycine max]	2	855.39	0.4301	3.2388e-19	141.58	yes	0.757	0.742	0.72	1.253	1.276	1.252
1318	AGGVCIADEVQTGFGR	Glyma.08G140200.3.p	PREDICTED: alanine--glyoxylate aminotransferase 2 homolog 1, mitochondrial isoform X3 [Glycine max]	2	818.891	0.020044	4.0188e-19	139.48	yes	0.743	0.762	0.701	1.323	1.194	1.276
1319	AGGVFLPIIK	Glyma.15G055600.1.p	PREDICTED: dicarboxylate transporter 2.1, chloroplastic-like [Glycine max]	3	338.883	0.2983	0.015048	45.68	yes	NA	NA	NA	NA	NA	NA
1320	AGGVFLPIIK	Glyma.15G055600.1.p	PREDICTED: dicarboxylate transporter 2.1, chloroplastic-like [Glycine max]	2	507.821	-0.3429	0.00010746	127.84	yes	NA	NA	NA	NA	NA	NA
1321	AGGVFLPIIK	Glyma.15G055600.1.p	PREDICTED: dicarboxylate transporter 2.1, chloroplastic-like [Glycine max]	3	338.883	0.28311	0.0023083	63.565	yes	1.197	0.909	0.958	0.926	0.979	1.03
1322	AGHAGVTVGENWFIVGGGDNK	Glyma.03G236500.2.p	PREDICTED: acyl-CoA-binding domain-containing protein 4-like isoform X3 [Glycine max]	3	695.676	-0.074229	2.9562e-05	83.758	no	NA	NA	NA	NA	NA	NA
1323	AGHPEWELPDDAGK	Glyma.06G301500.1.p	beta-amylase precursor [Glycine max]	4	381.18	-0.042506	0.0029415	56.205	no	NA	NA	NA	NA	NA	NA
1324	AGHQTSAESWGTGR	Glyma.13G136400.1.p	PREDICTED: 60S ribosomal protein L4 [Glycine max]	3	482.224	-0.22904	0.0023363	52.395	no	NA	NA	NA	NA	NA	NA
1325	AGHQTSAESWGTGR	Glyma.13G136400.1.p	PREDICTED: 60S ribosomal protein L4 [Glycine max]	3	482.224	-0.23644	0.0039739	46.88	no	NA	NA	NA	NA	NA	NA
1326	AGHVDTFAVLPGFPDNVR	Glyma.19G132400.1.p	PREDICTED: protein STRICTOSIDINE SYNTHASE-LIKE 10-like [Glycine max]	3	637.995	-0.37685	4.6832e-06	78.69	yes	0.935	0.868	0.858	0.969	1.397	0.973
1327	AGIALNK	Glyma.04G193500.1.p	PREDICTED: glyceraldehyde-3-phosphate dehydrogenase, cytosolic [Glycine max]	3	229.478	-0.34074	0.0098607	78.002	no	0.877	0.731	0.915	1.175	0.948	1.352
1328	AGIDEAEALIR	Glyma.19G025800.1.p	PREDICTED: vesicle transport v-SNARE 13 [Vigna radiata var. radiata]	2	579.312	0.49528	0.00022133	121.73	yes	1.084	0.871	0.714	1.167	0.949	1.216
1329	AGIDEAEALIR	Glyma.19G025800.1.p	PREDICTED: vesicle transport v-SNARE 13 [Vigna radiata var. radiata]	2	579.312	0.31019	0.0041979	76.228	yes	NA	NA	NA	NA	NA	NA
1330	AGIETVPVFISVDPER	Glyma.07G152200.1.p	PREDICTED: protein SCO1 homolog 1, mitochondrial-like [Glycine max]	2	864.962	-0.018048	2.385e-43	185.95	yes	0.909	0.908	0.816	1.09	1.127	1.149
1331	AGIETVPVFISVDPER	Glyma.07G152200.1.p	PREDICTED: protein SCO1 homolog 1, mitochondrial-like [Glycine max]	3	576.977	0.21977	1.6423e-05	86.944	yes	1.133	0.797	1.081	1.06	0.902	1.028
1332	AGIIALVK	Glyma.06G315100.2.p	PREDICTED: phospholipid-transporting ATPase 1-like isoform X2 [Glycine max]	2	392.768	0.33808	1.6399e-05	161.52	yes	NA	NA	NA	NA	NA	NA
1333	AGIIASLDDLVK	Glyma.19G229000.2.p	protein disulfide isomerase-like protein precursor [Glycine max]	3	405.571	0.31971	6.7509e-09	145.25	no	0.863	0.815	0.795	1.155	1.16	1.211
1334	AGIIASLDDLVK	Glyma.19G229000.2.p	protein disulfide isomerase-like protein precursor [Glycine max]	2	607.853	-0.026567	2.447e-21	182.28	no	0.869	0.725	0.8	1.172	1.251	1.183
1335	AGIIDPLK	Glyma.20G079300.1.p	PREDICTED: chaperonin CPN60-2, mitochondrial isoform X1 [Glycine max]	2	413.755	0.40493	0.026644	84.244	no	0.634	0.632	0.622	1.379	1.359	1.374
1336	AGIIDPLK	Glyma.20G079300.1.p	PREDICTED: chaperonin CPN60-2, mitochondrial isoform X1 [Glycine max]	3	276.173	0.48586	0.036582	52.683	no	NA	NA	NA	NA	NA	NA
1337	AGIIDPLK	Glyma.20G079300.1.p	PREDICTED: chaperonin CPN60-2, mitochondrial isoform X1 [Glycine max]	2	413.755	0.30968	0.0081695	107.43	no	0.698	0.744	0.722	1.309	1.225	1.302
1338	AGILAPLITEHAK	Glyma.14G033400.1.p	PREDICTED: DEAD-box ATP-dependent RNA helicase 53-like [Glycine max]	3	445.266	0.60091	9.1082e-07	113.93	no	0.741	0.814	0.575	1.279	1.387	1.205
1339	AGILEEK	Glyma.08G092000.1.p	sodium/hydrogen exchanger 8 [Cajanus cajan]	2	380.216	-1.2515	0.048909	88.734	yes	NA	NA	NA	NA	NA	NA
1340	AGIPHCCK	Glyma.06G205400.1.p	PREDICTED: protein COBRA [Glycine max]	3	314.814	-0.086015	0.0058244	72.021	yes	1.034	1.018	1.097	0.863	0.899	1.088
1341	AGIQEVHFLPFNPTDK	Glyma.17G096100.1.p	PREDICTED: ATPase 11, plasma membrane-type-like [Glycine max]	3	604.981	-0.12789	9.0429e-06	95.264	no	1.119	1.089	1.017	0.867	0.908	1
1342	AGIQEVHFLPFNPTDKR	Glyma.17G096100.1.p	PREDICTED: ATPase 11, plasma membrane-type-like [Glycine max]	4	493.013	0.56709	5.9759e-06	74.789	no	1.053	1.011	0.898	1.096	0.924	1.018
1343	AGIQEVHFLPFNPTDKR	Glyma.17G096100.1.p	PREDICTED: ATPase 11, plasma membrane-type-like [Glycine max]	3	657.015	-0.31479	7.2474e-06	91.812	no	0.972	1.024	1.033	0.98	0.899	1.092
1344	AGISASDAAR	Glyma.08G228000.2.p	PREDICTED: vacuolar protein sorting-associated protein 36 [Glycine max]	2	459.736	-0.46169	0.0024732	94.309	yes	0.901	0.912	0.865	1.1	1.079	1.142
1345	AGISLNDNFVK	Glyma.18G009700.3.p	PREDICTED: glyceraldehyde-3-phosphate dehydrogenase GAPC1, cytosolic [Vigna radiata var. radiata]	2	589.314	-0.44931	2.7308e-06	140.16	yes	0.872	0.86	0.91	1.072	1.166	1.12
1346	AGISLNENFVK	Glyma.11G247600.1.p	PREDICTED: glyceraldehyde-3-phosphate dehydrogenase GAPC1, cytosolic [Vigna radiata var. radiata]	3	397.884	0.67135	0.00028735	81.95	yes	NA	NA	NA	NA	NA	NA
1347	AGISLNENFVK	Glyma.11G247600.1.p	PREDICTED: glyceraldehyde-3-phosphate dehydrogenase GAPC1, cytosolic [Vigna radiata var. radiata]	2	596.322	-0.23719	2.7308e-06	140.16	yes	0.84	0.816	0.798	1.201	1.176	1.17
1348	AGITVIQIDEAALR	Glyma.19G114500.2.p	PREDICTED: 5-methyltetrahydropteroyltriglutamate--homocysteine methyltransferase 1 [Glycine max]	3	490.616	0.039253	7.5295e-05	96.604	no	0.96	0.61	0.835	0.844	1.445	1.306
1349	AGITVIQIDEAALR	Glyma.19G114500.2.p	PREDICTED: 5-methyltetrahydropteroyltriglutamate--homocysteine methyltransferase 1 [Glycine max]	2	735.42	-0.20586	5.3494e-25	178.1	no	0.961	0.876	0.829	1.034	1.259	1.042
1350	AGIVALVK	Glyma.15G215400.3.p	PREDICTED: phospholipid-transporting ATPase 1 isoform X1 [Glycine max]	2	385.76	0.88416	0.0026677	126.05	no	1.155	0.983	0.966	0.934	1.01	0.952
1351	AGIVALVK	Glyma.15G215400.3.p	PREDICTED: phospholipid-transporting ATPase 1 isoform X1 [Glycine max]	3	257.509	0.53991	0.0058244	72.021	no	0.963	1.122	0.929	0.898	1.022	1.066
1352	AGIVDLIK	Glyma.09G273900.1.p	PREDICTED: phospholipid-transporting ATPase 1-like [Glycine max]	2	414.763	0.24591	0.0087946	105.39	no	NA	NA	NA	NA	NA	NA
1353	AGIVDLIK	Glyma.09G273900.1.p	PREDICTED: phospholipid-transporting ATPase 1-like [Glycine max]	3	276.844	0.52106	0.0082089	73.039	no	1.017	1.1	1.082	0.846	1.074	0.881
1354	AGIVLEEK	Glyma.13G185100.1.p	PREDICTED: secretory carrier-associated membrane protein [Vigna radiata var. radiata]	2	429.75	0.26588	0.010034	102.71	no	1.133	1	0.953	0.951	0.981	0.981
1355	AGIVLEEK	Glyma.13G185100.1.p	PREDICTED: secretory carrier-associated membrane protein [Vigna radiata var. radiata]	3	286.836	0.070515	0.015758	64.803	no	NA	NA	NA	NA	NA	NA
1356	AGIVLEEK	Glyma.13G185100.1.p	PREDICTED: secretory carrier-associated membrane protein [Vigna radiata var. radiata]	2	429.75	0.1885	0.0082556	107.32	no	1.126	0.964	0.922	0.977	1.051	0.96
1357	AGIVLEEK	Glyma.13G185100.1.p	PREDICTED: secretory carrier-associated membrane protein [Vigna radiata var. radiata]	3	286.836	0.20358	0.0012273	104.11	no	NA	NA	NA	NA	NA	NA
1358	AGIVLEEK	Glyma.13G185100.1.p	PREDICTED: secretory carrier-associated membrane protein [Vigna radiata var. radiata]	2	429.75	-0.39813	0.010034	102.71	no	1.073	0.891	0.913	1.089	1.09	0.944
1359	AGIVSSPADLR	Glyma.19G164500.3.p	PREDICTED: protein root UVB sensitive 2, chloroplastic-like isoform X2 [Glycine max]	2	543.301	-0.83457	0.033426	58.699	yes	NA	NA	NA	NA	NA	NA
1360	AGIVSSPADLR	Glyma.19G164500.3.p	PREDICTED: protein root UVB sensitive 2, chloroplastic-like isoform X2 [Glycine max]	2	543.301	0.18003	0.0047653	77.662	yes	1.018	0.941	1.051	1.029	1.017	0.943
1361	AGLALGDLK	Glyma.20G175400.1.p	PREDICTED: uncharacterized membrane protein At4g09580 [Glycine max]	2	429.258	-0.10275	0.0032611	95.531	yes	NA	NA	NA	NA	NA	NA
1362	AGLAQSLFER	Glyma.01G202600.1.p	PREDICTED: regulator of nonsense transcripts 1 homolog [Glycine max]	2	546.296	-0.036389	0.0014977	108.57	yes	1.011	0.912	0.873	1.093	1.059	1.051
1363	AGLDDADVLIR	Glyma.02G111400.1.p	vesicle transport v-SNARE 12 [Cajanus cajan]	2	579.312	0.31261	0.00084715	105.98	yes	0.843	0.812	0.941	1.108	1.221	1.076
1364	AGLDNYDTYSPGGR	Glyma.20G177200.2.p	PREDICTED: probable alkaline/neutral invertase D [Glycine max]	2	743.334	-0.46863	3.6873e-09	123.95	yes	0.902	1.053	0.895	1.129	0.989	1.032
1365	AGLDSLCEVVCGNFLK	Glyma.06G020700.1.p	24-methylenesterol C-methyltransferase 2 [Glycine max]	3	594.624	0.16429	9.298e-14	133.32	yes	0.86	0.833	0.843	1.173	1.187	1.104
1366	AGLEEPQEQIHK	Glyma.11G002400.1.p	PREDICTED: 40S ribosomal protein S20-2-like isoform X1 [Gossypium hirsutum]	3	460.237	-0.24547	0.0006	73.499	yes	1.034	0.824	0.836	1.075	1.163	1.067
1367	AGLESLCEVVCGNFLK	Glyma.04G020600.1.p	24-methylenesterol C-methyltransferase 2-like [Glycine max]	3	599.295	0.80411	9.298e-14	133.32	yes	0.882	0.748	0.981	1.199	1.057	1.132
1369	AGLFDEEGK	Glyma.13G094600.4.p	PREDICTED: FGGY carbohydrate kinase domain-containing protein-like isoform X1 [Glycine max]	2	483.232	-0.41139	0.0090047	80.165	yes	1.009	0.815	0.97	1.043	1.045	1.119
1370	AGLGNQVK	Glyma.14G131300.1.p	PREDICTED: glucan endo-1,3-beta-glucosidase 5 isoform X1 [Glycine max]	2	393.727	-1.0365	0.0078195	105.42	no	1.019	1.039	0.977	0.935	1.092	0.938
1371	AGLGNQVK	Glyma.14G131300.1.p	PREDICTED: glucan endo-1,3-beta-glucosidase 5 isoform X1 [Glycine max]	3	262.82	-1.1022	0.016774	54.525	no	1.043	0.967	0.872	0.959	1.197	0.962
1372	AGLHPLK	Glyma.16G153800.2.p	PREDICTED: eukaryotic translation initiation factor NCBP isoform X2 [Glycine max]	3	245.822	-1.3333	0.034579	50.31	yes	0.904	0.916	0.754	1.32	1.078	1.028
1373	AGLIDAAPWIR	Glyma.04G180000.3.p	PREDICTED: nucleobase-ascorbate transporter 6-like isoform X1 [Glycine max]	3	394.893	0.27041	0.001047	74.464	yes	1.25	0.728	0.601	0.627	1.598	1.195
1374	AGLIDSAPWIR	Glyma.06G184800.3.p	PREDICTED: nucleobase-ascorbate transporter 6 [Glycine max]	2	599.833	0.17466	0.00028804	114.97	yes	1.096	0.813	0.937	1.059	1.063	1.032
1375	AGLIDSAPWIR	Glyma.06G184800.3.p	PREDICTED: nucleobase-ascorbate transporter 6 [Glycine max]	3	400.224	0.25295	9.7777e-05	117.89	yes	1.065	1.169	0.761	0.919	1.085	1.001
1376	AGLIESAPWIR	Glyma.17G092300.4.p	PREDICTED: nucleobase-ascorbate transporter 6 isoform X1 [Glycine max]	3	404.896	0.26524	0.00024444	94.85	yes	1.09	0.817	0.652	1.169	0.967	1.305
1377	AGLIESAPWIR	Glyma.17G092300.4.p	PREDICTED: nucleobase-ascorbate transporter 6 isoform X1 [Glycine max]	2	606.84	-0.10814	0.0010194	98.048	yes	0.874	0.709	0.849	1.287	1.019	1.262
1378	AGLIPQETALPWFR	Glyma.14G003400.1.p	PREDICTED: chlorophyll a-b binding protein 8, chloroplastic [Glycine max]	2	799.938	0.012719	1.2206e-09	130.56	yes	1.177	0.992	1.024	0.918	1.02	0.869
1379	AGLISGK	Glyma.08G211700.1.p	PREDICTED: LOW QUALITY PROTEIN: phospholipase D alpha 1 [Glycine max]	3	215.803	-1.7439	0.06388	49.312	no	NA	NA	NA	NA	NA	NA
1380	AGLLQNLK	Glyma.13G091000.1.p	tetraspanin-8-like [Glycine max]	2	428.766	0.93254	0.0026677	126.05	yes	1.096	0.879	0.959	0.998	1.073	0.995
1381	AGLLQNLK	Glyma.13G091000.1.p	tetraspanin-8-like [Glycine max]	3	286.18	0.67221	0.0038057	80.377	yes	0.868	1.036	0.771	1.108	1.121	1.096
1382	AGLLTTADYNNLCQCETLDDIK	Glyma.18G256200.1.p	PREDICTED: V-type proton ATPase subunit d2 [Glycine max]	4	632.797	0.061629	0.00017108	65.808	yes	0.834	1.271	0.793	1.12	1.013	0.969
1383	AGLLTTADYNNLCQCETLDDIK	Glyma.18G256200.1.p	PREDICTED: V-type proton ATPase subunit d2 [Glycine max]	3	843.393	-0.14286	4.5116e-17	168.64	yes	1.057	1.088	0.96	0.974	0.984	0.936
1384	AGLLTTADYNNLCQCETLDDIK	Glyma.18G256200.1.p	PREDICTED: V-type proton ATPase subunit d2 [Glycine max]	4	632.797	0.24105	0.0002469	80.316	yes	0.882	0.972	0.938	1.055	1.111	1.042
1385	AGLPEYQWPEKPYVP	Glyma.03G050400.1.p	PREDICTED: protein TIC 56, chloroplastic-like [Glycine max]	3	591.966	0.13023	0.0092653	43.761	no	1.105	1.098	0.996	0.874	0.934	0.992
1386	AGLQFPVGR	Glyma.14G126700.3.p	probable histone H2A variant 3 [Cajanus cajan]	2	472.769	0.18851	0.016074	71.715	no	0.982	1.039	0.864	0.985	1.028	1.103
1387	AGLQFPVGR	Glyma.14G126700.3.p	probable histone H2A variant 3 [Cajanus cajan]	3	315.515	0	0.024942	51.787	no	NA	NA	NA	NA	NA	NA
1388	AGLQFPVGR	Glyma.14G126700.3.p	probable histone H2A variant 3 [Cajanus cajan]	3	315.515	-0.32495	0.0054428	60.799	no	NA	NA	NA	NA	NA	NA
1389	AGLQFPVSR	Glyma.19G234100.1.p	PREDICTED: probable histone H2A.5 [Glycine max]	3	325.519	-0.33431	0.0065145	66.073	yes	1.061	1.056	0.937	1.097	0.868	0.981
1390	AGLQQSQIK	Glyma.17G221900.1.p	PREDICTED: probable monogalactosyldiacylglycerol synthase, chloroplastic [Glycine max]	2	486.777	-0.8484	0.001585	119.29	yes	0.83	0.635	0.75	1.134	1.365	1.286
1391	AGLQYLGPDLDAMK	Glyma.04G078200.2.p	PREDICTED: 26S proteasome non-ATPase regulatory subunit 11 homolog [Glycine max]	3	503.254	0.13764	9.3097e-05	74.611	no	0.906	1	0.76	1.279	0.914	1.142
1392	AGLQYLGPDLDAMK	Glyma.04G078200.2.p	PREDICTED: 26S proteasome non-ATPase regulatory subunit 11 homolog [Glycine max]	3	497.922	0.45465	7.394e-05	94.767	no	1.018	0.976	0.633	1.172	0.99	1.21
1393	AGLQYLGPDLDAMK	Glyma.04G078200.2.p	PREDICTED: 26S proteasome non-ATPase regulatory subunit 11 homolog [Glycine max]	2	746.379	0.077608	6.4712e-25	176.78	no	0.962	0.9	0.891	1.109	1.065	1.072
1394	AGLSLTEEQK	Glyma.02G094800.1.p	PREDICTED: ABC transporter B family member 20-like [Glycine max]	2	538.285	-0.32734	0.0025934	88.495	yes	0.861	0.822	0.852	1.179	1.189	1.097
1395	AGLSLTEEQK	Glyma.02G094800.1.p	PREDICTED: ABC transporter B family member 20-like [Glycine max]	3	359.193	0.40337	0.00038553	99.442	yes	0.995	1.03	0.8	1.023	1.1	1.052
1396	AGLSSLMDRPSIYK	Glyma.16G101100.1.p	PREDICTED: GPI transamidase component PIG-T [Glycine max]	3	513.273	-0.018714	0.00031581	73.273	yes	NA	NA	NA	NA	NA	NA
1397	AGLTEDEVLHLIEER	Glyma.20G117600.1.p	PREDICTED: cysteine--tRNA ligase 2, cytoplasmic-like isoform X1 [Glycine max]	3	575.3	0.20913	4.6389e-06	101.32	yes	NA	NA	NA	NA	NA	NA
1398	AGLTEDEVLHLIEER	Glyma.20G117600.1.p	PREDICTED: cysteine--tRNA ligase 2, cytoplasmic-like isoform X1 [Glycine max]	3	575.3	0.17027	7.7965e-05	84.297	yes	0.86	1	1.026	0.965	1.03	1.118
1399	AGLTSDEGASR	Glyma.06G076100.1.p	PREDICTED: plasma membrane ATPase 4 isoform X2 [Glycine max]	2	532.254	0.26711	0.0002813	110.38	yes	0.752	0.54	0.63	1.465	1.367	1.247
1400	AGLVMQGLDGIGIK	Glyma.15G263600.1.p	DUF946 family protein [Medicago truncatula]	2	686.387	0.16202	1.6069e-19	164.04	yes	NA	NA	NA	NA	NA	NA
1401	AGLVMQGLDGIGIK	Glyma.15G263600.1.p	DUF946 family protein [Medicago truncatula]	3	457.927	0.27698	4.6595e-05	97.734	yes	1.07	1.122	1.249	0.696	0.858	1.005
1402	AGLVMQGLDGIGIK	Glyma.15G263600.1.p	DUF946 family protein [Medicago truncatula]	3	463.259	0.018699	0.0002089	68.536	yes	NA	NA	NA	NA	NA	NA
1403	AGLVPVK	Glyma.05G155200.1.p	PREDICTED: pentatricopeptide repeat-containing protein At4g32450, mitochondrial-like [Glycine max]	3	228.487	-0.56212	0.02491	57.074	yes	NA	NA	NA	NA	NA	NA
1404	AGMTHIVR	Glyma.10G223400.1.p	PREDICTED: 60S ribosomal protein L3 [Glycine max]	3	300.829	0.12025	0.014792	60.358	no	NA	NA	NA	NA	NA	NA
1405	AGMTHIVR	Glyma.10G223400.1.p	PREDICTED: 60S ribosomal protein L3 [Glycine max]	3	300.829	0.16918	0.047493	40.103	no	NA	NA	NA	NA	NA	NA
1406	AGMTHIVR	Glyma.10G223400.1.p	PREDICTED: 60S ribosomal protein L3 [Glycine max]	3	300.829	-0.32705	0.011959	65.672	no	0.957	1.417	0.915	0.914	0.698	1.099
1407	AGMTHIVR	Glyma.10G223400.1.p	PREDICTED: 60S ribosomal protein L3 [Glycine max]	3	295.497	0.10097	0.0043726	86.086	no	NA	NA	NA	NA	NA	NA
1408	AGMTHIVR	Glyma.10G223400.1.p	PREDICTED: 60S ribosomal protein L3 [Glycine max]	2	442.742	0.24487	0.0029037	128.48	no	1.215	1.066	1.011	0.895	0.996	0.817
1409	AGMTSAAESITESLR	Glyma.09G019100.2.p	vesicle transporter Sec20, putative [Medicago truncatula]	2	762.372	0.34392	9.2504e-13	132.06	yes	0.959	1.018	0.856	1.133	0.987	1.046
1410	AGNASLEEVVMALR	Glyma.20G245300.3.p	PREDICTED: 2-isopropylmalate synthase 2, chloroplastic-like [Glycine max]	2	738.38	-0.17237	0.00099677	66.538	yes	0.968	0.897	0.868	1.077	1.09	1.099
1411	AGNASLEEVVMALR	Glyma.20G245300.3.p	PREDICTED: 2-isopropylmalate synthase 2, chloroplastic-like [Glycine max]	2	730.382	-0.36194	4.0824e-09	120.55	yes	NA	NA	NA	NA	NA	NA
1412	AGNASLEEVVMALR	Glyma.20G245300.3.p	PREDICTED: 2-isopropylmalate synthase 2, chloroplastic-like [Glycine max]	3	487.257	0.29154	0.00014512	80.245	yes	NA	NA	NA	NA	NA	NA
1413	AGNCLYVLVR	Glyma.20G084100.1.p	PREDICTED: uncharacterized TPR repeat-containing protein At1g05150-like [Glycine max]	2	582.813	0.50605	0.0039324	76.774	yes	0.982	0.972	0.807	0.96	1.165	1.115
1414	AGNDVGLDSGTK	Glyma.05G198700.1.p	PREDICTED: respiratory burst oxidase homolog protein C [Glycine max]	2	567.275	-0.42904	8.8015e-06	122.7	yes	1.035	1.022	0.911	0.949	1.027	1.056
1415	AGNIGHITR	Glyma.12G174000.1.p	PREDICTED: serine/threonine-protein phosphatase 6 regulatory subunit 3-like [Glycine max]	3	313.51	0.28246	0.0032061	75.109	no	NA	NA	NA	NA	NA	NA
1416	AGNLIPVSVK	Glyma.20G017200.1.p	PREDICTED: 10 kDa chaperonin [Cicer arietinum]	2	499.306	-0.10071	0.0067302	76.221	yes	NA	NA	NA	NA	NA	NA
1417	AGNLIPVSVK	Glyma.20G017200.1.p	PREDICTED: 10 kDa chaperonin [Cicer arietinum]	3	333.206	0.27667	0.0073983	58.981	yes	0.821	0.599	0.648	1.328	1.455	1.15
1418	AGNPANQATPNVDR	Glyma.03G102800.1.p	PREDICTED: dynamin-related protein 1E-like [Glycine max]	2	712.847	-0.5529	4.024e-25	184.44	yes	0.568	0.634	0.593	1.412	1.346	1.446
1419	AGNPANQPTPNVDR	Glyma.07G120900.1.p	PREDICTED: dynamin-related protein 1E-like [Glycine max]	3	484.239	-0.54549	0.011111	48.513	yes	NA	NA	NA	NA	NA	NA
1420	AGNPANQPTPNVDR	Glyma.07G120900.1.p	PREDICTED: dynamin-related protein 1E-like [Glycine max]	2	725.855	-0.45736	5.4185e-05	98.105	yes	0.62	0.58	0.614	1.388	1.48	1.318
1421	AGNPTFVLVR	Glyma.11G070500.2.p	isoflavone reductase-like [Glycine max]	2	537.309	-0.016929	0.0023362	96.668	yes	NA	NA	NA	NA	NA	NA
1422	AGPAADDILR	Glyma.11G113000.1.p	PREDICTED: coatomer subunit alpha-2 [Glycine max]	2	499.767	-1.611	0.0023417	84.615	yes	0.988	1.009	1.022	0.994	1.048	0.94
1423	AGPDIYSPLIK	Glyma.06G175100.1.p	PREDICTED: leucine-rich repeat receptor-like serine/threonine/tyrosine-protein kinase SOBIR1 [Glycine max]	2	587.329	0.17301	0.00022133	117.7	no	NA	NA	NA	NA	NA	NA
1424	AGPDIYSPLIK	Glyma.06G175100.1.p	PREDICTED: leucine-rich repeat receptor-like serine/threonine/tyrosine-protein kinase SOBIR1 [Glycine max]	3	391.889	0.6668	0.0046294	61.161	no	NA	NA	NA	NA	NA	NA
1425	AGPFGTVK	Glyma.11G119800.1.p	PREDICTED: arabinosyltransferase RRA2-like [Glycine max]	2	388.719	0.082776	0.0087946	102.71	no	1.095	1.007	1.05	0.886	0.966	0.996
1426	AGPFGTVK	Glyma.11G119800.1.p	PREDICTED: arabinosyltransferase RRA2-like [Glycine max]	3	259.482	0.34592	0.0084502	55.604	no	NA	NA	NA	NA	NA	NA
1427	AGPGILGVNLGK	Glyma.10G286200.1.p	PREDICTED: dihydroorotate dehydrogenase (quinone), mitochondrial-like [Glycine max]	2	548.33	-0.3912	1.7501e-35	206.09	no	0.932	0.791	0.879	1.149	1.158	1.091
1428	AGPVDYGPAISGDGVIPR	Glyma.19G020300.1.p	transmembrane protein, putative [Medicago truncatula]	2	870.949	-0.42394	1.5882e-09	118.21	yes	0.933	0.993	0.921	1.02	1.059	1.074
1429	AGPVDYGPSISGDGVIPR	Glyma.13G064600.1.p	transmembrane protein, putative [Medicago truncatula]	3	586.3	-0.43664	1.035e-12	135.02	yes	0.915	0.943	0.875	1.061	1.156	1.051
1430	AGPVDYGPSISGDGVIPR	Glyma.13G064600.1.p	transmembrane protein, putative [Medicago truncatula]	2	878.947	-0.50496	1.3926e-70	222.55	yes	0.932	1.029	0.915	1.101	0.987	1.036
1431	AGPVISLASIYDIQQQR	Glyma.20G145100.1.p	PREDICTED: primary amine oxidase-like [Glycine max]	3	620.339	-0.12066	4.7061e-06	94.023	yes	NA	NA	NA	NA	NA	NA
1432	AGQAISCFFTLK	Glyma.19G200400.1.p	PREDICTED: trafficking protein particle complex subunit 8-like [Glycine max]	3	448.232	0.27285	5.101e-05	92.538	no	1.202	1.034	1.046	0.882	0.811	1.026
1433	AGQAISCFFTLK	Glyma.19G200400.1.p	PREDICTED: trafficking protein particle complex subunit 8-like [Glycine max]	2	671.845	-0.030934	2.0088e-05	116.55	no	NA	NA	NA	NA	NA	NA
1434	AGQAPLQK	Glyma.05G014200.1.p	PREDICTED: single-stranded DNA-binding protein, mitochondrial [Glycine max]	3	271.492	-0.61253	0.016774	54.525	yes	NA	NA	NA	NA	NA	NA
1435	AGQAPLQK	Glyma.05G014200.1.p	PREDICTED: single-stranded DNA-binding protein, mitochondrial [Glycine max]	2	406.735	-0.48806	0.039179	72.021	yes	NA	NA	NA	NA	NA	NA
1436	AGQFTTFIK	Glyma.03G180000.1.p	PREDICTED: fasciclin-like arabinogalactan protein 11 [Glycine max]	2	506.777	0.8566	0.00038974	130.27	yes	1.102	0.862	0.958	0.974	1.152	0.951
1437	AGQFTTFIK	Glyma.03G180000.1.p	PREDICTED: fasciclin-like arabinogalactan protein 11 [Glycine max]	3	338.187	0.74288	0.00052359	100.19	yes	1.027	0.804	1.01	0.908	1.187	1.064
1438	AGQFTTFIK	Glyma.03G180000.1.p	PREDICTED: fasciclin-like arabinogalactan protein 11 [Glycine max]	2	506.777	0.31333	0.00038974	130.27	yes	0.929	0.975	0.898	1.104	1.02	1.074
1439	AGQFTTFIK	Glyma.03G180000.1.p	PREDICTED: fasciclin-like arabinogalactan protein 11 [Glycine max]	3	338.187	0.49726	0.043712	37.558	yes	NA	NA	NA	NA	NA	NA
1440	AGQGAFGNMCR	Glyma.13G136400.1.p	PREDICTED: 60S ribosomal protein L4 [Glycine max]	2	592.75	0.50065	0.0020815	70.856	no	1.031	0.853	0.906	1.009	1.097	1.104
1441	AGQGAFGNMCR	Glyma.13G136400.1.p	PREDICTED: 60S ribosomal protein L4 [Glycine max]	2	592.75	0.1951	0.050902	43.442	no	NA	NA	NA	NA	NA	NA
1442	AGQGAFGNMCR	Glyma.13G136400.1.p	PREDICTED: 60S ribosomal protein L4 [Glycine max]	2	592.75	-0.0049668	0.0083072	58.23	no	1.123	0.886	0.845	0.892	1.177	1.077
1443	AGQGAFGNMCR	Glyma.13G136400.1.p	PREDICTED: 60S ribosomal protein L4 [Glycine max]	2	584.753	-0.51656	0.0017847	80.438	no	NA	NA	NA	NA	NA	NA
1444	AGQGALLLNILSK	Glyma.15G058700.1.p	PREDICTED: dynamin-related protein 3A-like [Glycine max]	3	433.266	0	0.00013706	91.549	no	NA	NA	NA	NA	NA	NA
1445	AGQMADLDTR	Glyma.10G041700.3.p	PREDICTED: myosin-6-like [Glycine max]	2	539.253	1.1558	0.053698	55.461	yes	NA	NA	NA	NA	NA	NA
1446	AGQNGYHHR	Glyma.10G223400.1.p	PREDICTED: 60S ribosomal protein L3 [Glycine max]	3	347.165	0.16042	0.00094317	83.377	no	NA	NA	NA	NA	NA	NA
1447	AGQNGYHHR	Glyma.10G223400.1.p	PREDICTED: 60S ribosomal protein L3 [Glycine max]	3	347.165	-0.5594	0.0013033	78.616	no	1.037	0.983	0.986	0.965	0.896	1.133
1448	AGQPDCEYFLK	Glyma.02G267500.3.p	PREDICTED: zinc finger CCCH domain-containing protein 3 isoform X2 [Glycine max]	2	664.303	-0.45233	0.0010527	98.048	yes	0.712	0.751	0.642	1.25	1.391	1.255
1449	AGQQAASLSDFYDVCK	Glyma.08G095000.1.p	PREDICTED: putative clathrin assembly protein At2g01600 [Glycine max]	3	587.27	-0.13046	3.5721e-14	139.46	yes	NA	NA	NA	NA	NA	NA
1450	AGQSLKA	Glyma.06G185600.1.p	PREDICTED: NADH dehydrogenase [ubiquinone] 1 alpha subcomplex subunit 2-like [Arachis ipaensis]	2	337.695	0.17678	0.028607	109.7	yes	0.96	1.046	0.938	1.018	0.975	1.064
1451	AGQSQALVGASGSGK	Glyma.13G063700.1.p	PREDICTED: ABC transporter B family member 19 isoform X1 [Glycine max]	2	659.341	-0.20004	3.3921e-37	196.11	yes	1.208	1.093	1.117	0.864	0.834	0.884
1452	AGQSVPFNR	Glyma.02G138500.1.p	PREDICTED: probable phosphoinositide phosphatase SAC9 [Glycine max]	2	488.254	-0.15804	0.019404	75.213	yes	NA	NA	NA	NA	NA	NA
1453	AGQYNSIGGR	Glyma.08G004400.1.p	PREDICTED: MACPF domain-containing protein At4g24290-like [Glycine max]	2	511.754	-0.53433	0.014286	68.371	yes	NA	NA	NA	NA	NA	NA
1454	AGSDTEVLWNDAR	Glyma.03G002400.1.p	PREDICTED: eukaryotic translation initiation factor 3 subunit B-like [Glycine max]	2	717.336	-0.34846	0.0031972	68.676	no	0.915	1.11	1.019	0.973	0.893	1.089
1455	AGSGSPVVR	Glyma.20G019000.1.p	PREDICTED: probable arabinosyltransferase ARAD1 [Glycine max]	2	415.23	0.055317	0.024641	69.598	yes	0.891	0.926	0.84	1.1	1.105	1.138
1456	AGSHMGDVFDDYVLVEK	Glyma.18G200000.2.p	PREDICTED: mitochondrial inner membrane protease subunit 2 isoform X2 [Vigna angularis]	3	633.293	0.045979	3.5691e-08	112.17	yes	0.908	1.032	0.91	1.168	1.053	0.929
1457	AGSHMGDVFDDYVLVEK	Glyma.18G200000.2.p	PREDICTED: mitochondrial inner membrane protease subunit 2 isoform X2 [Vigna angularis]	3	633.293	-0.77205	2.85e-07	106.42	yes	0.84	1.125	0.927	1.018	1.059	1.03
1458	AGSILELLQR	Glyma.20G182600.1.p	PREDICTED: U-box domain-containing protein 14-like [Glycine max]	2	550.327	0.17436	0.029838	60.398	yes	NA	NA	NA	NA	NA	NA
1459	AGSPLWSAGYLR	Glyma.12G030600.1.p	PREDICTED: PI-PLC X-box domain-containing protein DDB_G0293730-like [Glycine max]	2	639.335	-0.54189	0.00027417	99.283	yes	0.749	0.767	0.69	1.289	1.337	1.168
1460	AGSPLWSAGYLR	Glyma.12G030600.1.p	PREDICTED: PI-PLC X-box domain-containing protein DDB_G0293730-like [Glycine max]	3	426.559	0.28186	0.017878	48.981	yes	NA	NA	NA	NA	NA	NA
1461	AGSSSETNIIDR	Glyma.08G337200.2.p	PREDICTED: enhancer of mRNA-decapping protein 4-like isoform X1 [Glycine max]	2	625.305	-1.0786	2.2204e-20	177.44	no	0.918	0.911	0.87	1.114	1.107	1.08
1462	AGSTTNTMSSFR	Glyma.19G169400.1.p	PREDICTED: pleiotropic drug resistance protein 1-like [Glycine max]	2	638.285	-0.76918	0.01093	60.691	yes	0.725	0.732	0.494	1.357	1.337	1.355
1463	AGSVGKPVGQEMVILDETGR	Glyma.09G138100.1.p	PREDICTED: oxalate--CoA ligase [Glycine max]	3	681.689	-0.28226	1.2052e-05	104.88	yes	0.581	0.531	0.469	1.426	1.542	1.451
1464	AGSVGKPVGQEMVILDETGR	Glyma.09G138100.1.p	PREDICTED: oxalate--CoA ligase [Glycine max]	3	687.021	-0.11363	0.0020807	54.103	yes	0.404	0.357	0.402	1.572	1.653	1.612
1465	AGSVYDNILICDDPQYAK	Glyma.12G050700.3.p	PREDICTED: calreticulin-3-like [Glycine max]	3	681.323	-0.21659	6.4888e-06	70.47	yes	NA	NA	NA	NA	NA	NA
1466	AGSYSGGMK	Glyma.06G191300.1.p	PREDICTED: ABC transporter A family member 2-like [Glycine max]	2	437.192	-0.50149	0.03961	55.112	yes	0.509	0.618	0.511	1.493	1.437	1.432
1467	AGSYSGGMK	Glyma.06G191300.1.p	PREDICTED: ABC transporter A family member 2-like [Glycine max]	3	286.466	0.43243	0.0086729	62.546	yes	NA	NA	NA	NA	NA	NA
1468	AGTAAFLIELEK	Glyma.02G116400.2.p	PREDICTED: ureide permease 1-like [Glycine max]	3	421.571	0.53517	0.00016457	88.596	yes	1.066	0.973	1.039	0.985	0.953	0.985
1469	AGTEGWSQVEK	Glyma.20G236200.1.p	PREDICTED: respiratory burst oxidase homolog protein B-like [Glycine max]	2	596.286	-0.47139	4.304e-23	195.36	no	0.981	0.781	0.864	1.193	1.063	1.119
1470	AGTEGWSQVEK	Glyma.20G236200.1.p	PREDICTED: respiratory burst oxidase homolog protein B-like [Glycine max]	3	397.86	-0.10602	0.00020377	96.342	no	0.901	0.782	0.962	1.067	1.089	1.198
1471	AGTEPLPCGVK	Glyma.20G143400.1.p	2-hydroxyisoflavanone dehydratase-like [Glycine max]	2	564.79	-0.76179	0.00019527	116.52	yes	NA	NA	NA	NA	NA	NA
1472	AGTGSATLSMAYAAAR	Glyma.17G100600.2.p	PREDICTED: malate dehydrogenase, chloroplastic-like [Glycine max]	3	500.249	0.43209	1.3723e-05	73.927	yes	0.916	0.779	1.208	0.946	0.812	1.341
1473	AGTGSATLSMAYAAAR	Glyma.17G100600.2.p	PREDICTED: malate dehydrogenase, chloroplastic-like [Glycine max]	2	757.867	-0.22128	0.021744	50.659	yes	1.061	0.942	0.921	1.107	1.028	0.94
1474	AGTGSATLSMAYAAAR	Glyma.17G100600.2.p	PREDICTED: malate dehydrogenase, chloroplastic-like [Glycine max]	3	505.58	0.051206	0.0015161	52.101	yes	NA	NA	NA	NA	NA	NA
1475	AGTITSQQIFATLNK	Glyma.20G058400.1.p	embryo defective 1381 protein [Medicago truncatula]	3	531.626	0.55534	8.0831e-05	89.43	yes	0.911	0.922	1.023	1.012	1.115	1.017
1476	AGTLSPGLITFYSTTK	Glyma.19G038000.1.p	PREDICTED: probable galacturonosyltransferase 9 [Glycine max]	3	552.966	0.26337	1.9123e-14	133.16	yes	0.967	0.953	0.917	1.11	1.019	1.033
1477	AGTSASANAAK	Glyma.12G117600.1.p	PREDICTED: 26S proteasome non-ATPase regulatory subunit 2 homolog A [Glycine max]	2	474.741	-0.12913	0.00084715	105.98	no	0.704	0.843	0.681	1.223	1.242	1.306
1478	AGTYEDIGR	Glyma.19G071700.6.p	ribosomal protein S24e family protein, putative [Medicago truncatula]	2	491.235	-0.30487	0.0090231	72.23	yes	0.924	0.951	0.861	1.131	1.015	1.119
1479	AGVFPNHPR	Glyma.20G019300.1.p	PREDICTED: protein NAP1 [Glycine max]	3	332.179	-0.88507	0.0044941	62.717	yes	NA	NA	NA	NA	NA	NA
1480	AGVILSSVDELIDK	Glyma.10G187300.2.p	PREDICTED: electron transfer flavoprotein subunit beta, mitochondrial-like [Glycine max]	3	486.94	0.071202	3.0423e-05	99.5	yes	0.664	0.6	0.787	1.348	1.52	1.08
1481	AGVILSSVDELIDK	Glyma.10G187300.2.p	PREDICTED: electron transfer flavoprotein subunit beta, mitochondrial-like [Glycine max]	2	729.906	-0.34935	4.1481e-09	127.17	yes	0.542	0.881	0.565	1.506	1.314	1.192
1482	AGVKPHELVF	Glyma.05G184100.2.p	PREDICTED: 60S ribosomal protein L6-3-like [Cicer arietinum]	3	366.21	0.42228	0.045056	50.04	no	1.185	1.145	1.169	0.945	0.72	0.835
1483	AGVLASLK	Glyma.12G072100.1.p	PREDICTED: tetraspanin-3 [Glycine max]	2	379.742	0.066715	0.0087946	105.39	no	1.187	1.141	0.986	1.026	0.843	0.818
1484	AGVLENFAEGEK	Glyma.06G186900.1.p	NADH-ubiquinone reductase complex 1 MLRQ subunit [Medicago truncatula]	3	421.879	0.35026	0.00013953	94.692	no	0.883	1.048	1.048	0.985	1.136	0.9
1485	AGVLENFAEGEK	Glyma.06G186900.1.p	NADH-ubiquinone reductase complex 1 MLRQ subunit [Medicago truncatula]	2	632.314	-0.42804	7.8065e-11	152.7	no	1.195	1.092	0.936	0.888	1.015	0.874
1486	AGVNFYTQIK	Glyma.07G183600.1.p	PREDICTED: methylmalonate-semialdehyde dehydrogenase [acylating], mitochondrial [Glycine max]	2	570.806	0.035629	0.00047831	122.52	no	NA	NA	NA	NA	NA	NA
1487	AGVNLLLTK	Glyma.15G056200.2.p	PREDICTED: ubiquinol-cytochrome-c reductase complex assembly factor 1-like isoform X2 [Glycine max]	2	464.795	-0.6737	0.001585	119.29	no	NA	NA	NA	NA	NA	NA
1488	AGVPFQQGLIR	Glyma.09G222700.1.p	PREDICTED: amidophosphoribosyltransferase, chloroplastic-like [Glycine max]	2	593.341	-0.64337	0.0008669	102	no	0.943	0.932	0.947	1	1.083	1.095
1489	AGVPVDDK	Glyma.01G010300.2.p	secretory carrier-associated membrane protein 4 [Cajanus cajan]	2	400.711	-0.076633	0.024749	84.097	yes	0.919	0.942	0.883	1.044	1.117	1.095
1490	AGVSTFQSR	Glyma.06G039600.5.p	PREDICTED: protein WEAK CHLOROPLAST MOVEMENT UNDER BLUE LIGHT 1 [Glycine max]	2	476.746	-0.25994	0.020587	75.043	yes	0.974	0.867	0.837	1.066	1.113	1.144
1491	AGWDFAK	Glyma.11G164700.3.p	PREDICTED: cinnamoyl-CoA reductase 1 isoform X1 [Glycine max]	2	397.695	0.41868	0.043203	91.584	yes	NA	NA	NA	NA	NA	NA
1492	AGWGVMASHR	Glyma.19G190900.1.p	enolase [Glycine max]	3	363.175	-0.48356	0.0053022	58.981	no	NA	NA	NA	NA	NA	NA
1493	AGWGVMASHR	Glyma.19G190900.1.p	enolase [Glycine max]	3	363.175	-0.18775	0.0053022	58.981	no	0.965	0.947	0.75	1.161	0.988	1.189
1494	AGWGVMASHR	Glyma.19G190900.1.p	enolase [Glycine max]	3	357.843	0.23247	0.046097	40.352	no	NA	NA	NA	NA	NA	NA
1495	AGWGVMASHR	Glyma.19G190900.1.p	enolase [Glycine max]	2	536.261	0	0.0066039	82.426	no	NA	NA	NA	NA	NA	NA
1496	AGYDDPAIVTGLGTIDGR	Glyma.18G195900.1.p	alfa-carboxyltransferase precursor [Glycine max]	2	895.95	0.0061488	2.9066e-16	143.93	yes	0.86	0.857	0.879	1.216	1.042	1.145
1497	AGYDKPGSQK	Glyma.14G017100.1.p	PREDICTED: glycerophosphodiester phosphodiesterase GDPDL1-like [Glycine max]	3	350.845	-0.18071	0.056887	46.001	no	NA	NA	NA	NA	NA	NA
1498	AGYDKPGSQK	Glyma.14G017100.1.p	PREDICTED: glycerophosphodiester phosphodiesterase GDPDL1-like [Glycine max]	4	263.386	-0.44412	0.00037264	97.431	no	0.942	0.969	0.828	1.014	1.108	1.139
1499	AGYDKPGSQK	Glyma.14G017100.1.p	PREDICTED: glycerophosphodiester phosphodiesterase GDPDL1-like [Glycine max]	2	525.764	-0.47982	2.6703e-07	149.72	no	0.909	0.989	0.864	1.078	1.033	1.127
1500	AGYHNEPEHQAFAQLLR	Glyma.03G091800.1.p	PREDICTED: protein transport protein SEC23-like [Glycine max]	4	495.997	0.3188	0.00037797	64.104	yes	0.914	0.908	0.994	1.153	1.005	1.026
1501	AGYQGDTFK	Glyma.19G112500.2.p	root border cell-specific protein, putative [Medicago truncatula]	2	493.733	-0.024243	0.0019022	103.83	yes	0.787	0.938	0.847	1.141	1.134	1.153
1502	AGYTVQAER	Glyma.13G192600.1.p	PREDICTED: DNA-directed RNA polymerase I subunit 2-like isoform X4 [Glycine max]	2	497.751	-1.2735	0.010047	72.23	yes	1.004	1.202	1.03	0.981	0.868	0.915
1503	AHAEITK	Glyma.08G187500.1.p	PREDICTED: UDP-glucose:glycoprotein glucosyltransferase-like [Glycine max]	2	385.214	0.33854	0.020403	104.11	yes	NA	NA	NA	NA	NA	NA
1504	AHAEITK	Glyma.08G187500.1.p	PREDICTED: UDP-glucose:glycoprotein glucosyltransferase-like [Glycine max]	3	257.145	-0.068487	0.01314	80.377	yes	0.997	0.628	0.857	1.172	1.142	1.204
1505	AHAENTLK	Glyma.06G003000.9.p	PREDICTED: exportin-7-B-like isoform X6 [Glycine max]	3	295.159	-0.20619	0.0093679	58.981	yes	NA	NA	NA	NA	NA	NA
1506	AHALLQK	Glyma.11G084200.1.p	PREDICTED: protein GRIP-like [Glycine max]	3	260.829	-0.47456	0.0075942	85.077	yes	0.962	1.017	0.955	0.993	1.081	0.993
1507	AHALVNIDSIR	Glyma.19G122400.1.p	plant/T8M16-150 protein, putative [Medicago truncatula]	3	403.563	0	0.013252	61.161	yes	NA	NA	NA	NA	NA	NA
1508	AHALVNIDSIR	Glyma.19G122400.1.p	plant/T8M16-150 protein, putative [Medicago truncatula]	3	403.563	-1.0146	0.003918	61.161	yes	NA	NA	NA	NA	NA	NA
1509	AHAQAIR	Glyma.15G167500.4.p	PREDICTED: calcium-transporting ATPase 8, plasma membrane-type-like [Glycine max]	2	383.72	0.099356	0.047744	86.627	no	NA	NA	NA	NA	NA	NA
1510	AHAQVIR	Glyma.08G222200.1.p	PREDICTED: calcium-transporting ATPase 9, plasma membrane-type-like [Glycine max]	2	397.735	1.2167	0.04026	90.543	no	0.696	0.785	0.648	1.343	1.345	1.183
1511	AHASTEGVAK	Glyma.15G262100.1.p	PREDICTED: phosphoglycerate kinase, cytosolic [Glycine max]	3	324.17	0.26828	0.0026561	66.351	no	NA	NA	NA	NA	NA	NA
1512	AHASTEGVAK	Glyma.15G262100.1.p	PREDICTED: phosphoglycerate kinase, cytosolic [Glycine max]	3	324.17	-0.70587	0.00015386	124.08	no	NA	NA	NA	NA	NA	NA
1513	AHCFFILDR	Glyma.09G023000.1.p	PREDICTED: peroxidase E5-like [Vigna angularis]	3	393.531	0.57135	0.0032061	73.26	yes	1.187	0.806	0.921	1.027	0.946	1.112
1514	AHCFFILDR	Glyma.09G023000.1.p	PREDICTED: peroxidase E5-like [Vigna angularis]	3	393.531	0.08905	0.0012384	83.206	yes	0.996	0.807	1.018	1.041	1.06	1.077
1515	AHCGTFFNR	Glyma.16G164200.1.p	peroxidase precursor [Glycine max]	3	370.503	-1.6147	0.0023948	71.342	yes	1.019	0.646	1.018	1.295	1.063	0.958
1516	AHCGTFFNR	Glyma.16G164200.1.p	peroxidase precursor [Glycine max]	2	555.251	-1.174	0.017425	75.692	yes	1.089	1.002	1.04	0.96	0.904	1.005
1517	AHCNFILDR	Glyma.15G128700.1.p	peroxidase, pathogen-induced precursor [Glycine max]	3	382.522	0.076045	0.0032061	71.501	yes	NA	NA	NA	NA	NA	NA
1518	AHCNYAVNSYFQK	Glyma.05G021500.3.p	PREDICTED: PLASMODESMATA CALLOSE-BINDING PROTEIN 3-like isoform X3 [Vigna angularis]	3	534.577	-0.49317	6.3106e-06	102.52	yes	NA	NA	NA	NA	NA	NA
1519	AHCNYAVNSYFQR	Glyma.17G077900.1.p	PREDICTED: PLASMODESMATA CALLOSE-BINDING PROTEIN 3-like [Arachis ipaensis]	3	543.912	-0.31203	0.00020183	81.017	yes	0.95	1.045	0.876	0.9	1.102	1.127
1520	AHDAVFASR	Glyma.05G233200.1.p	PREDICTED: cytochrome P450 CYP736A12-like [Glycine max]	3	325.167	0.032429	0.0089821	62.582	yes	NA	NA	NA	NA	NA	NA
1521	AHDGGVVAVELSR	Glyma.03G226400.1.p	transducin/WD40 repeat protein [Medicago truncatula]	3	437.233	0.35578	0.037629	40.516	yes	1.068	0.844	1.055	0.986	0.91	1.137
1522	AHDGGVVAVELSR	Glyma.03G226400.1.p	transducin/WD40 repeat protein [Medicago truncatula]	3	437.233	0.7513	8.7324e-05	90.689	yes	1.123	1.042	0.794	1.118	0.718	1.205
1523	AHDVDHGLNLEK	Glyma.09G262000.1.p	PREDICTED: K(+) efflux antiporter 2, chloroplastic-like [Glycine max]	3	449.893	0.097383	8.1883e-07	124.67	yes	1.029	0.919	0.895	1.03	1.063	1.065
1524	AHDVDHGLNLEK	Glyma.09G262000.1.p	PREDICTED: K(+) efflux antiporter 2, chloroplastic-like [Glycine max]	4	337.672	-0.28099	0.00050843	76.927	yes	1.038	0.974	0.883	0.923	1.244	0.939
1525	AHEDLENRK	Glyma.12G241100.1.p	PREDICTED: quinone oxidoreductase 1 [Glycine max]	3	371.188	0.16442	0.0048172	70.256	yes	NA	NA	NA	NA	NA	NA
1526	AHEEALAK	Glyma.17G256900.1.p	PREDICTED: filament-like plant protein 4 [Glycine max]	3	290.156	0.64618	0.0047363	83.614	yes	0.95	1.204	0.942	1.016	1.019	0.87
1527	AHEEVIGLK	Glyma.06G193500.1.p	glutathione S-transferase GST 12 [Glycine max]	3	332.522	-0.19449	0.0060194	71.342	yes	0.934	0.772	0.678	1.26	1.119	1.236
1528	AHEEVIGLK	Glyma.06G193500.1.p	glutathione S-transferase GST 12 [Glycine max]	2	498.28	-0.75411	6.2353e-07	155.75	yes	0.855	0.808	0.926	1.013	1.265	1.134
1529	AHEHELK	Glyma.08G102000.1.p	PREDICTED: LOW QUALITY PROTEIN: probable zinc transporter protein DDB_G0291141 [Glycine max]	3	288.484	-0.56264	0.0080628	91.584	yes	0.809	1.045	0.821	1.053	1.146	1.125
1530	AHEHELK	Glyma.08G102000.1.p	PREDICTED: LOW QUALITY PROTEIN: probable zinc transporter protein DDB_G0291141 [Glycine max]	2	432.222	-0.81034	0.016846	111.28	yes	0.926	0.99	0.785	1.063	1.194	1.042
1531	AHFEMVNR	Glyma.07G173000.1.p	PREDICTED: G-type lectin S-receptor-like serine/threonine-protein kinase At1g34300 [Glycine max]	3	340.496	-0.84879	0.0051942	74.415	yes	NA	NA	NA	NA	NA	NA
1532	AHFEMVNR	Glyma.07G173000.1.p	PREDICTED: G-type lectin S-receptor-like serine/threonine-protein kinase At1g34300 [Glycine max]	3	340.496	-0.81782	0.039333	44.721	yes	1.073	0.977	0.883	0.817	0.887	1.362
1533	AHFEMVNR	Glyma.07G173000.1.p	PREDICTED: G-type lectin S-receptor-like serine/threonine-protein kinase At1g34300 [Glycine max]	3	340.496	0.27686	0.0058831	75.311	yes	0.433	1.015	1.108	0.771	1.401	1.271
1534	AHFETETTR	Glyma.08G051200.1.p	PREDICTED: eukaryotic peptide chain release factor GTP-binding subunit ERF3A-like isoform X2 [Glycine max]	3	364.509	-0.057466	0.00084954	84.498	no	0.886	1.118	0.776	1.001	0.858	1.361
1535	AHFETETTR	Glyma.08G051200.1.p	PREDICTED: eukaryotic peptide chain release factor GTP-binding subunit ERF3A-like isoform X2 [Glycine max]	2	546.259	-0.23761	8.396e-06	151.04	no	0.89	0.921	0.82	1.192	1.126	1.051
1536	AHGEDGVAIR	Glyma.05G005900.1.p	PREDICTED: mitogen-activated protein kinase kinase 3-like [Glycine max]	3	342.177	0.13431	0.00077515	82.75	yes	NA	NA	NA	NA	NA	NA
1537	AHGEDGVAIR	Glyma.05G005900.1.p	PREDICTED: mitogen-activated protein kinase kinase 3-like [Glycine max]	2	512.762	-0.25076	0.0034147	83.948	yes	0.938	1.025	0.86	0.879	1.273	1.025
1538	AHGEDGVAIR	Glyma.05G005900.1.p	PREDICTED: mitogen-activated protein kinase kinase 3-like [Glycine max]	3	342.177	-0.63921	0.00034792	99.442	yes	0.75	1.12	0.928	1.011	1.039	1.153
1539	AHGEHNLVAWAR	Glyma.13G216100.2.p	PREDICTED: serine/threonine-protein kinase CDL1-like [Glycine max]	4	340.927	-0.1307	0.0012776	70.552	no	0.955	0.985	0.988	1.153	0.827	1.092
1540	AHGGFSVFAGVGER	Glyma.10G267200.1.p	PREDICTED: ATP synthase subunit beta, mitochondrial [Glycine max]	3	464.234	-0.032089	0.00014876	84.605	no	0.871	1.144	1.086	1.067	0.876	0.956
1541	AHGGFSVFAGVGER	Glyma.10G267200.1.p	PREDICTED: ATP synthase subunit beta, mitochondrial [Glycine max]	3	464.234	-0.15159	0.00012981	92.247	no	0.995	1.422	0.896	0.9	0.958	0.829
1542	AHGGFSVFAGVGER	Glyma.10G267200.1.p	PREDICTED: ATP synthase subunit beta, mitochondrial [Glycine max]	3	464.234	-0.71431	0.00015943	85.522	no	0.987	1.767	0.559	1.328	0.37	0.989
1543	AHGGFSVFAGVGER	Glyma.10G267200.1.p	PREDICTED: ATP synthase subunit beta, mitochondrial [Glycine max]	4	348.427	-0.13359	0.040432	31.881	no	NA	NA	NA	NA	NA	NA
1544	AHGGFSVFAGVGER	Glyma.10G267200.1.p	PREDICTED: ATP synthase subunit beta, mitochondrial [Glycine max]	3	464.234	0.82127	3.2612e-05	100.04	no	0.937	1.143	0.923	1.07	0.997	0.929
1545	AHGGFSVFAGVGER	Glyma.10G267200.1.p	PREDICTED: ATP synthase subunit beta, mitochondrial [Glycine max]	3	464.234	0.13785	0.0069791	52.495	no	NA	NA	NA	NA	NA	NA
1546	AHGIDHLVIPTR	Glyma.05G225200.2.p	PREDICTED: putative dual specificity protein phosphatase DSP8 [Glycine max]	4	332.941	-0.35367	0.0085581	53.08	yes	1.07	1.117	1.012	0.811	0.9	1.09
1547	AHGLAPEIPEDLYHLIK	Glyma.17G134800.1.p	PREDICTED: 40S ribosomal protein S13 [Glycine max]	4	479.762	0.3949	2.7182e-08	117.93	yes	0.875	1.196	0.908	1.107	0.986	0.929
1548	AHGLAPEIPEDLYHLIK	Glyma.17G134800.1.p	PREDICTED: 40S ribosomal protein S13 [Glycine max]	4	479.762	0.34018	0.0042718	53.377	yes	1.017	0.913	0.911	1.083	1.03	1.046
1549	AHGLLMGGGGK	Glyma.10G132300.1.p	PREDICTED: ammonium transporter 1 member 1 [Glycine max]	3	338.511	-0.12226	0.00045149	70.856	yes	0.913	0.836	0.867	1.077	1.098	1.21
1550	AHHEQLSVGEITNSAFEPSSMMAK	Glyma.05G110200.1.p	PREDICTED: tubulin alpha-3 chain [Glycine max]	4	651.057	-0.38321	0.00037428	117.84	yes	NA	NA	NA	NA	NA	NA
1551	AHHEQLSVGEITNSAFEPSSMMAK	Glyma.05G110200.1.p	PREDICTED: tubulin alpha-3 chain [Glycine max]	4	659.055	-0.24201	0.0011351	117.84	yes	0.787	1.065	0.815	1.114	1.065	1.154
1552	AHHFHMGSNK	Glyma.11G211100.3.p	PREDICTED: probable leucine-rich repeat receptor-like protein kinase At5g49770 [Glycine max]	4	296.137	-0.79419	0.0031212	71.501	yes	0.649	1.953	0.661	1.068	0.937	0.733
1553	AHHLLPSDLELVK	Glyma.11G039900.1.p	vacuolar protein sorting protein [Medicago truncatula]	4	368.712	-0.13866	0.014282	46.352	yes	NA	NA	NA	NA	NA	NA
1554	AHHMDMAHHNEPAMR	Glyma.04G076300.1.p	PREDICTED: probable sarcosine oxidase [Glycine max]	4	454.941	0.084264	0.010958	46.069	yes	0.809	0.751	0.778	1.105	0.741	1.816
1555	AHHMDMAHHNEPAMR	Glyma.04G076300.1.p	PREDICTED: probable sarcosine oxidase [Glycine max]	5	364.154	0.16562	0.0024715	52.576	yes	NA	NA	NA	NA	NA	NA
1556	AHHMDMAHHNEPAMR	Glyma.04G076300.1.p	PREDICTED: probable sarcosine oxidase [Glycine max]	5	360.955	-0.92848	0.00011439	61.11	yes	NA	NA	NA	NA	NA	NA
1557	AHIFAVSMFDDFDR	Glyma.03G002400.1.p	PREDICTED: eukaryotic translation initiation factor 3 subunit B-like [Glycine max]	3	557.593	-0.16105	0.00014716	80.69	no	0.996	1.1	0.913	0.99	0.954	1.048
1558	AHIFLLEHPNPK	Glyma.18G220500.1.p	vestitone reductase [Glycine max]	4	354.7	0.086208	6.3992e-06	121.73	no	0.918	0.778	0.869	1.129	1.216	1.09
1559	AHIFLLEHPNPK	Glyma.18G220500.1.p	vestitone reductase [Glycine max]	3	472.598	0.37769	0.00044048	80.688	no	0.728	0.952	0.949	1.017	1.135	1.219
1560	AHIMEIQVNGGSIAQK	Glyma.10G223400.1.p	PREDICTED: 60S ribosomal protein L3 [Glycine max]	3	571.298	-0.19037	0.00025	65.895	yes	1.16	0.972	1.016	0.956	0.956	0.941
1561	AHKDTLIMTSR	Glyma.07G103000.3.p	ketose-bisphosphate aldolase class-II family protein [Arabidopsis thaliana]	3	424.896	0.54259	0.0056336	59.84	yes	0.936	1.001	0.907	1.063	1.005	1.088
1562	AHLGIVTALAFSPDSR	Glyma.07G218700.1.p	PREDICTED: SEC12-like protein 2 [Glycine max]	3	552.302	0.48319	1.7036e-05	79.875	yes	0.968	0.911	1.028	0.95	1.166	0.978
1563	AHLGQAAVSAAK	Glyma.10G028700.3.p	PREDICTED: methylcrotonoyl-CoA carboxylase subunit alpha, mitochondrial-like [Glycine max]	3	375.212	0.39269	0.00044048	79.148	yes	NA	NA	NA	NA	NA	NA
1564	AHLIQALK	Glyma.19G089800.2.p	PREDICTED: chloride channel protein CLC-b-like isoform X2 [Glycine max]	3	298.524	-0.7111	0.0075954	66.994	yes	NA	NA	NA	NA	NA	NA
1565	AHLIQALK	Glyma.19G089800.2.p	PREDICTED: chloride channel protein CLC-b-like isoform X2 [Glycine max]	3	298.524	-0.2531	0.0075954	66.994	yes	NA	NA	NA	NA	NA	NA
1566	AHLKDVIR	Glyma.13G220000.2.p	PREDICTED: ABC transporter C family member 2-like [Glycine max]	4	238.649	-0.97896	0.013621	62.717	no	1.124	1.042	0.972	1.023	0.864	0.974
1567	AHLKDVIR	Glyma.13G220000.2.p	PREDICTED: ABC transporter C family member 2-like [Glycine max]	4	238.649	-1.6635	0.0079344	68.915	no	1.109	0.903	1.081	1.014	0.989	0.904
1568	AHLLFDFHQVVDGLR	Glyma.03G139200.1.p	PREDICTED: adenylosuccinate synthetase 2, chloroplastic-like [Glycine max]	4	442.489	-0.19183	4.8905e-05	80.69	no	0.821	0.873	0.574	0.478	1.026	2.227
1569	AHLQEIDR	Glyma.16G047400.1.p	aminopeptidase [Medicago truncatula]	3	327.842	0.47203	0.043684	40.103	yes	NA	NA	NA	NA	NA	NA
1570	AHLQSYIQTHYAAPR	Glyma.18G156500.1.p	PREDICTED: probable mitochondrial-processing peptidase subunit beta [Glycine max]	4	439.729	-0.21034	7.0067e-06	98.156	yes	NA	1.245	NA	0.755	NA	NA
1571	AHLQSYIQTHYAAPR	Glyma.18G156500.1.p	PREDICTED: probable mitochondrial-processing peptidase subunit beta [Glycine max]	3	585.969	-0.0028432	7.9173e-06	103.44	yes	NA	NA	NA	NA	NA	NA
1572	AHLQSYIQTHYTAPR	Glyma.08G346200.1.p	PREDICTED: probable mitochondrial-processing peptidase subunit beta [Glycine max]	4	447.231	0.27005	6.7271e-05	90.697	yes	0.938	1.386	0.455	1.114	1.154	0.952
1573	AHLQSYIQTHYTAPR	Glyma.08G346200.1.p	PREDICTED: probable mitochondrial-processing peptidase subunit beta [Glycine max]	4	447.231	-0.21746	0.004106	56.414	yes	NA	NA	NA	NA	NA	NA
1574	AHLYEHK	Glyma.08G035300.1.p	monosaccharide transporter [Glycine max]	3	299.824	-0.25746	0.0093956	88.627	no	NA	NA	NA	NA	NA	NA
1575	AHLYEHK	Glyma.08G035300.1.p	monosaccharide transporter [Glycine max]	3	299.824	-0.49697	0.0031165	109.88	no	1.039	1.066	1.028	0.84	1.134	0.893
1576	AHMGIFTELGVLYAR	Glyma.14G058300.1.p	PREDICTED: clathrin heavy chain 2 [Glycine max]	3	565.296	0.096417	0.00028063	64.121	no	NA	NA	NA	NA	NA	NA
1577	AHMQVPR	Glyma.10G243700.1.p	PREDICTED: perakine reductase-like isoform X1 [Vigna angularis]	3	285.482	-0.84163	0.034918	44.803	yes	NA	NA	NA	NA	NA	NA
1578	AHNIVVAER	Glyma.02G238100.4.p	PREDICTED: nicotinate-nucleotide pyrophosphorylase [carboxylating], chloroplastic-like [Glycine max]	2	504.783	-0.34295	0.0017819	107.9	yes	0.847	1.322	0.717	1.015	1.051	1.048
1579	AHPANDQASK	Glyma.13G280700.1.p	PREDICTED: trafficking protein particle complex II-specific subunit 130 homolog [Glycine max]	3	346.837	-0.39295	0.056722	40.058	no	NA	NA	NA	NA	NA	NA
1580	AHPFWSR	Glyma.08G059700.1.p	PREDICTED: sugar carrier protein C-like [Glycine max]	3	300.821	-0.23669	0.027243	59.641	yes	0.985	1.221	1.007	0.97	0.806	1.011
1581	AHPFWSR	Glyma.08G059700.1.p	PREDICTED: sugar carrier protein C-like [Glycine max]	3	300.821	0.11028	0.062366	44.531	yes	NA	NA	NA	NA	NA	NA
1582	AHPLICVPVPR	Glyma.10G092500.1.p	PREDICTED: cytochrome P450 93A3-like [Glycine max]	3	420.241	-0.45308	0.00027635	79.474	yes	0.914	0.923	0.963	0.864	1.24	1.096
1583	AHPLICVPVPR	Glyma.10G092500.1.p	PREDICTED: cytochrome P450 93A3-like [Glycine max]	3	420.241	-0.29333	0.00071686	69.598	yes	NA	NA	NA	NA	NA	NA
1584	AHPWLSDR	Glyma.12G180400.1.p	PREDICTED: BTB/POZ domain-containing protein At3g44820-like isoform X1 [Glycine max]	3	327.835	-0.19065	0.040221	47.849	yes	0.99	1.239	0.869	0.908	0.942	1.053
1585	AHQAPFR	Glyma.12G017700.1.p	PREDICTED: ATPase family AAA domain-containing protein 3-B-like [Glycine max]	3	276.149	-1.07	0.016732	64.398	no	NA	NA	NA	NA	NA	NA
1586	AHQAPFR	Glyma.12G017700.1.p	PREDICTED: ATPase family AAA domain-containing protein 3-B-like [Glycine max]	2	413.72	0.032523	0.021306	102.29	no	0.875	0.959	0.767	1.172	1.064	1.162
1587	AHQEALAYTGVR	Glyma.05G045500.2.p	endonuclease or glycosyl hydrolase [Medicago truncatula]	3	439.23	0.25142	0.0024098	62.466	yes	0.815	1.183	0.983	0.938	1.279	0.801
1588	AHQGHLVLFLGNK	Glyma.13G320200.1.p	PREDICTED: AP-2 complex subunit alpha-1-like [Glycine max]	4	359.206	-0.6852	0.000774	57.785	no	1.016	0.782	1.098	1.086	1.045	0.972
1589	AHQLVMEGFNWCQDK	Glyma.18G129700.1.p	PREDICTED: serine/threonine-protein phosphatase PP2A-2 catalytic subunit-like [Glycine max]	3	626.947	-0.59673	3.1106e-06	102.87	no	NA	NA	NA	NA	NA	NA
1590	AHQLVMEGFNWCQDK	Glyma.18G129700.1.p	PREDICTED: serine/threonine-protein phosphatase PP2A-2 catalytic subunit-like [Glycine max]	3	621.615	-0.096391	2.0242e-09	125.82	no	1.184	1.079	1.197	0.816	0.802	0.923
1591	AHQLVQEGLK	Glyma.20G100200.2.p	PREDICTED: phytochrome-associated serine/threonine-protein phosphatase [Cucumis melo]	3	374.88	-0.17789	0.00034758	107.9	yes	0.904	0.823	1.029	1.027	1.236	0.98
1592	AHQLVQEGLK	Glyma.20G100200.2.p	PREDICTED: phytochrome-associated serine/threonine-protein phosphatase [Cucumis melo]	2	561.817	-1.0141	1.5042e-13	172.21	yes	0.896	0.973	0.869	1.097	1.098	1.067
1593	AHQVVEDGYEFFAK	Glyma.08G018500.1.p	PREDICTED: serine/threonine-protein phosphatase PP1 [Glycine max]	3	547.263	-0.55971	5.156e-06	105.03	no	0.993	1.014	0.836	1.09	1.119	0.948
1594	AHQVVEDGYEFFANR	Glyma.03G251500.2.p	PREDICTED: serine/threonine-protein phosphatase PP1 [Glycine max]	3	594.613	-0.40447	1.8783e-06	108.72	no	NA	NA	NA	NA	NA	NA
1595	AHQVVEDGYEFFSNR	Glyma.02G006000.2.p	PREDICTED: serine/threonine-protein phosphatase PP1-like [Glycine max]	3	599.945	-0.18598	4.6651e-05	92.856	yes	NA	NA	NA	NA	NA	NA
1596	AHSAALTDFGGVGDGK	Glyma.18G236700.1.p	PREDICTED: probable polygalacturonase [Glycine max]	3	501.579	0.46318	9.1444e-15	142.38	yes	NA	NA	NA	NA	NA	NA
1597	AHSAVVLK	Glyma.09G002100.1.p	PREDICTED: dynamin-2B-like isoform X1 [Glycine max]	3	275.504	-1.0339	0.010548	69.383	no	0.809	0.669	0.85	1.207	1.208	1.258
1598	AHSLVCVPLAR	Glyma.13G173500.1.p	2-hydroxyisoflavanone synthase precursor [Glycine max]	3	408.229	-0.11556	0.00015273	106.42	yes	0.879	0.472	0.979	1.088	1.4	1.183
1599	AHSVYYR	Glyma.04G015300.1.p	PREDICTED: dolichyl-diphosphooligosaccharide--protein glycosyltransferase subunit 1A-like [Glycine max]	3	299.152	-0.67348	0.0054687	92.279	no	0.707	1.235	0.815	1.055	1.165	1.023
1600	AHSVYYR	Glyma.04G015300.1.p	PREDICTED: dolichyl-diphosphooligosaccharide--protein glycosyltransferase subunit 1A-like [Glycine max]	2	448.225	0.12165	0.016643	116	no	0.841	1.315	0.821	1.119	0.912	0.992
1601	AHSVYYR	Glyma.04G015300.1.p	PREDICTED: dolichyl-diphosphooligosaccharide--protein glycosyltransferase subunit 1A-like [Glycine max]	3	299.152	0.6209	0.0054687	92.279	no	NA	NA	NA	NA	NA	NA
1602	AHSVYYR	Glyma.04G015300.1.p	PREDICTED: dolichyl-diphosphooligosaccharide--protein glycosyltransferase subunit 1A-like [Glycine max]	2	448.225	0.64002	0.020813	107.55	no	0.882	1.254	0.803	1.102	0.924	1.033
1603	AHTDAGGIILLFQDHK	Glyma.07G264200.1.p	PREDICTED: 1-aminocyclopropane-1-carboxylate oxidase-like [Glycine max]	4	434.734	0.065316	0.066038	33.842	yes	NA	NA	NA	NA	NA	NA
1604	AHTDALWAR	Glyma.09G016800.1.p	PREDICTED: enhancer of mRNA-decapping protein 4-like [Glycine max]	3	347.514	-0.93469	0.0013702	77.058	no	1.072	1.171	0.714	1.077	0.996	0.97
1605	AHTDVVTAIATPIDNSDMIVTASR	Glyma.08G051600.1.p	guanine nucleotide-binding protein subunit beta-like protein [Glycine max]	3	838.755	-0.38413	0.0011181	90.464	no	0.881	0.755	1.052	1.127	1.059	1.126
1606	AHTDVVTAIATPIDNSDMIVTASR	Glyma.08G051600.1.p	guanine nucleotide-binding protein subunit beta-like protein [Glycine max]	3	838.755	0.50762	0.0012534	86.539	no	0.979	1.493	0.686	1.012	0.9	0.929
1607	AHTDVVTAIATPIDNSDMIVTASR	Glyma.08G051600.1.p	guanine nucleotide-binding protein subunit beta-like protein [Glycine max]	3	838.755	-0.70448	0.00095903	91.276	no	1.002	1.083	1.013	0.967	0.959	0.977
1608	AHTDVVTAIATPIDNSDMIVTASR	Glyma.08G051600.1.p	guanine nucleotide-binding protein subunit beta-like protein [Glycine max]	3	833.423	0.047861	0.0003474	124.2	no	1.198	1.03	0.514	1.475	0.443	1.341
1609	AHTFVSPR	Glyma.10G028300.1.p	sucrose-binding protein 2 precursor [Glycine max]	3	305.5	-0.7972	0.0030901	94.262	no	NA	NA	NA	NA	NA	NA
1610	AHTHDIR	Glyma.U030200.2.p	PREDICTED: cirhin-like isoform X2 [Glycine max]	3	283.816	-0.5587	0.0070211	95.957	yes	0.917	0.808	1.124	1.1	1.092	0.958
1611	AHTQEEFIR	Glyma.08G252600.1.p	PREDICTED: LOW QUALITY PROTEIN: auxin transport protein BIG-like [Glycine max]	3	377.524	-0.30401	2.0431e-05	123.69	no	1.012	1.002	0.897	0.977	1.094	1.018
1612	AHTQEEFIR	Glyma.08G252600.1.p	PREDICTED: LOW QUALITY PROTEIN: auxin transport protein BIG-like [Glycine max]	2	565.783	-0.04958	0.027093	71.379	no	0.987	0.997	0.852	1.05	1.07	1.045
1613	AHTQEEFIR	Glyma.08G252600.1.p	PREDICTED: LOW QUALITY PROTEIN: auxin transport protein BIG-like [Glycine max]	3	377.524	-0.5581	0.0001407	122.13	no	0.993	0.94	0.996	0.885	1.16	1.026
1614	AHVDIGDILGVR	Glyma.03G109000.2.p	PREDICTED: lysine--tRNA ligase, chloroplastic/mitochondrial [Glycine max]	3	422.238	0.71448	0.00056177	74.841	yes	NA	NA	NA	NA	NA	NA
1615	AHVEDINK	Glyma.04G032600.1.p	glucose-6-phosphate isomerase, cytosolic [Cajanus cajan]	3	309.163	-0.086533	0.0026197	97.071	yes	1.016	0.8	0.974	1.034	1.095	1.081
1616	AHVIFYPSFVNVETIR	Glyma.01G219000.1.p	PREDICTED: probable copper-transporting ATPase HMA5 [Glycine max]	3	631.34	0.18344	2.5131e-10	130.1	yes	NA	NA	NA	NA	NA	NA
1617	AHVIVIGATNRPNSIDPALR	Glyma.03G182800.1.p	PREDICTED: cell division cycle protein 48 homolog [Glycine max]	4	529.301	0.086122	0.0015106	52.862	no	0.965	0.956	0.831	1.06	1.02	1.168
1618	AHVSTVVK	Glyma.13G054400.1.p	PREDICTED: receptor-like protein kinase FERONIA isoform X1 [Glycine max]	3	280.836	0.56758	0.022265	49.058	yes	NA	NA	NA	NA	NA	NA
1619	AHVTHPELK	Glyma.02G196900.3.p	PREDICTED: ribosome biogenesis protein NSA2 homolog [Glycine max]	4	258.646	-0.26426	0.0073584	69.198	yes	NA	NA	NA	NA	NA	NA
1620	AIAALAGETIVK	Glyma.06G025900.1.p	PREDICTED: protein RCC2-like [Glycine max]	3	386.236	0.12293	7.0797e-05	99.815	yes	0.982	0.888	0.934	1.095	1.002	1.1
1621	AIAALAGETIVK	Glyma.06G025900.1.p	PREDICTED: protein RCC2-like [Glycine max]	2	578.85	0.011689	1.6587e-10	148.32	yes	0.98	0.903	0.963	1.06	1.125	0.969
1622	AIAALVEELNIPEAK	Glyma.03G239000.3.p	PREDICTED: mevalonate kinase-like isoform X1 [Glycine max]	3	527.635	-0.32094	3.6676e-07	116.24	yes	0.869	0.934	0.921	0.993	1.065	1.219
1623	AIADGSLLDFLR	Glyma.12G161300.1.p	phosphoenolpyruvate carboxylase, housekeeping isozyme [Glycine max]	2	645.856	0.038146	1.1048e-05	128.81	no	0.971	0.868	0.814	1.008	1.197	1.142
1624	AIADGSLLDFLR	Glyma.12G161300.1.p	phosphoenolpyruvate carboxylase, housekeeping isozyme [Glycine max]	3	430.907	0.75411	2.6828e-05	110.38	no	0.766	1.16	0.7	1.037	0.995	1.341
1625	AIADGSLLDFMR	Glyma.12G229400.3.p	PREDICTED: phosphoenolpyruvate carboxylase isoform X1 [Glycine max]	2	662.832	0.36911	0.023732	54.259	no	0.75	0.86	0.936	1.019	1.269	1.166
1626	AIADGSLLDFMR	Glyma.12G229400.3.p	PREDICTED: phosphoenolpyruvate carboxylase isoform X1 [Glycine max]	3	442.224	0.86365	0.0017271	64.82	no	0.959	0.743	0.895	1.217	1.055	1.131
1627	AIADGSLLDFMR	Glyma.12G229400.3.p	PREDICTED: phosphoenolpyruvate carboxylase isoform X1 [Glycine max]	3	442.224	0.2372	0.013578	46.352	no	1.52	1.613	0.372	0.699	1.354	0.442
1628	AIADGSLLDFMR	Glyma.12G229400.3.p	PREDICTED: phosphoenolpyruvate carboxylase isoform X1 [Glycine max]	2	654.834	-0.36103	1.1275e-43	225.01	no	0.944	0.844	0.873	1.093	1.162	1.083
1629	AIADGSLLDFMR	Glyma.12G229400.3.p	PREDICTED: phosphoenolpyruvate carboxylase isoform X1 [Glycine max]	3	436.892	0.35662	0.00063722	73.499	no	1.211	1.088	0.602	1.251	1.426	0.422
1630	AIADMGFHR	Glyma.04G145400.1.p	PREDICTED: DEAD-box ATP-dependent RNA helicase 27-like [Glycine max]	3	339.836	-0.42982	0.0011655	89.142	yes	1.04	1.183	1.062	0.922	0.888	0.905
1631	AIAEIVSSMVDLSHK	Glyma.04G192900.1.p	PREDICTED: elongator complex protein 3 [Glycine max]	3	533.952	-0.18635	4.3361e-09	111.79	yes	0.799	1.08	0.858	1.055	1.005	1.203
1632	AIAESFLGSTVK	Glyma.18G287800.1.p	PREDICTED: heat shock cognate 70 kDa protein 2-like isoform X1 [Glycine max]	3	408.227	0.09379	4.8667e-05	91.549	yes	1.07	0.791	0.919	1.065	1.081	1.074
1633	AIAESFLGSTVK	Glyma.18G287800.1.p	PREDICTED: heat shock cognate 70 kDa protein 2-like isoform X1 [Glycine max]	2	611.838	-0.21531	1.4883e-14	147.91	yes	0.796	0.867	0.832	1.114	1.239	1.152
1634	AIAGLFSAEAR	Glyma.07G036400.1.p	PREDICTED: phospholipid:diacylglycerol acyltransferase 1-like [Glycine max]	2	553.304	-0.094237	0.00087985	109.29	yes	0.877	0.858	0.882	1.095	1.214	1.073
1635	AIALDPSDAAPHLLK	Glyma.14G182600.1.p	PREDICTED: putative adenylate cyclase 3 [Glycine max]	3	511.287	-0.33109	6.2914e-05	79.492	yes	NA	NA	NA	NA	NA	NA
1636	AIALTVDTPILGR	Glyma.08G096800.1.p	PREDICTED: peroxisomal (S)-2-hydroxy-acid oxidase GLO1 [Glycine max]	2	670.401	-0.11608	0.0021142	74.962	yes	NA	NA	NA	NA	NA	NA
1637	AIANECQANFISVK	Glyma.03G182800.1.p	PREDICTED: cell division cycle protein 48 homolog [Glycine max]	3	522.264	-0.67828	7.82e-06	103.44	no	0.943	0.859	0.8	1.126	1.081	1.191
1638	AIANECQANFISVK	Glyma.03G182800.1.p	PREDICTED: cell division cycle protein 48 homolog [Glycine max]	2	782.893	-0.1182	3.982e-32	184.31	no	0.898	0.881	0.83	1.126	1.162	1.103
1639	AIASFEEMGIKDDLLR	Glyma.15G158800.1.p	PREDICTED: eukaryotic initiation factor 4A-3 [Glycine max]	3	603.313	0.27554	9.4696e-20	143.21	yes	1.126	1.051	0.947	0.93	1.035	0.911
1640	AIASNIDANFLK	Glyma.06G029400.1.p	PREDICTED: 26S protease regulatory subunit 10B homolog A [Glycine max]	2	638.848	0.21672	7.5518e-28	190.86	yes	1.003	0.994	0.951	1.024	0.973	1.056
1641	AIASNIEANFLK	Glyma.14G071000.1.p	PREDICTED: 26S protease regulatory subunit 10B homolog A [Glycine max]	2	645.856	-0.021776	6.4774e-15	166.97	yes	NA	NA	NA	NA	NA	NA
1642	AIAVECGILNSYADATEPNIIEGK	Glyma.09G061200.5.p	PREDICTED: calcium-transporting ATPase 8, plasma membrane-type [Glycine max]	4	637.82	-0.08574	0.0018251	82.609	yes	1.074	1.024	1.054	0.896	0.934	1.018
1643	AIAVECGILNSYADATEPNIIEGK	Glyma.09G061200.5.p	PREDICTED: calcium-transporting ATPase 8, plasma membrane-type [Glycine max]	3	850.091	0.13173	0.001398	96.379	yes	NA	NA	NA	NA	NA	NA
1644	AICCTPDLAK	Glyma.15G048300.1.p	PREDICTED: transmembrane protein 87B-like [Glycine max]	2	574.776	-0.45398	1.5525e-05	141.48	yes	1.248	1.187	1.078	0.799	0.87	0.818
1645	AICFCIR	Glyma.14G098700.1.p	PREDICTED: zinc finger protein ZAT3-like [Lupinus angustifolius]	2	470.231	0.13528	0.047744	86.627	yes	1.068	0.979	0.912	0.954	1.025	1.062
1646	AICTEAGLLALR	Glyma.13G130400.1.p	PREDICTED: 26S proteasome regulatory subunit 4 homolog A [Glycine max]	2	644.358	-0.11029	4.3038e-05	111.27	no	NA	NA	NA	NA	NA	NA
1647	AICTEAGLLALR	Glyma.13G130400.1.p	PREDICTED: 26S proteasome regulatory subunit 4 homolog A [Glycine max]	3	429.908	0.31668	0.00048206	77.533	no	NA	NA	NA	NA	NA	NA
1648	AIDATTTIDDTTFNPFIK	Glyma.08G235900.2.p	PREDICTED: probable LRR receptor-like serine/threonine-protein kinase At1g56130 isoform X1 [Glycine max]	3	662.002	-0.27239	3.7404e-41	190.27	yes	1.13	1.106	1.012	0.902	0.947	0.902
1649	AIDDWLPITSSR	Glyma.16G062500.1.p	PREDICTED: lysine histidine transporter 1 isoform X3 [Glycine max]	2	687.357	-0.43215	2.9497e-08	141.71	yes	0.978	1.018	0.816	1.135	0.968	1.086
1650	AIDDWLPITSSR	Glyma.16G062500.1.p	PREDICTED: lysine histidine transporter 1 isoform X3 [Glycine max]	3	458.574	0.78314	0.0018042	67.93	yes	1.004	0.879	0.97	1.165	0.914	1.068
1651	AIDEYASLK	Glyma.08G048800.1.p	PREDICTED: 26S proteasome non-ATPase regulatory subunit 1 homolog A [Glycine max]	2	505.264	0	4.5877e-07	146.81	no	NA	NA	NA	NA	NA	NA
1652	AIDEYASLK	Glyma.08G048800.1.p	PREDICTED: 26S proteasome non-ATPase regulatory subunit 1 homolog A [Glycine max]	3	337.178	0.15586	0.00089999	83.206	no	0.858	1.076	0.724	1.088	1.081	1.173
1653	AIDFCEEVK	Glyma.12G032300.1.p	peroxisomal ascorbate peroxidase [Glycine max]	2	555.76	-0.31596	0.00014652	133.23	yes	1.059	1.014	1.067	0.893	1.037	0.929
1654	AIDFCEEVK	Glyma.12G032300.1.p	peroxisomal ascorbate peroxidase [Glycine max]	3	370.843	0.52091	0.00041501	103.83	yes	1.043	0.979	1.021	0.984	0.989	0.985
1655	AIDFCEEVKEK	Glyma.12G032300.1.p	peroxisomal ascorbate peroxidase [Glycine max]	3	456.555	-0.40843	1.5106e-07	143.96	yes	1.164	0.969	1.059	0.927	0.948	0.932
1656	AIDFCQEVK	Glyma.11G107200.1.p	PREDICTED: L-ascorbate peroxidase 3, peroxisomal [Glycine max]	3	370.515	0.65387	0.0045536	71.501	yes	NA	NA	NA	NA	NA	NA
1657	AIDFTPESR	Glyma.02G086100.1.p	PREDICTED: RNA-dependent RNA polymerase 1 [Glycine max]	2	518.259	-1.2036	0.016233	76.679	yes	NA	NA	NA	NA	NA	NA
1658	AIDFVGAGASNFK	Glyma.02G310900.1.p	PREDICTED: Niemann-Pick C1 protein-like isoform X1 [Glycine max]	3	432.891	0.60365	5.7717e-06	102.4	no	0.924	0.938	0.85	1.095	1.03	1.163
1659	AIDFVGAGASNFK	Glyma.02G310900.1.p	PREDICTED: Niemann-Pick C1 protein-like isoform X1 [Glycine max]	2	648.833	0.082854	2.3691e-18	160.52	no	1.043	0.92	0.913	0.971	1.073	1.079
1660	AIDGALGILK	Glyma.09G269500.1.p	2'-hydroxydihydrodaidzein reductase [Glycine max]	2	485.8	-0.75546	4.9058e-05	130.75	yes	0.752	0.845	0.642	1.214	1.335	1.213
1661	AIDGALGILK	Glyma.09G269500.1.p	2'-hydroxydihydrodaidzein reductase [Glycine max]	3	324.203	-0.39882	0.002858	66.692	yes	0.729	0.87	0.642	1.19	1.515	1.053
1662	AIDGALGIMK	Glyma.18G220500.1.p	vestitone reductase [Glycine max]	2	494.778	0.00057526	4.9058e-05	130.75	no	0.927	0.899	0.814	1.081	1.13	1.15
1663	AIDHGFIIGPELK	Glyma.08G121700.1.p	ABA induced plasma membrane protein [Medicago truncatula]	3	470.598	0.49417	0.0026097	57.175	yes	NA	NA	NA	NA	NA	NA
1664	AIDHVYEK	Glyma.06G193500.1.p	glutathione S-transferase GST 12 [Glycine max]	3	325.503	0.24414	0.042396	50.127	yes	NA	NA	NA	NA	NA	NA
1665	AIDHVYEK	Glyma.06G193500.1.p	glutathione S-transferase GST 12 [Glycine max]	3	325.503	0.1225	0.0088548	73.616	yes	0.807	0.93	0.748	1.085	1.262	1.167
1666	AIDHVYEK	Glyma.06G193500.1.p	glutathione S-transferase GST 12 [Glycine max]	2	487.751	-0.50441	0.0036035	119.29	yes	0.833	0.794	0.788	1.167	1.227	1.191
1667	AIDIAANEILGVATPGQVDQAQLNR	Glyma.08G031800.1.p	PREDICTED: mitochondrial-processing peptidase subunit alpha-like [Glycine max]	4	645.096	-0.11017	0.0015892	70.452	yes	NA	NA	NA	NA	NA	NA
1668	AIDIAANEILGVATPGQVDQAQLNR	Glyma.08G031800.1.p	PREDICTED: mitochondrial-processing peptidase subunit alpha-like [Glycine max]	3	859.793	-0.20559	0.00049404	124.2	yes	1.483	1.037	1.197	0.581	0.611	1.091
1669	AIDIAANEILGVATPGQVDQAQLNR	Glyma.08G031800.1.p	PREDICTED: mitochondrial-processing peptidase subunit alpha-like [Glycine max]	3	859.793	0.03708	0.00049404	125.23	yes	1.23	0.348	0.64	1.207	1.197	1.377
1670	AIDIYLK	Glyma.09G085200.1.p	PREDICTED: BTB/POZ domain-containing protein At1g30440-like [Glycine max]	2	418.25	-0.23815	0.036787	92.692	yes	NA	NA	NA	NA	NA	NA
1671	AIDLIDEAGSR	Glyma.06G165200.2.p	PREDICTED: chaperone protein ClpC, chloroplastic [Glycine max]	2	580.301	0.1866	0.0010575	96.113	no	0.972	0.928	0.836	1.03	1.064	1.17
1672	AIDLSMK	Glyma.17G208000.1.p	PREDICTED: cytochrome b-c1 complex subunit 7-2 [Eucalyptus grandis]	2	397.21	-0.6425	0.065422	63.287	no	NA	NA	NA	NA	NA	NA
1673	AIDLSMK	Glyma.17G208000.1.p	PREDICTED: cytochrome b-c1 complex subunit 7-2 [Eucalyptus grandis]	3	265.142	-1.4193	0.0080334	85.306	no	1.07	1.036	0.99	0.936	1.001	0.967
1674	AIDLSMK	Glyma.17G208000.1.p	PREDICTED: cytochrome b-c1 complex subunit 7-2 [Eucalyptus grandis]	3	265.142	-0.197	0.015898	66.994	no	1.038	1.076	1.031	0.754	1.26	0.841
1675	AIDLSMK	Glyma.17G208000.1.p	PREDICTED: cytochrome b-c1 complex subunit 7-2 [Eucalyptus grandis]	2	389.212	-0.41543	0.015484	114.02	no	1.201	1.161	1.013	0.886	0.846	0.893
1676	AIDLSMK	Glyma.17G208000.1.p	PREDICTED: cytochrome b-c1 complex subunit 7-2 [Eucalyptus grandis]	3	259.811	-0.49329	0.0080628	94.669	no	1.071	0.978	1.04	0.932	1.002	0.977
1677	AIDLSMKHEYLPDNLQSMQTPFR	Glyma.17G208000.1.p	PREDICTED: cytochrome b-c1 complex subunit 7-2 [Eucalyptus grandis]	4	692.336	-0.40347	0.0003932	54.834	yes	0.724	1.34	1.034	1.27	0.807	0.824
1678	AIDLSMKHEYLPDNLQSMQTPFR	Glyma.17G208000.1.p	PREDICTED: cytochrome b-c1 complex subunit 7-2 [Eucalyptus grandis]	4	692.336	-0.28411	0.00047041	47.499	yes	1.024	0.885	1.177	0.913	1.031	0.969
1679	AIDLWSAIK	Glyma.18G201100.1.p	PREDICTED: GDSL esterase/lipase CPRD49-like [Glycine max]	2	508.792	0.1757	0.00010897	135.83	yes	NA	NA	NA	NA	NA	NA
1680	AIDNIFK	Glyma.11G185500.1.p	PREDICTED: T-complex protein 1 subunit beta-like [Glycine max]	2	410.732	0.68122	0.019088	106.76	no	1.045	0.95	0.945	0.996	1.005	1.059
1681	AIDRPLFGDFWER	Glyma.14G075000.1.p	PREDICTED: S-adenosyl-L-methionine-dependent tRNA 4-demethylwyosine synthase-like [Glycine max]	3	541.276	0.10152	0.00073716	71.176	no	0.85	0.709	0.642	1.194	1.261	1.344
1682	AIDVIPLLTPVVMEK	Glyma.10G124800.1.p	PREDICTED: probable voltage-gated potassium channel subunit beta [Glycine max]	3	551.988	0	0.0011244	75.102	no	NA	NA	NA	NA	NA	NA
1683	AIEAAQVDR	Glyma.08G211300.3.p	GDP-fucose protein O-fucosyltransferase [Medicago truncatula]	2	486.759	0.43062	0.016233	74.92	yes	0.891	1.365	0.84	0.941	0.938	1.026
1684	AIEALKEESR	Glyma.14G045100.1.p	PREDICTED: abscisic-aldehyde oxidase-like [Glycine max]	3	382.544	-0.3351	0.0017109	82.287	yes	1.11	0.956	1.05	0.933	1.025	0.926
1685	AIEALKR	Glyma.08G360000.5.p	transmembrane protein, putative [Medicago truncatula]	3	267.504	-0.96989	0.051094	56.51	no	1.072	0.957	0.969	1.039	1.031	0.932
1686	AIEANDGK	Glyma.08G115600.1.p	PREDICTED: mitochondrial dicarboxylate/tricarboxylate transporter DTC-like [Glycine max]	2	409.206	-0.29993	0.006524	111.82	no	0.828	1.017	0.863	1.075	1.133	1.085
1687	AIEAYLLAHPDYN	Glyma.07G243500.2.p	stress-induced protein SAM22 [Glycine max]	2	745.37	0.11923	4.3831e-05	103.91	yes	1.08	0.951	0.955	1.04	1.013	0.962
1688	AIEAYLLAHPDYN	Glyma.07G243500.2.p	stress-induced protein SAM22 [Glycine max]	3	497.249	0.52314	0.0011179	66.267	yes	0.987	0.949	0.911	1.016	1.178	0.958
1689	AIEAYLLAHPDYN	Glyma.07G243500.2.p	stress-induced protein SAM22 [Glycine max]	3	497.249	0.6057	0.0004753	63.473	yes	1.146	1.109	1.332	0.871	0.787	0.756
1690	AIEAYLLAHPDYN	Glyma.07G243500.2.p	stress-induced protein SAM22 [Glycine max]	2	745.37	0.038267	0.0012806	83.182	yes	0.88	1.155	1.006	1.086	0.962	0.912
1691	AIEAYLLANPDYN	Glyma.17G030400.1.p	stress-induced protein SAM22 [Glycine max]	3	489.577	0.84171	0.028399	43.68	yes	NA	NA	NA	NA	NA	NA
1692	AIECYTQFIDGGTMVSPTVYAR	Glyma.13G341100.1.p	PREDICTED: probable serine/threonine-protein kinase At5g41260 isoform X1 [Glycine max]	3	832.391	-0.32198	0.00015726	101.92	yes	0.837	1.158	0.75	1.019	1.13	1.106
1693	AIECYTQFIDGGTMVSPTVYAR	Glyma.13G341100.1.p	PREDICTED: probable serine/threonine-protein kinase At5g41260 isoform X1 [Glycine max]	3	832.391	0.13603	0.00085473	51.166	yes	NA	NA	NA	NA	NA	NA
1694	AIECYTQFIDGGTMVSPTVYAR	Glyma.13G341100.1.p	PREDICTED: probable serine/threonine-protein kinase At5g41260 isoform X1 [Glycine max]	3	827.059	0.041364	2.7992e-07	137.45	yes	1.01	0.945	1.092	0.96	1.04	0.953
1695	AIEDFIQANPDYN	Glyma.17G030100.1.p	PREDICTED: nodulin-13-like [Vigna angularis]	2	755.346	-0.27791	0.0024078	73.435	yes	NA	NA	NA	NA	NA	NA
1696	AIEDFIQANPDYN	Glyma.17G030100.1.p	PREDICTED: nodulin-13-like [Vigna angularis]	2	755.346	-0.52335	0.0012806	81.92	yes	NA	NA	NA	NA	NA	NA
1697	AIEDLKADVEK	Glyma.08G108900.3.p	serine hydroxymethyltransferase 2 [Glycine max]	3	410.891	-0.15106	0.00028817	105.98	no	0.926	0.842	0.916	1.12	1.043	1.153
1698	AIEDMAADSLR	Glyma.15G167500.4.p	PREDICTED: calcium-transporting ATPase 8, plasma membrane-type-like [Glycine max]	2	596.287	-0.27598	0.0007209	108.47	no	NA	NA	NA	NA	NA	NA
1699	AIEDYPK	Glyma.13G276000.2.p	PREDICTED: probable bifunctional methylthioribulose-1-phosphate dehydratase/enolase-phosphatase E1 [Glycine max]	2	418.213	-0.63811	0.059049	84.359	yes	NA	NA	NA	NA	NA	NA
1700	AIEEAPPVVK	Glyma.17G051900.1.p	PREDICTED: myosin-17-like [Glycine max]	2	526.803	-0.20761	0.0021548	109.71	no	0.998	0.996	0.947	1.016	1.021	1.022
1701	AIEEAPPVVK	Glyma.17G051900.1.p	PREDICTED: myosin-17-like [Glycine max]	3	351.538	-0.066194	0.02516	48.794	no	NA	NA	NA	NA	NA	NA
1702	AIEEFGGILISLK	Glyma.17G243600.1.p	succinate dehydrogenase subunit 5, mitochondrial [Cajanus cajan]	3	463.938	0.16167	0.011442	48.568	yes	NA	NA	NA	NA	NA	NA
1703	AIEEIHSK	Glyma.19G259200.1.p	PREDICTED: heterogeneous nuclear ribonucleoprotein R-like [Glycine max]	3	309.503	-0.22815	0.011118	73.975	yes	NA	NA	NA	NA	NA	NA
1704	AIEELEQK	Glyma.20G073900.1.p	PREDICTED: guanine nucleotide-binding protein-like NSN1 [Glycine max]	2	480.256	-0.77845	0.0094427	101.33	yes	NA	NA	NA	NA	NA	NA
1705	AIEESMEGSGANVK	Glyma.09G075400.1.p	PREDICTED: dnaJ protein ERDJ2A-like [Glycine max]	3	479.889	-0.51682	8.9589e-05	90.689	no	NA	NA	NA	NA	NA	NA
1706	AIEESMEGSGANVK	Glyma.09G075400.1.p	PREDICTED: dnaJ protein ERDJ2A-like [Glycine max]	3	474.557	-0.04499	1.7268e-05	100.93	no	0.837	0.98	0.989	1.034	1.09	1.071
1707	AIEESMEGSGANVK	Glyma.09G075400.1.p	PREDICTED: dnaJ protein ERDJ2A-like [Glycine max]	2	711.332	-0.29783	3.9954e-41	198.55	no	0.901	0.964	0.854	1.082	1.051	1.149
1708	AIEFNSIIAK	Glyma.01G032100.1.p	PREDICTED: AP-1 complex subunit gamma-2-like [Glycine max]	2	553.316	0.37688	0.0023821	93.649	yes	NA	NA	NA	NA	NA	NA
1709	AIEGHVQLK	Glyma.20G143300.2.p	PREDICTED: RAN GTPase-activating protein 2-like [Glycine max]	3	332.194	0.82679	0.0028846	75.213	no	0.872	0.925	0.811	1.205	1.109	1.078
1710	AIEGYVLANPAQ	Glyma.09G040600.1.p	PREDICTED: protein LlR18B-like isoform X1 [Glycine max]	2	623.327	-0.18826	0.0011057	83.862	yes	0.891	0.924	0.996	0.996	1.065	1.129
1711	AIEGYVLANPAQ	Glyma.09G040600.1.p	PREDICTED: protein LlR18B-like isoform X1 [Glycine max]	2	623.327	-0.41278	0.002963	73.499	yes	NA	NA	NA	NA	NA	NA
1712	AIEIDPK	Glyma.08G311000.3.p	PREDICTED: serine/threonine-protein phosphatase 5-like isoform X2 [Glycine max]	3	262.485	-0.17158	0.058883	50.12	yes	NA	NA	NA	NA	NA	NA
1713	AIEIPATANTIR	Glyma.09G189200.1.p	PREDICTED: aldehyde dehydrogenase family 2 member C4 isoform X1 [Glycine max]	2	635.362	0.66007	0.0056591	60.255	yes	NA	NA	NA	NA	NA	NA
1714	AIELFAFDTVNK	Glyma.06G069500.1.p	PREDICTED: adenine nucleotide transporter BT1, chloroplastic/mitochondrial-like [Glycine max]	2	684.364	0.31941	0.00012642	110.39	yes	0.889	0.924	0.928	1.205	1.064	0.99
1715	AIELIVSK	Glyma.10G198300.2.p	PREDICTED: protein BTR1-like isoform X2 [Glycine max]	2	436.776	0.0095264	0.0074815	106.36	yes	NA	NA	NA	NA	NA	NA
1716	AIELLSGK	Glyma.15G094700.1.p	DUF642 family protein [Medicago truncatula]	2	415.753	0.039983	0.0067228	111.01	yes	NA	NA	NA	NA	NA	NA
1717	AIELNSSLPK	Glyma.16G176200.2.p	PREDICTED: protein SGT1 homolog [Glycine max]	2	536.306	-1.0108	1.2384e-07	149.72	yes	0.948	0.857	0.965	0.978	1.098	1.154
1718	AIELVAGK	Glyma.15G011000.1.p	plant/F18G18-200 protein [Medicago truncatula]	2	400.747	-0.15647	0.0020694	131.04	yes	1.034	1.08	0.879	0.991	1.049	0.967
1719	AIENMSGYQAPK	Glyma.05G116700.1.p	PREDICTED: outer envelope protein 64, mitochondrial-like [Glycine max]	3	436.88	0.16332	0.0019782	64.82	yes	NA	NA	NA	NA	NA	NA
1720	AIENVPDLK	Glyma.15G271300.1.p	PREDICTED: 60S ribosomal protein L6 [Glycine max]	3	333.522	0.28422	0.011522	61.962	yes	1.187	1.307	0.933	0.803	0.802	0.968
1721	AIENVPDLK	Glyma.15G271300.1.p	PREDICTED: 60S ribosomal protein L6 [Glycine max]	2	499.779	-0.15783	0.00014652	135.83	yes	1.185	1.14	1.132	0.742	0.928	0.873
1722	AIEPIYGHHVR	Glyma.17G166800.1.p	PREDICTED: probable cadmium/zinc-transporting ATPase HMA1, chloroplastic [Glycine max]	4	323.678	-0.13626	0.038262	42.19	yes	NA	NA	NA	NA	NA	NA
1723	AIEPIYGHHVR	Glyma.17G166800.1.p	PREDICTED: probable cadmium/zinc-transporting ATPase HMA1, chloroplastic [Glycine max]	4	323.678	-0.22076	0.021445	48.423	yes	NA	NA	NA	NA	NA	NA
1724	AIERPGSSAGK	Glyma.05G174400.2.p	PREDICTED: eukaryotic translation initiation factor 4B2-like [Glycine max]	3	358.196	0.34217	0.0042641	68.657	yes	0.963	0.94	0.97	1.042	1.014	1.071
1725	AIESVPDLK	Glyma.08G141700.1.p	PREDICTED: 60S ribosomal protein L6-1 [Glycine max]	2	486.274	-0.05726	6.4072e-06	149.65	no	1.327	1.206	1.011	0.799	0.823	0.834
1726	AIESVPDLK	Glyma.08G141700.1.p	PREDICTED: 60S ribosomal protein L6-1 [Glycine max]	3	324.518	0.35409	0.00089999	98.997	no	1.186	1.073	1.064	0.875	0.825	0.977
1727	AIESVPDLK	Glyma.08G141700.1.p	PREDICTED: 60S ribosomal protein L6-1 [Glycine max]	2	486.274	-0.22512	0.0017613	114.28	no	1.135	1.064	1.097	0.966	1.008	0.731
1728	AIESVPELK	Glyma.08G151900.1.p	PREDICTED: 60S ribosomal protein L6 [Glycine max]	2	493.282	-0.12065	0.00014652	135.83	yes	1.196	1.102	1.018	0.906	0.909	0.87
1729	AIESVPELK	Glyma.08G151900.1.p	PREDICTED: 60S ribosomal protein L6 [Glycine max]	3	329.19	0.13085	0.0043774	75.213	yes	1.206	0.964	1.099	0.878	0.838	1.015
1730	AIEVTSTAK	Glyma.06G083700.1.p	PREDICTED: ER membrane protein complex subunit 1-like [Glycine max]	2	460.258	-1.211	0.0017695	106.6	no	0.989	1.024	0.937	1.01	1.068	0.972
1731	AIEVTSTAK	Glyma.06G083700.1.p	PREDICTED: ER membrane protein complex subunit 1-like [Glycine max]	3	307.175	-1.3457	0.0020343	73.248	no	NA	NA	NA	NA	NA	NA
1732	AIEVTSTAK	Glyma.06G083700.1.p	PREDICTED: ER membrane protein complex subunit 1-like [Glycine max]	2	460.258	-0.69047	0.0017452	109.48	no	0.984	0.974	0.967	1.006	1.052	1.018
1733	AIEVVDLDQK	Glyma.11G137000.2.p	PREDICTED: pumilio homolog 2-like [Glycine max]	2	565.309	-0.20533	1.4608e-10	157.96	yes	1.003	0.994	0.891	1.018	1.064	1.031
1734	AIEWQEK	Glyma.02G001900.1.p	RNA polymerase II transcription elongation factor DSIF/SUPT5H/SPT5 (ISS) [Ostreococcus tauri]	3	301.824	0.39354	0.063347	48.761	yes	NA	NA	NA	NA	NA	NA
1735	AIEYLYSGIPER	Glyma.18G297400.1.p	PREDICTED: ubiquitin receptor RAD23d-like isoform X1 [Glycine max]	2	705.867	0.45165	0.00097559	88.155	yes	NA	NA	NA	NA	NA	NA
1736	AIFASGSPFDPVEYK	Glyma.16G077800.1.p	PREDICTED: NADP-dependent malic enzyme-like [Glycine max]	3	543.272	0.49651	2.8615e-13	140.14	no	1.029	0.959	0.888	0.958	1.051	1.116
1737	AIFASGSPFDPVEYK	Glyma.16G077800.1.p	PREDICTED: NADP-dependent malic enzyme-like [Glycine max]	2	814.404	0.15421	3.1656e-37	201.04	no	0.968	0.958	0.872	1.064	1.138	1
1738	AIFASGSPFDPVEYK	Glyma.16G077800.1.p	PREDICTED: NADP-dependent malic enzyme-like [Glycine max]	4	407.706	0.82641	5.3854e-05	82.85	no	1.019	0.995	0.974	1.052	0.945	1.015
1739	AIFDAFDGDGDGMLRPR	Glyma.20G233700.2.p	PREDICTED: mitochondrial Rho GTPase 1-like [Glycine max]	3	623.625	0.42056	0.00098834	61.409	yes	1.075	0.933	0.771	1.256	1.031	0.935
1740	AIFDAFDGDGDGMLRPR	Glyma.20G233700.2.p	PREDICTED: mitochondrial Rho GTPase 1-like [Glycine max]	3	623.625	-0.3069	0.00098834	60.55	yes	0.987	0.835	1.015	0.956	1.119	1.088
1741	AIFDAFDGDGDGMLRPR	Glyma.20G233700.2.p	PREDICTED: mitochondrial Rho GTPase 1-like [Glycine max]	3	618.293	-0.17588	0.00055634	67.838	yes	1.001	0.764	0.938	1.086	1.045	1.167
1742	AIFDAFDGDGDGMLRPR	Glyma.20G233700.2.p	PREDICTED: mitochondrial Rho GTPase 1-like [Glycine max]	3	618.293	-0.18463	5.3167e-07	108.38	yes	NA	NA	NA	NA	NA	NA
1743	AIFDAFDSDGDGMLRPR	Glyma.10G154700.1.p	PREDICTED: mitochondrial Rho GTPase 1 [Glycine max]	3	633.628	0.094051	0.0069242	52.527	yes	1.082	0.781	0.887	1.123	1.068	1.059
1744	AIFDAFDSDGDGMLRPR	Glyma.10G154700.1.p	PREDICTED: mitochondrial Rho GTPase 1 [Glycine max]	3	633.628	0.094886	0.0069242	53.3	yes	1.065	1.03	0.784	0.927	1.128	1.066
1745	AIFDAFDSDGDGMLRPR	Glyma.10G154700.1.p	PREDICTED: mitochondrial Rho GTPase 1 [Glycine max]	3	628.297	0.10501	3.5351e-20	136.33	yes	0.968	0.956	0.941	0.999	1.129	1.008
1746	AIFDSVVGAIR	Glyma.06G225700.1.p	PREDICTED: eukaryotic translation initiation factor isoform 4G-1-like [Glycine max]	2	574.327	-0.10068	0.0016443	85.533	no	NA	NA	NA	NA	NA	NA
1747	AIFGPPLDEYWK	Glyma.17G159100.1.p	transmembrane protein, putative [Medicago truncatula]	2	718.366	-0.069401	0.00047624	93.096	yes	0.915	1.026	0.874	1.022	1.145	1.017
1748	AIFLDEDDVATYTIK	Glyma.16G103900.1.p	PREDICTED: isoflavone reductase homolog [Cicer arietinum]	3	571.958	-0.020019	5.2474e-05	96.82	yes	0.891	0.871	0.908	1.146	1.081	1.103
1749	AIFLDEDDVATYTIK	Glyma.16G103900.1.p	PREDICTED: isoflavone reductase homolog [Cicer arietinum]	2	857.433	-0.027325	7.8455e-38	192.15	yes	0.827	0.812	0.894	1.194	1.176	1.097
1750	AIFLDLVTMR	Glyma.03G226400.1.p	transducin/WD40 repeat protein [Medicago truncatula]	2	597.831	-0.14447	0.023956	60.828	yes	1.017	0.884	0.861	1.077	1.172	0.989
1751	AIFLDLVTMR	Glyma.03G226400.1.p	transducin/WD40 repeat protein [Medicago truncatula]	2	589.834	0.33747	2.5343e-05	138.98	yes	0.956	0.867	0.885	1.136	1.138	1.017
1752	AIFNDHLQQNIVGWAQK	Glyma.04G002400.1.p	PREDICTED: MLO-like protein 1 [Glycine max]	3	661.346	0.32422	1.0984e-20	147.26	yes	1.121	1.005	0.887	1	1	0.987
1753	AIFTEGCK	Glyma.20G079300.1.p	PREDICTED: chaperonin CPN60-2, mitochondrial isoform X1 [Glycine max]	2	463.226	-0.95594	0.0024187	127.84	no	0.752	0.788	0.731	1.177	1.343	1.209
1754	AIFVDLEPTVIDEVR	Glyma.05G110200.1.p	PREDICTED: tubulin alpha-3 chain [Glycine max]	3	572.645	-0.22176	1.2519e-06	114.72	yes	0.898	1.273	0.83	0.594	0.96	1.446
1755	AIFVDLEPTVIDEVR	Glyma.05G110200.1.p	PREDICTED: tubulin alpha-3 chain [Glycine max]	2	858.464	-0.4031	3.1656e-37	201.04	yes	1.059	1.162	0.837	1.022	0.913	1.007
1756	AIFVDLEPTVIDEVR	Glyma.05G110200.1.p	PREDICTED: tubulin alpha-3 chain [Glycine max]	2	858.464	0.13721	1.8448e-08	120.84	yes	0.999	1.021	0.989	1.043	0.891	1.057
1757	AIFVEAK	Glyma.10G095200.1.p	PREDICTED: DNA-directed RNA polymerase I subunit 1-like [Glycine max]	2	389.229	0.24071	0.052632	87.582	yes	NA	NA	NA	NA	NA	NA
1758	AIFYLATDSLK	Glyma.01G068000.1.p	PREDICTED: heat shock protein 90-5, chloroplastic [Glycine max]	2	621.342	0	1.8818e-12	144.77	yes	NA	NA	NA	NA	NA	NA
1759	AIGCITSSVPFSVQR	Glyma.08G359600.1.p	PREDICTED: WD repeat-containing protein 36-like [Glycine max]	3	541.284	0.45148	5.5261e-05	74.987	yes	0.993	0.892	0.923	0.942	1.184	1.066
1760	AIGDMEFK	Glyma.07G021700.5.p	PREDICTED: probable protein phosphatase 2C 60 isoform X1 [Glycine max]	2	463.718	-0.052323	0.06605	60.788	no	1.006	0.946	0.829	1.029	1.044	1.144
1761	AIGDMEFK	Glyma.07G021700.5.p	PREDICTED: probable protein phosphatase 2C 60 isoform X1 [Glycine max]	2	455.721	-0.25204	0.0028355	124.83	no	1.05	0.95	0.936	1.013	1.005	1.046
1762	AIGECHEGTIPIWK	Glyma.09G251700.1.p	PREDICTED: CBS domain-containing protein CBSX6-like [Glycine max]	3	537.605	0.28396	0.00012015	73.435	yes	0.968	0.807	0.934	1.045	1.084	1.16
1763	AIGEIIPR	Glyma.07G195000.1.p	PREDICTED: clathrin light chain 1 [Glycine max]	2	434.766	0.19775	0.046843	71.296	no	1.024	0.956	0.925	1.043	0.966	1.085
1764	AIGEIIPR	Glyma.07G195000.1.p	PREDICTED: clathrin light chain 1 [Glycine max]	3	290.18	-0.26909	0.0082089	75.311	no	1.04	1.176	0.319	1.178	1.27	1.016
1765	AIGENHNQGR	Glyma.14G215000.2.p	PREDICTED: transmembrane and coiled-coil domain-containing protein 4-like [Glycine max]	3	365.848	-0.66581	0.002858	69.825	yes	0.811	0.92	0.78	1.189	1.044	1.255
1766	AIGENHNQGR	Glyma.14G215000.2.p	PREDICTED: transmembrane and coiled-coil domain-containing protein 4-like [Glycine max]	2	548.268	-0.48317	0.0024296	93.267	yes	0.799	0.948	0.836	1.265	1.019	1.133
1767	AIGESPEGSIPIWK	Glyma.18G240900.1.p	PREDICTED: CBS domain-containing protein CBSX6-like [Glycine max]	3	495.265	-0.14698	0.00050264	66.267	yes	NA	NA	NA	NA	NA	NA
1768	AIGFYTEAIK	Glyma.08G054300.2.p	PREDICTED: translocon at the outer membrane of chloroplasts 64 [Glycine max]	2	556.803	-0.54214	1.61e-08	155.07	yes	1.016	0.906	0.842	1.051	1.155	1.031
1771	AIGHPLAK	Glyma.15G045100.1.p	PREDICTED: carbamoyl-phosphate synthase large chain, chloroplastic-like [Glycine max]	3	269.501	-0.64983	0.011601	59.641	yes	NA	NA	NA	NA	NA	NA
1772	AIGINVPR	Glyma.14G210700.1.p	PREDICTED: UTP--glucose-1-phosphate uridylyltransferase [Glycine max]	2	420.259	-0.024534	0.011356	97.64	no	NA	NA	NA	NA	NA	NA
1773	AIGLEFLGVK	Glyma.14G014000.1.p	PREDICTED: cysteine synthase 2-like [Glycine max]	2	523.816	0.078584	1.4664e-10	160.88	yes	1.022	1.007	0.943	0.912	1.099	1.017
1774	AIGLEFLGVK	Glyma.14G014000.1.p	PREDICTED: cysteine synthase 2-like [Glycine max]	3	349.546	0.48524	0.046097	40.352	yes	NA	NA	NA	NA	NA	NA
1775	AIGLEFLGVK	Glyma.14G014000.1.p	PREDICTED: cysteine synthase 2-like [Glycine max]	2	523.816	0.021853	1.4664e-10	157.91	yes	1.019	1.086	1.066	0.944	0.899	0.986
1776	AIGLGYDLTNDLK	Glyma.08G004400.1.p	PREDICTED: MACPF domain-containing protein At4g24290-like [Glycine max]	2	696.872	0.49724	4.6219e-08	126.19	no	NA	NA	NA	NA	NA	NA
1777	AIGLMPMIDQGEKDDK	Glyma.03G172700.7.p	PREDICTED: soluble inorganic pyrophosphatase 4 [Vigna angularis]	3	587.623	0.057731	7.4621e-20	143.25	yes	0.928	0.879	0.859	1.125	1.12	1.089
1778	AIGLMPMIDQGEKDDK	Glyma.03G172700.7.p	PREDICTED: soluble inorganic pyrophosphatase 4 [Vigna angularis]	3	592.955	-0.66704	0.0063331	56.139	yes	0.933	0.897	0.859	1.075	1.192	1.044
1779	AIGLMPMIDQGERDDK	Glyma.11G070800.2.p	soluble inorganic pyrophosphatase 1-like [Cajanus cajan]	3	596.959	-0.45117	4.1302e-09	119.25	yes	NA	NA	NA	NA	NA	NA
1780	AIGSGSEGADSSLQEQFNK	Glyma.02G013600.1.p	PREDICTED: proteasome subunit alpha type-5-like [Gossypium hirsutum]	3	642.301	-0.51246	7.6505e-23	166.9	yes	0.911	1.13	0.788	1.183	0.956	1.032
1781	AIGSGSEGADSSLQEQYNK	Glyma.20G109600.1.p	PREDICTED: proteasome subunit alpha type-5 [Glycine max]	3	647.633	-0.76491	8.1955e-31	187.16	yes	0.961	0.857	0.967	1.116	0.989	1.109
1782	AIGSVPDLK	Glyma.05G184100.2.p	PREDICTED: 60S ribosomal protein L6-3-like [Cicer arietinum]	2	450.263	-0.18499	0.0024486	101.54	yes	1.18	1.129	1.011	0.908	0.868	0.903
1783	AIGSVPDLK	Glyma.05G184100.2.p	PREDICTED: 60S ribosomal protein L6-3-like [Cicer arietinum]	3	300.511	0.21309	0.0096845	66.073	yes	NA	NA	NA	NA	NA	NA
1784	AIGSYGASIIQQQTEK	Glyma.09G070700.2.p	PREDICTED: LOW QUALITY PROTEIN: methylthioribose-1-phosphate isomerase-like [Glycine max]	3	565.297	-0.63838	8.109e-06	97.273	no	NA	NA	NA	NA	NA	NA
1785	AIGTEIEWHPGK	Glyma.13G349200.1.p	PREDICTED: nucleosome assembly protein 1;4-like [Glycine max]	3	446.566	0.40538	0.0046945	57.347	yes	0.837	0.697	0.955	1.181	1.072	1.258
1786	AIGTEIEWYPGK	Glyma.15G170700.2.p	nucleosome assembly protein 1 [Glycine max]	3	455.235	-0.07249	0.00012963	96.143	yes	1.139	1.009	0.941	1.011	0.908	0.991
1787	AIGTEIEWYPGK	Glyma.15G170700.2.p	nucleosome assembly protein 1 [Glycine max]	2	682.348	-0.075554	7.178e-44	225.67	yes	1.011	0.967	0.929	1.093	0.941	1.059
1788	AIGTEIQWHPGK	Glyma.17G053800.4.p	PREDICTED: nucleosome assembly protein 1;3 [Glycine max]	3	446.238	0.34734	9.9127e-05	96.143	yes	1.015	0.834	1.009	0.92	1.028	1.194
1789	AIGTEIQWHPGK	Glyma.17G053800.4.p	PREDICTED: nucleosome assembly protein 1;3 [Glycine max]	4	334.931	-0.12058	0.0015539	70.056	yes	NA	NA	NA	NA	NA	NA
1790	AIGVSNFSIK	Glyma.18G285800.1.p	PREDICTED: NAD(P)H-dependent 6'-deoxychalcone synthase-like [Glycine max]	2	518.295	0.29465	7.9585e-11	163.32	yes	0.901	0.816	0.756	1.174	1.217	1.134
1791	AIGVSNFSIK	Glyma.18G285800.1.p	PREDICTED: NAD(P)H-dependent 6'-deoxychalcone synthase-like [Glycine max]	3	345.866	0.64884	0.00056712	80.438	yes	0.811	0.758	0.919	1.148	1.27	1.094
1792	AIGVSNFSSK	Glyma.03G066800.1.p	PREDICTED: aldo-keto reductase family 4 member C9 [Glycine max]	3	337.182	-0.13948	0.00038553	97.431	no	0.888	0.887	0.724	1.099	1.218	1.183
1793	AIGVSNFSSK	Glyma.03G066800.1.p	PREDICTED: aldo-keto reductase family 4 member C9 [Glycine max]	2	505.269	-0.464	3.4797e-05	136.57	no	0.752	0.765	0.741	1.181	1.266	1.296
1794	AIGVSNFSVK	Glyma.14G005700.1.p	PREDICTED: NAD(P)H-dependent 6'-deoxychalcone synthase isoform X1 [Glycine max]	2	511.287	-0.06773	4.5977e-05	122.28	no	0.867	0.855	0.858	1.003	1.332	1.086
1795	AIGVSNFSVK	Glyma.14G005700.1.p	PREDICTED: NAD(P)H-dependent 6'-deoxychalcone synthase isoform X1 [Glycine max]	3	341.194	0.28309	0.0017632	80.438	no	NA	NA	NA	NA	NA	NA
1796	AIGVSNFSVK	Glyma.14G005700.1.p	PREDICTED: NAD(P)H-dependent 6'-deoxychalcone synthase isoform X1 [Glycine max]	2	511.287	-0.39543	0.00025588	126.07	no	0.718	0.952	0.802	0.943	1.269	1.315
1797	AIHELDTQIGSEK	Glyma.06G035300.1.p	PREDICTED: cytochrome P450 CYP82D47-like [Glycine max]	3	480.916	-0.34335	7.6094e-05	97.452	yes	1.013	0.776	0.874	0.862	1.352	1.122
1798	AIHILDYYR	Glyma.10G266500.1.p	PREDICTED: UPF0481 protein At3g47200-like [Cicer arietinum]	3	388.545	0.35969	0.01364	57.177	yes	0.457	1.615	0.471	1.317	1.216	0.924
1799	AIHNQNFSGK	Glyma.06G162500.3.p	PREDICTED: staphylococcal nuclease domain-containing protein 1-like [Glycine max]	3	372.525	0.14407	0.0004762	93.374	no	0.969	1.012	0.893	1.231	0.917	0.978
1800	AIHTEGK	Glyma.12G030600.1.p	PREDICTED: PI-PLC X-box domain-containing protein DDB_G0293730-like [Glycine max]	3	252.473	0.38216	0.00045733	114.67	yes	NA	NA	NA	NA	NA	NA
1801	AIHTEGK	Glyma.12G030600.1.p	PREDICTED: PI-PLC X-box domain-containing protein DDB_G0293730-like [Glycine max]	2	378.206	1.2503	0.025107	106.29	yes	0.735	0.866	0.88	1.212	1.165	1.142
1802	AIIAPQFGDK	Glyma.17G083400.2.p	PREDICTED: agmatine deiminase [Glycine max]	2	530.295	-0.47495	0.0027304	84.615	yes	NA	NA	NA	NA	NA	NA
1803	AIIDKEK	Glyma.13G222300.2.p	PREDICTED: serine hydroxymethyltransferase 4 isoform X1 [Glycine max]	3	272.832	0.77262	0.022008	79.454	yes	0.974	0.874	0.901	1.027	1.051	1.172
1804	AIIEILGR	Glyma.19G249900.1.p	PREDICTED: translational activator GCN1-like [Glycine max]	2	442.782	0.13018	0.015554	91.906	no	1.027	1.008	0.89	1.063	1.066	0.946
1805	AIIGTIGDVDAYQLPDAK	Glyma.01G244900.1.p	PREDICTED: presequence protease 2, chloroplastic/mitochondrial [Glycine max]	3	620.663	-0.079013	3.9935e-09	118.08	yes	NA	NA	NA	NA	NA	NA
1806	AIILPTFPLDSR	Glyma.18G244700.1.p	PREDICTED: putative metallophosphoesterase At3g03305 [Glycine max]	2	671.89	-0.4901	5.1907e-06	129.89	no	0.934	0.951	1.026	1.001	1.1	0.989
1807	AIISAGGAK	Glyma.11G077500.1.p	armadillo repeat only protein [Medicago truncatula]	2	394.237	-0.40921	2.8894e-07	157.34	no	0.766	0.961	0.837	1.167	1.082	1.186
1808	AIITLVK	Glyma.20G018500.1.p	calcyclin-binding protein-like [Cajanus cajan]	2	379.263	-0.065623	0.010537	133.99	yes	0.974	0.884	0.871	1.095	1.01	1.167
1809	AIIVQPDR	Glyma.07G153100.1.p	PREDICTED: pyruvate decarboxylase 2 [Glycine max]	2	456.269	0.1861	0.026644	81.784	no	NA	NA	NA	NA	NA	NA
1810	AIIVQPNR	Glyma.13G231700.1.p	PREDICTED: pyruvate decarboxylase 1 isoform X1 [Glycine max]	2	455.777	0.73033	0.028396	77.944	yes	NA	NA	NA	NA	NA	NA
1811	AIIVQPNR	Glyma.13G231700.1.p	PREDICTED: pyruvate decarboxylase 1 isoform X1 [Glycine max]	2	455.777	0.74483	0.02141	84.025	yes	0.937	0.855	0.907	1.025	1.152	1.124
1812	AIKEWGQPK	Glyma.01G228700.1.p	PREDICTED: chalcone synthase 7 [Glycine max]	3	352.866	-0.43774	0.0062949	73.26	no	0.888	0.79	0.679	1.254	1.13	1.258
1813	AIKPILGEYYR	Glyma.19G147400.2.p	PREDICTED: omega-6 fatty acid desaturase, endoplasmic reticulum isozyme 2-like [Glycine max]	3	441.587	-0.046753	0.023171	50.978	no	NA	NA	NA	NA	NA	NA
1814	AILAPLETIR	Glyma.07G001800.2.p	PREDICTED: probable mitochondrial adenine nucleotide transporter BTL1 [Glycine max]	2	548.84	0.04949	0.0070044	78.113	yes	NA	NA	NA	NA	NA	NA
1815	AILDSADAPFFCSTR	Glyma.05G081300.1.p	PREDICTED: 50S ribosomal protein L25 [Glycine max]	2	835.896	-0.11893	0.00030774	69.92	yes	NA	NA	NA	NA	NA	NA
1816	AILDTPTWWHDPADYR	Glyma.09G118100.2.p	PREDICTED: CD99 antigen-like protein 2 [Ziziphus jujuba]	3	652.979	-0.23984	1.3306e-06	107.65	yes	0.945	1.377	1.128	0.953	0.647	0.949
1817	AILEAPK	Glyma.20G198000.2.p	PREDICTED: non-lysosomal glucosylceramidase-like [Glycine max]	2	371.229	0.21797	0.019088	106.76	yes	NA	NA	NA	NA	NA	NA
1818	AILENPNDR	Glyma.03G006900.1.p	PREDICTED: NADH--cytochrome b5 reductase 1 [Glycine max]	2	521.27	0.29354	0.0060541	89.698	no	0.883	0.839	0.882	1.093	1.28	1.022
1819	AILENQQDK	Glyma.20G057600.1.p	PREDICTED: NADH--cytochrome b5 reductase 1 isoform X2 [Glycine max]	2	529.777	-0.41015	6.4072e-06	146.81	yes	1.019	0.995	0.907	0.94	1.129	1.01
1820	AILENQQDK	Glyma.20G057600.1.p	PREDICTED: NADH--cytochrome b5 reductase 1 isoform X2 [Glycine max]	3	353.521	-0.10358	0.01033	65.88	yes	1.062	0.893	0.874	1.113	1.051	1.006
1821	AILENQQDK	Glyma.20G057600.1.p	PREDICTED: NADH--cytochrome b5 reductase 1 isoform X2 [Glycine max]	2	529.777	-0.3049	6.4072e-06	146.81	yes	1.104	1.038	1.016	0.876	0.983	0.983
1822	AILENQQDK	Glyma.20G057600.1.p	PREDICTED: NADH--cytochrome b5 reductase 1 isoform X2 [Glycine max]	3	353.521	0.20171	0.011522	61.962	yes	1.045	0.914	1.004	0.928	1.058	1.05
1823	AILETTLR	Glyma.08G045500.1.p	PREDICTED: ubiquitin fusion degradation protein 1 homolog isoform X1 [Glycine max]	2	458.777	0.50751	0.010652	104.45	yes	0.93	1.048	0.924	1.022	1.016	1.061
1824	AILEWGIK	Glyma.13G101700.1.p	PREDICTED: calcium-transporting ATPase 8, plasma membrane-type-like isoform X1 [Glycine max]	2	465.276	-0.18842	0.0037915	117.93	yes	NA	NA	NA	NA	NA	NA
1825	AILEWGVK	Glyma.17G057800.4.p	PREDICTED: calcium-transporting ATPase 8, plasma membrane-type isoform X2 [Glycine max]	2	458.269	0.50181	0.0020694	131.04	yes	0.96	0.902	0.863	1.081	1.008	1.186
1826	AILFVPK	Glyma.18G074100.1.p	heat shock protein 90-1 [Glycine max]	2	394.257	0.28976	0.013232	128.65	no	1.007	0.964	0.792	0.993	1.209	1.035
1827	AILFVPK	Glyma.18G074100.1.p	heat shock protein 90-1 [Glycine max]	3	263.174	-0.15852	0.017182	63.581	no	1.102	0.817	0.775	1.143	1.109	1.054
1828	AILIDKDR	Glyma.16G080900.4.p	PREDICTED: peroxisomal 3-hydroxyisobutyryl-coenzyme A hydrolase isoform X1 [Glycine max]	3	315.191	0.19443	0.0023931	104.37	yes	0.888	0.772	0.812	1.13	1.226	1.171
1829	AILIEGLK	Glyma.06G111000.1.p	PREDICTED: probable N-succinyldiaminopimelate aminotransferase DapC [Glycine max]	2	428.779	-0.11718	0.0019779	132.09	yes	0.999	0.88	0.954	1.019	1.076	1.072
1830	AILINTPHNPTGK	Glyma.06G111000.1.p	PREDICTED: probable N-succinyldiaminopimelate aminotransferase DapC [Glycine max]	3	459.261	-0.65681	0.00081144	69.721	yes	NA	NA	NA	NA	NA	NA
1831	AILISEVYK	Glyma.06G187400.3.p	PREDICTED: protein EDS1L-like [Vigna radiata var. radiata]	2	518.308	-0.70715	0.00038974	130.27	yes	NA	NA	NA	NA	NA	NA
1832	AILISEVYK	Glyma.06G187400.3.p	PREDICTED: protein EDS1L-like [Vigna radiata var. radiata]	3	345.874	-0.23504	0.036519	51.335	yes	NA	NA	NA	NA	NA	NA
1833	AILLVAMATPEDMR	Glyma.06G105900.3.p	PREDICTED: acetyl-CoA carboxylase 1-like [Glycine max]	3	510.939	0.37611	6.1256e-09	124.42	no	0.892	0.669	0.734	1.018	1.493	1.195
1834	AILLVAMATPEDMR	Glyma.06G105900.3.p	PREDICTED: acetyl-CoA carboxylase 1-like [Glycine max]	2	765.905	0.2056	2.1601e-15	155.48	no	NA	NA	NA	NA	NA	NA
1835	AILNTIAEGK	Glyma.10G058100.1.p	PREDICTED: isocitrate dehydrogenase [NAD] catalytic subunit 5, mitochondrial [Glycine max]	3	343.869	0.14712	0.0044357	71.379	no	0.909	0.616	0.78	1.17	1.246	1.279
1836	AILNTIAEGK	Glyma.10G058100.1.p	PREDICTED: isocitrate dehydrogenase [NAD] catalytic subunit 5, mitochondrial [Glycine max]	2	515.301	0.039348	8.0036e-14	177.36	no	0.917	0.703	0.781	1.135	1.219	1.245
1837	AILNTIAEGK	Glyma.10G058100.1.p	PREDICTED: isocitrate dehydrogenase [NAD] catalytic subunit 5, mitochondrial [Glycine max]	2	515.301	-0.46915	0.00036286	123.35	no	NA	NA	NA	NA	NA	NA
1838	AILNTIAEGK	Glyma.10G058100.1.p	PREDICTED: isocitrate dehydrogenase [NAD] catalytic subunit 5, mitochondrial [Glycine max]	3	343.869	0.043165	0.0085499	60.91	no	0.745	0.664	0.739	1.138	1.277	1.436
1839	AILPPVLHLLNDPNPAVR	Glyma.03G170000.1.p	PREDICTED: CLIP-associated protein-like [Glycine max]	3	650.383	0.14541	9.1868e-13	131.66	yes	1.033	0.955	1.018	0.979	1.036	0.98
1840	AILPYSQALEK	Glyma.04G032600.1.p	glucose-6-phosphate isomerase, cytosolic [Cajanus cajan]	2	616.848	0.19101	2.4832e-23	194.06	yes	0.904	0.904	0.9	1.041	1.123	1.128
1841	AILSLFTGDAK	Glyma.12G020700.1.p	PREDICTED: isoleucine--tRNA ligase, cytoplasmic-like [Glycine max]	2	568.322	0.17982	3.1118e-18	177.78	yes	0.987	0.885	0.824	1.059	1.149	1.097
1842	AILSLFTGDAK	Glyma.12G020700.1.p	PREDICTED: isoleucine--tRNA ligase, cytoplasmic-like [Glycine max]	3	379.217	0.40835	0.00028931	80.755	yes	1.029	0.881	0.83	1.127	1.012	1.122
1843	AILTDQNK	Glyma.12G017700.1.p	PREDICTED: ATPase family AAA domain-containing protein 3-B-like [Glycine max]	2	451.751	-0.73099	0.03186	79.116	no	NA	NA	NA	NA	NA	NA
1844	AILTDQNK	Glyma.12G017700.1.p	PREDICTED: ATPase family AAA domain-containing protein 3-B-like [Glycine max]	2	451.751	-0.2237	0.0092787	104.45	no	0.858	0.978	0.879	1.031	1.189	1.065
1845	AILVPDVDR	Glyma.05G219000.1.p	PREDICTED: nephrocystin-3 [Glycine max]	2	499.287	0	0.043867	58.981	yes	NA	NA	NA	NA	NA	NA
1846	AIMAEHTEAR	Glyma.19G126000.1.p	cytochrome P450 98A2 [Glycine max]	3	382.185	-0.56326	3.8659e-05	133.86	yes	NA	NA	NA	NA	NA	NA
1847	AIMAEHTEAR	Glyma.19G126000.1.p	cytochrome P450 98A2 [Glycine max]	3	382.185	-0.35455	0.010399	49.536	yes	NA	NA	NA	NA	NA	NA
1848	AIMAEHTEAR	Glyma.19G126000.1.p	cytochrome P450 98A2 [Glycine max]	2	564.777	-0.40346	0.00038829	125.16	yes	0.949	0.884	0.817	1.109	1.02	1.222
1849	AIMAQYMPLDSQAEVPNHVNDQR	Glyma.11G001500.1.p	PREDICTED: vacuolar-sorting receptor 1-like [Glycine max]	3	887.079	0.60401	0.00035223	65.423	no	1.226	0.905	0.872	1.259	0.839	0.898
1850	AIMAQYMPLDSQGEVVNHVHEER	Glyma.20G133800.1.p	PREDICTED: vacuolar-sorting receptor 1 [Glycine max]	4	672.065	-0.23103	0.00082962	93.371	yes	0.9	0.833	0.936	1.082	0.935	1.313
1851	AIMGDDYYICR	Glyma.19G211900.2.p	PREDICTED: bifunctional epoxide hydrolase 2 [Glycine max]	2	696.8	-0.22287	0.021981	54.539	yes	0.952	0.939	0.816	1.126	1.072	1.095
1852	AIMQAAQEVAEGK	Glyma.02G015700.1.p	PREDICTED: fumarate hydratase 1, mitochondrial [Glycine max]	3	449.231	0.25844	0.00011401	91.549	yes	0.676	0.933	0.735	1.149	1.272	1.235
1853	AIMQAAQEVAEGK	Glyma.02G015700.1.p	PREDICTED: fumarate hydratase 1, mitochondrial [Glycine max]	2	673.343	0.60356	2.0675e-31	191.52	yes	NA	NA	NA	NA	NA	NA
1854	AIMTEHTEAR	Glyma.03G122000.1.p	PREDICTED: cytochrome P450 98A2 [Glycine max]	3	392.189	-0.67263	0.00024822	109.71	yes	0.9	1	0.799	1.117	1.095	1.089
1855	AIMTEHTEAR	Glyma.03G122000.1.p	PREDICTED: cytochrome P450 98A2 [Glycine max]	3	392.189	-0.056354	0.0011297	80.455	yes	NA	NA	NA	NA	NA	NA
1856	AIMTEHTEAR	Glyma.03G122000.1.p	PREDICTED: cytochrome P450 98A2 [Glycine max]	3	386.857	0.38491	7.3487e-06	131.22	yes	NA	NA	NA	NA	NA	NA
1857	AINDEGMPMYQR	Glyma.U012100.2.p	seed maturation protein PM37 [Glycine max]	2	728.813	-0.91008	0.029638	47.302	yes	0.817	0.796	1.018	1.127	1.192	1.05
1858	AINDEGMPMYQR	Glyma.U012100.2.p	seed maturation protein PM37 [Glycine max]	2	712.818	-0.11459	6.2097e-08	133.44	yes	NA	NA	NA	NA	NA	NA
1859	AINDEGMPMYQR	Glyma.U012100.2.p	seed maturation protein PM37 [Glycine max]	3	475.548	0.5379	0.058621	37.717	yes	NA	NA	NA	NA	NA	NA
1860	AINDEGMPNYQR	Glyma.12G190100.1.p	PREDICTED: dnaJ protein homolog [Glycine max]	2	712.317	-1.7088	0.036578	53.597	yes	0.839	0.927	0.83	1.202	1.132	1.07
1861	AINDEGMPNYQR	Glyma.12G190100.1.p	PREDICTED: dnaJ protein homolog [Glycine max]	3	475.214	-0.56024	0.0025401	58.699	yes	NA	NA	NA	NA	NA	NA
1862	AINDEGMPNYQR	Glyma.12G190100.1.p	PREDICTED: dnaJ protein homolog [Glycine max]	2	712.317	-0.51335	0.010088	62.005	yes	0.96	0.963	0.806	1.049	1.102	1.12
1863	AINDEGMPNYQR	Glyma.12G190100.1.p	PREDICTED: dnaJ protein homolog [Glycine max]	3	475.214	0.052606	0.0079339	55.084	yes	1.092	0.826	0.833	0.916	1.247	1.085
1864	AINDEGMPNYQR	Glyma.12G190100.1.p	PREDICTED: dnaJ protein homolog [Glycine max]	2	704.32	-0.37406	8.179e-06	126.39	yes	0.833	0.989	0.795	1.17	1.109	1.104
1865	AINDPIK	Glyma.13G199800.1.p	annexin-like protein RJ4 [Cajanus cajan]	2	385.724	-0.098768	0.020964	106.29	yes	NA	NA	NA	NA	NA	NA
1866	AINDPIK	Glyma.13G199800.1.p	annexin-like protein RJ4 [Cajanus cajan]	3	257.485	-0.08635	0.020214	71.067	yes	1	0.966	0.893	0.983	1.012	1.146
1867	AINELMDESR	Glyma.10G062200.1.p	PREDICTED: UDP-glycosyltransferase 73C3-like [Glycine max]	2	589.28	0.633	0.0040808	77.533	yes	0.939	0.952	0.912	1.065	1.051	1.08
1868	AINELMDESR	Glyma.10G062200.1.p	PREDICTED: UDP-glycosyltransferase 73C3-like [Glycine max]	2	589.28	-0.021915	0.0016	111.61	yes	0.974	0.91	0.833	1.079	1.128	1.076
1869	AINEPVR	Glyma.20G091100.2.p	PREDICTED: enolase-phosphatase E1-like [Glycine max]	2	399.727	0.7593	0.028862	97.596	no	1.05	1.044	1.02	0.919	0.97	0.997
1870	AINVSSSLPLAFSSLK	Glyma.13G255900.1.p	PREDICTED: putative glutamine amidotransferase YLR126C [Vigna radiata var. radiata]	3	545.31	0.067341	2.9573e-09	119.25	yes	NA	NA	NA	NA	NA	NA
1871	AINVTELQHDLELLPGGDHTEIGER	Glyma.13G220000.2.p	PREDICTED: ABC transporter C family member 2-like [Glycine max]	4	689.852	0.036069	0.00052988	125.23	yes	0.605	1.338	0.576	1.414	0.72	1.347
1872	AINWCGCIVQDPHPAVR	Glyma.18G039000.1.p	PREDICTED: protease Do-like 7 [Glycine max]	3	664.989	-0.17279	0.0032302	54.276	no	NA	NA	NA	NA	NA	NA
1873	AIPDASDYK	Glyma.11G031500.1.p	PREDICTED: protein NRT1/ PTR FAMILY 6.3 [Glycine max]	2	490.24	-1.4758	0.0024486	99.442	yes	0.931	0.903	0.749	1.176	1.084	1.156
1874	AIPLHSQK	Glyma.02G257200.1.p	phosphatidylinositol-specific phospholipase C [Glycine max]	3	298.512	0.1775	0.0031704	102.81	no	1.075	1.011	1.075	0.895	0.917	1.027
1875	AIPLHSQK	Glyma.02G257200.1.p	phosphatidylinositol-specific phospholipase C [Glycine max]	2	447.264	-0.42878	0.0019779	135.87	no	1.063	1.068	0.968	0.989	0.971	0.941
1876	AIPLHSQK	Glyma.02G257200.1.p	phosphatidylinositol-specific phospholipase C [Glycine max]	3	298.512	-0.33976	0.054883	44.692	no	NA	NA	NA	NA	NA	NA
1877	AIPLHSQK	Glyma.02G257200.1.p	phosphatidylinositol-specific phospholipase C [Glycine max]	3	298.512	-0.46955	0.0072476	79.454	no	NA	NA	NA	NA	NA	NA
1878	AIPNQQIIGK	Glyma.12G129100.1.p	PREDICTED: multiprotein-bridging factor 1a-like [Glycine max]	2	541.322	-0.14764	0.00050549	117.16	yes	1.027	1.007	0.889	0.938	1.107	1.031
1879	AIPNQQIIGK	Glyma.12G129100.1.p	PREDICTED: multiprotein-bridging factor 1a-like [Glycine max]	3	361.217	0.7844	0.0068044	52.716	yes	0.971	0.968	0.984	1.049	1.031	0.996
1880	AIPSEVLAHSYNLR	Glyma.10G037100.1.p	glycinin A5A4B3 precursor [Glycine max]	3	523.951	1.0872	0.0062451	51.463	yes	NA	NA	NA	NA	NA	NA
1881	AIPTLLTGNDVLGAAR	Glyma.06G209400.1.p	PREDICTED: DEAD-box ATP-dependent RNA helicase 27-like [Glycine max]	3	527.97	-0.22001	2.9752e-05	65.043	yes	NA	NA	NA	NA	NA	NA
1882	AIQEQGR	Glyma.10G082400.1.p	PREDICTED: syntaxin-121-like [Glycine max]	2	401.214	0.1383	0.020813	107.55	no	0.886	0.924	0.816	1.081	1.128	1.164
1883	AIQESPDWQTLSDAR	Glyma.09G202100.1.p	PREDICTED: probable cytosolic oligopeptidase A [Glycine max]	2	858.913	-0.45461	6.8598e-19	156.81	yes	0.937	0.916	0.972	1.072	1.089	1.014
1884	AIQILEEMK	Glyma.05G115200.1.p	PREDICTED: pentatricopeptide repeat-containing protein At4g35850, mitochondrial-like [Glycine max]	2	537.797	-0.2347	6.2333e-15	186.13	no	0.864	0.803	0.758	1.169	1.245	1.16
1885	AIQILEEMK	Glyma.05G115200.1.p	PREDICTED: pentatricopeptide repeat-containing protein At4g35850, mitochondrial-like [Glycine max]	3	358.867	0.13671	0.0076174	67.981	no	NA	NA	NA	NA	NA	NA
1886	AIQNWIQYEGNVFK	Glyma.08G300700.3.p	PREDICTED: probable methyltransferase PMT2 isoform X1 [Glycine max]	3	570.626	0.13296	0.00015689	88.596	no	0.902	0.907	0.945	1.121	0.942	1.183
1887	AIQNWIQYEGNVFR	Glyma.02G106900.1.p	PREDICTED: probable methyltransferase PMT2 [Glycine max]	2	869.439	-0.032364	0.00031343	93.345	no	0.974	1.039	0.859	1.122	0.98	1.025
1888	AIQNYSQILK	Glyma.20G182800.1.p	PREDICTED: exocyst complex component SEC8-like isoform X1 [Glycine max]	2	589.332	-0.597	1.6643e-07	146.81	no	0.95	1.082	0.839	0.932	1.055	1.143
1889	AIQNYTDITK	Glyma.13G115800.1.p	PREDICTED: brefeldin A-inhibited guanine nucleotide-exchange protein 5-like isoform X1 [Glycine max]	2	583.806	0.047342	0.00025588	126.07	no	0.938	0.896	0.91	0.995	1.034	1.226
1890	AIQQQGR	Glyma.02G195300.1.p	PREDICTED: syntaxin-121-like [Glycine max]	2	400.722	-0.47344	0.031376	96.041	yes	0.524	0.694	0.6	1.303	1.484	1.394
1891	AIQQQYAGDQER	Glyma.18G011900.1.p	PREDICTED: ALBINO3-like protein 1, chloroplastic [Glycine max]	3	469.56	0.19705	0.015652	46.844	yes	NA	NA	NA	NA	NA	NA
1892	AIQQQYAGDQER	Glyma.18G011900.1.p	PREDICTED: ALBINO3-like protein 1, chloroplastic [Glycine max]	2	703.837	-0.43367	3.4524e-08	138.22	yes	1.031	0.917	1.039	0.948	0.981	1.085
1893	AIQSEINIEDVQK	Glyma.06G155800.1.p	PREDICTED: vacuolar protein sorting-associated protein 20 homolog 2-like [Glycine max]	2	743.891	0.12575	5.4822e-40	197.3	yes	0.98	0.897	0.85	1.129	1.095	1.05
1894	AIQSNLNPLFK	Glyma.08G113600.1.p	PREDICTED: probable acyl-activating enzyme 18, peroxisomal [Glycine max]	2	622.854	-0.22276	0.0015194	92.051	no	0.954	0.806	0.981	0.975	1.157	1.127
1895	AIQSNLNPLFK	Glyma.08G113600.1.p	PREDICTED: probable acyl-activating enzyme 18, peroxisomal [Glycine max]	2	622.854	0.37895	0.0020387	81.263	no	NA	NA	NA	NA	NA	NA
1896	AIQVLMDEGNER	Glyma.03G187700.1.p	PREDICTED: UDP-glycosyltransferase 73C6-like [Vigna radiata var. radiata]	2	687.838	-0.37832	0.00034313	94.465	yes	0.96	0.904	0.786	1.104	1.126	1.12
1897	AIQYGSK	Glyma.09G264700.5.p	PREDICTED: peroxisomal biogenesis factor 11 family protein isoform X1 [Glycine max]	2	383.708	-1.2252	0.013984	121.68	no	1.048	1.053	0.953	0.97	0.977	0.999
1898	AIQYGSK	Glyma.09G264700.5.p	PREDICTED: peroxisomal biogenesis factor 11 family protein isoform X1 [Glycine max]	3	256.141	-0.99977	0.015278	74.832	no	NA	NA	NA	NA	NA	NA
1899	AISAANLQGQMK	Glyma.11G095100.1.p	endo-1,3-beta-glucanase precursor [Glycine max]	3	416.552	-0.39945	0.0023896	56.404	yes	0.985	0.831	0.949	0.982	1.074	1.178
1900	AISAANLQGQMK	Glyma.11G095100.1.p	endo-1,3-beta-glucanase precursor [Glycine max]	2	624.324	-0.94672	0.0042438	63.624	yes	0.996	0.912	0.936	0.967	1.069	1.121
1901	AISANPGIAAGLIR	Glyma.20G001400.1.p	PREDICTED: peroxidase 5-like [Glycine max]	2	662.391	0.17284	0.0010423	82.505	yes	NA	NA	NA	NA	NA	NA
1902	AISDGVDVLDCPVQMSK	Glyma.14G017100.1.p	PREDICTED: glycerophosphodiester phosphodiesterase GDPDL1-like [Glycine max]	3	617.294	-0.35969	0.0014986	49.595	no	NA	NA	NA	NA	NA	NA
1903	AISDGVDVLDCPVQMSK	Glyma.14G017100.1.p	PREDICTED: glycerophosphodiester phosphodiesterase GDPDL1-like [Glycine max]	2	925.437	0.18415	1.6545e-15	142.45	no	0.976	1.013	0.874	1.015	1.067	1.055
1904	AISDGVDVLDCPVQMSK	Glyma.14G017100.1.p	PREDICTED: glycerophosphodiester phosphodiesterase GDPDL1-like [Glycine max]	3	617.294	-0.25163	3.5691e-08	115.91	no	1.037	0.944	0.894	0.958	1.023	1.143
1905	AISDGVDVLDCPVQMSK	Glyma.14G017100.1.p	PREDICTED: glycerophosphodiester phosphodiesterase GDPDL1-like [Glycine max]	3	611.962	-0.30193	4.2932e-10	127.32	no	1.098	0.835	0.91	1.086	0.963	1.108
1906	AISDGVDVLDCPVQMSK	Glyma.14G017100.1.p	PREDICTED: glycerophosphodiester phosphodiesterase GDPDL1-like [Glycine max]	3	611.962	-0.039246	6.1296e-08	115.68	no	1.169	0.84	0.874	0.969	1.108	1.04
1907	AISDGVDVLDCPVQMSK	Glyma.14G017100.1.p	PREDICTED: glycerophosphodiester phosphodiesterase GDPDL1-like [Glycine max]	2	917.44	-0.19909	3.0128e-104	268.9	no	1.034	0.988	0.92	1.009	1.002	1.047
1908	AISDMYSELSR	Glyma.20G143900.1.p	PREDICTED: long chain acyl-CoA synthetase 6, peroxisomal [Glycine max]	2	636.3	-0.38522	9.9765e-05	121.9	yes	0.939	0.937	0.776	1.149	1.13	1.069
1909	AISDMYSELSR	Glyma.20G143900.1.p	PREDICTED: long chain acyl-CoA synthetase 6, peroxisomal [Glycine max]	3	424.536	0.2244	0.017371	45.908	yes	NA	NA	NA	NA	NA	NA
1910	AISETLDLK	Glyma.08G023300.1.p	dynamin-related protein 5A [Glycine max]	3	330.522	-0.34839	0.01033	62.546	no	NA	NA	NA	NA	NA	NA
1911	AISFSAVKPIFER	Glyma.20G020300.3.p	PREDICTED: glutathionyl-hydroquinone reductase YqjG-like [Glycine max]	3	488.945	-0.1589	9.4887e-09	134.38	yes	0.97	0.97	0.831	1.023	1.113	1.093
1912	AISGGPIYVSDAPGK	Glyma.17G111400.2.p	PREDICTED: probable galactinol--sucrose galactosyltransferase 6 isoform X1 [Glycine max]	3	477.921	0.34928	5.0411e-05	74.987	yes	NA	NA	NA	NA	NA	NA
1913	AISGVQTVR	Glyma.15G255900.1.p	PREDICTED: eukaryotic translation initiation factor 2 subunit gamma [Glycine max]	2	465.772	-0.58324	0.010047	84.743	yes	1.077	0.943	0.888	0.981	0.968	1.144
1914	AISLAPNAALYAVGSR	Glyma.02G076500.1.p	PREDICTED: uncharacterized oxidoreductase At4g09670-like [Glycine max]	2	787.438	-0.018397	0.00011576	88.282	yes	NA	NA	NA	NA	NA	NA
1915	AISLAPNAALYAVGSR	Glyma.02G076500.1.p	PREDICTED: uncharacterized oxidoreductase At4g09670-like [Glycine max]	3	525.295	0	0.00039226	79.885	yes	NA	NA	NA	NA	NA	NA
1916	AISLQPK	Glyma.15G052500.1.p	PREDICTED: 3-hydroxyacyl-[acyl-carrier-protein] dehydratase FabZ [Glycine max]	3	252.825	-0.44083	0.035608	56.026	yes	1.697	1.614	1.828	0.294	0.265	0.301
1917	AISNAGLGNQVK	Glyma.03G132700.1.p	glucan endo-1,3-beta-glucosidase precursor [Glycine max]	3	391.219	0.3361	1.861e-06	123.75	yes	0.986	0.992	0.874	1.006	1.109	1.034
1918	AISNAGLGNQVK	Glyma.03G132700.1.p	glucan endo-1,3-beta-glucosidase precursor [Glycine max]	2	586.325	-0.42272	2.4165e-35	204.52	yes	0.969	0.924	0.96	1.056	1.062	1.029
1919	AISPYYIIK	Glyma.19G105900.1.p	PREDICTED: potassium transporter 4-like [Glycine max]	2	534.31	-0.20874	0.0032611	95.531	yes	NA	NA	NA	NA	NA	NA
1920	AISSSNAYDDQLR	Glyma.05G199800.2.p	PREDICTED: transaldolase [Glycine max]	2	720.342	-0.32779	1.265e-18	169.65	yes	0.868	0.999	0.973	1.083	1.089	0.988
1921	AISTILESVSR	Glyma.18G282800.1.p	PREDICTED: importin beta-like SAD2 [Glycine max]	2	588.335	-0.36585	9.1409e-09	154.84	no	1.064	1.01	0.973	0.945	0.966	1.042
1922	AISTILESVSR	Glyma.18G282800.1.p	PREDICTED: importin beta-like SAD2 [Glycine max]	3	392.559	0.086208	0.0031079	70.399	no	NA	NA	NA	NA	NA	NA
1923	AISVEGQSENLQTEYVLK	Glyma.07G233900.1.p	PREDICTED: pleiotropic drug resistance protein 3-like isoform X2 [Glycine max]	3	670.013	-0.40426	2.8603e-17	156.24	no	0.945	1.026	0.904	1.032	1.023	1.07
1924	AISVEGQSENLQTEYVLK	Glyma.07G233900.1.p	PREDICTED: pleiotropic drug resistance protein 3-like isoform X2 [Glycine max]	4	502.761	0.013271	3.1963e-08	101.2	no	NA	NA	NA	NA	NA	NA
1925	AITAAFLAGFSDAVAQK	Glyma.10G183500.4.p	peroxisomal membrane protein PMP22-like [Glycine max]	3	560.97	-0.38627	0.0045288	54.402	yes	0.936	0.898	0.953	1.061	1.141	1.011
1926	AITAAVLAGFSDAVAQK	Glyma.20G206800.1.p	peroxisomal membrane protein PMP22-like [Glycine max]	3	544.97	0.32802	1.0764e-06	101.3	yes	0.935	0.883	0.848	1.063	1.205	1.066
1927	AITDISSCCAGR	Glyma.10G253100.1.p	PREDICTED: cysteine-rich receptor-like protein kinase 26 [Glycine max]	2	655.795	0.29416	0.00014939	104.82	yes	0.82	0.67	0.758	1.211	1.305	1.236
1928	AITELNGVTSR	Glyma.11G118600.1.p	PREDICTED: coatomer subunit gamma-2 [Glycine max]	2	580.817	-0.7486	0.0011193	95.483	no	0.848	1.027	0.942	1.131	1.047	1.005
1929	AITESACNALLLK	Glyma.14G009600.3.p	PREDICTED: cytosolic enolase 3-like [Glycine max]	3	468.59	0.33079	7.9123e-06	99.283	no	1.042	0.844	0.889	1.048	1.114	1.064
1930	AITESACNALLLK	Glyma.14G009600.3.p	PREDICTED: cytosolic enolase 3-like [Glycine max]	2	702.382	-0.44144	1.1241e-60	234.92	no	0.806	0.78	0.897	1.193	1.128	1.196
1931	AITGLEFFHR	Glyma.19G021700.2.p	PREDICTED: thyroid adenoma-associated protein homolog [Glycine max]	3	397.549	0.088682	0.00056712	91.069	yes	0.884	1.015	0.921	1.153	0.964	1.063
1932	AITGVHGWGDIK	Glyma.10G276600.1.p	uncharacterized membrane protein YMR155W-like [Cajanus cajan]	3	418.559	0.42175	0.00053129	75.416	yes	1.1	1.075	1.009	0.961	0.802	1.053
1933	AITNQPPQISFSK	Glyma.16G182500.2.p	PREDICTED: tripeptidyl-peptidase 2-like isoform X1 [Glycine max]	2	715.886	-0.10476	3.2441e-07	119.39	yes	NA	NA	NA	NA	NA	NA
1934	AITNQPPQISFSK	Glyma.16G182500.2.p	PREDICTED: tripeptidyl-peptidase 2-like isoform X1 [Glycine max]	3	477.593	0.18888	0.00037545	74.611	yes	NA	NA	NA	NA	NA	NA
1935	AITQYVEVVPQMEK	Glyma.09G031100.2.p	PREDICTED: DEAD-box ATP-dependent RNA helicase 40-like [Glycine max]	3	550.952	0.1758	0.00021753	69.846	no	0.926	0.759	0.75	1.198	1.258	1.109
1936	AITQYVEVVPQMEK	Glyma.09G031100.2.p	PREDICTED: DEAD-box ATP-dependent RNA helicase 40-like [Glycine max]	2	825.924	0.1605	2.0953e-05	102.87	no	0.816	0.883	0.934	1.213	1.027	1.127
1937	AITQYVEVVPQMEK	Glyma.09G031100.2.p	PREDICTED: DEAD-box ATP-dependent RNA helicase 40-like [Glycine max]	3	550.952	0.32958	9.6149e-05	78.324	no	NA	NA	NA	NA	NA	NA
1938	AITQYVEVVPQMEK	Glyma.09G031100.2.p	PREDICTED: DEAD-box ATP-dependent RNA helicase 40-like [Glycine max]	3	545.62	0.11577	0.00069161	59.227	no	0.913	0.903	0.949	1.143	1.087	1.004
1939	AITQYVEVVPQMEK	Glyma.09G031100.2.p	PREDICTED: DEAD-box ATP-dependent RNA helicase 40-like [Glycine max]	2	817.927	-0.28497	3.152e-25	188.91	no	0.879	0.967	0.898	1.086	1.087	1.083
1940	AITSAYYR	Glyma.10G069600.1.p	PREDICTED: ras-related protein RABA1f-like [Glycine max]	2	472.745	-0.15825	0.017622	89.55	no	0.975	1.057	0.813	1.112	1.073	0.971
1941	AIVAEENLTAPFDFPR	Glyma.11G030100.1.p	probable calcium-binding protein CML13 [Cajanus cajan]	2	895.46	-0.33644	8.79e-52	206.18	no	1.019	0.943	1.015	0.934	1.016	1.072
1942	AIVAEENLTAPFDFPR	Glyma.11G030100.1.p	probable calcium-binding protein CML13 [Cajanus cajan]	3	597.309	-0.17999	6.7475e-06	98.942	no	0.927	0.934	0.755	1.201	1.034	1.148
1943	AIVDDTFTR	Glyma.08G085800.2.p	PREDICTED: glycerol-3-phosphate acyltransferase 3-like isoform X1 [Glycine max]	2	519.267	-0.16662	0.0022956	99.442	yes	1.024	1.006	1.053	0.885	0.946	1.086
1944	AIVLDASNVFPK	Glyma.17G030100.1.p	PREDICTED: nodulin-13-like [Vigna angularis]	3	425.243	0.56501	0.0127	53.597	yes	NA	NA	NA	NA	NA	NA
1945	AIVLDASNVFPK	Glyma.17G030100.1.p	PREDICTED: nodulin-13-like [Vigna angularis]	3	425.243	-0.019974	0.0037482	60.064	yes	NA	NA	NA	NA	NA	NA
1946	AIVLDASNVFPK	Glyma.17G030100.1.p	PREDICTED: nodulin-13-like [Vigna angularis]	2	637.361	-0.8509	1.5012e-27	187.97	yes	1.081	0.96	1.067	0.974	0.972	0.947
1947	AIVLNLEHIK	Glyma.20G210300.1.p	PREDICTED: magnesium transporter MRS2-I-like isoform X1 [Glycine max]	3	383.905	0.73727	0.00034746	101.54	yes	0.978	1.011	0.936	0.973	1.04	1.062
1948	AIVLNLEHIK	Glyma.20G210300.1.p	PREDICTED: magnesium transporter MRS2-I-like isoform X1 [Glycine max]	3	383.905	0.57167	0.00034746	102.51	yes	0.997	0.893	0.879	1.088	1.116	1.027
1949	AIVVNLEQIR	Glyma.15G002700.3.p	PREDICTED: magnesium transporter MRS2-1 [Glycine max]	2	577.848	0.17417	0.0023362	99.136	yes	1.052	0.968	1.074	0.902	1.08	0.924
1950	AIVVTGAK	Glyma.07G246300.1.p	PREDICTED: peroxisomal fatty acid beta-oxidation multifunctional protein MFP2-like [Glycine max]	2	379.742	-1.1536	0.0020694	131.04	no	0.88	0.885	0.846	1.115	1.114	1.16
1951	AIVVTGAK	Glyma.07G246300.1.p	PREDICTED: peroxisomal fatty acid beta-oxidation multifunctional protein MFP2-like [Glycine max]	3	253.497	-1.628	0.014092	69.432	no	0.845	0.907	0.829	1.012	1.285	1.122
1952	AIVWSGEELGAK	Glyma.05G055500.1.p	PREDICTED: elongation factor G-2, chloroplastic [Glycine max]	2	630.335	0.017939	0.00098666	89.827	yes	NA	NA	NA	NA	NA	NA
1953	AIYGEAPPPPR	Glyma.20G199500.1.p		2	584.311	-0.56914	0.001406	90.15	yes	1.031	1.184	1.16	0.856	0.793	0.976
1954	AIYGQLCQDDMPMVR	Glyma.07G090200.1.p	PREDICTED: serine/threonine-protein phosphatase 2A 65 kDa regulatory subunit A beta isoform-like [Glycine max]	3	604.941	0.15654	0.0039946	53.6	no	0.937	1.031	1.008	0.975	1.037	1.012
1955	AIYLPYNEEVAVK	Glyma.20G217200.2.p	PREDICTED: serine/threonine-protein kinase BLUS1-like isoform X3 [Glycine max]	3	503.605	0.52808	9.0052e-05	91.549	yes	0.88	0.914	0.845	1.109	1.291	0.961
1956	AIYLPYNEEVAVK	Glyma.20G217200.2.p	PREDICTED: serine/threonine-protein kinase BLUS1-like isoform X3 [Glycine max]	2	754.903	-0.037585	8.9059e-33	196.48	yes	0.767	0.855	0.712	1.308	1.162	1.197
1957	AIYLPYNEEVAVK	Glyma.20G217200.2.p	PREDICTED: serine/threonine-protein kinase BLUS1-like isoform X3 [Glycine max]	2	754.903	-0.043408	3.0715e-14	149.96	yes	0.877	0.874	0.815	1.082	1.267	1.086
1958	AIYNNTK	Glyma.04G046700.1.p	PREDICTED: calcium-transporting ATPase 3, endoplasmic reticulum-type isoform X1 [Glycine max]	2	412.219	-0.068696	0.028862	97.596	yes	NA	NA	NA	NA	NA	NA
1959	AIYSKPLHLWDR	Glyma.17G218500.1.p	PREDICTED: L-type lectin-domain containing receptor kinase IX.1-like [Glycine max]	4	375.46	0.027469	0.00081314	70.942	yes	0.746	0.982	0.967	1.312	0.722	1.271
1960	AKADALFK	Glyma.07G243500.2.p	stress-induced protein SAM22 [Glycine max]	2	432.253	-0.90462	0.0015867	146.94	no	1.176	0.975	1.073	0.916	0.936	0.923
1961	AKCELQVPLVSR	Glyma.10G079900.1.p	PREDICTED: protein YLS9 [Glycine max]	3	467.262	0.35434	0.0016517	67.385	yes	1.151	1.206	1.127	0.818	0.88	0.818
1962	AKDDFVAK	Glyma.07G223000.1.p	PREDICTED: vesicle-associated membrane protein 722-like [Glycine max]	3	298.496	0.52239	0.015549	72.138	yes	0.856	0.904	1.012	0.975	1.206	1.047
1963	AKDDFVAK	Glyma.07G223000.1.p	PREDICTED: vesicle-associated membrane protein 722-like [Glycine max]	2	447.24	-0.2033	0.0095822	114.78	yes	0.954	0.93	0.948	1.046	1.056	1.067
1964	AKDEGYDVSK	Glyma.17G075800.1.p	PREDICTED: temperature-induced lipocalin-1 [Vigna radiata var. radiata]	3	371.18	-0.49793	5.1753e-05	130.66	yes	0.862	0.79	0.806	1.132	1.231	1.179
1965	AKDELTPEQGELIK	Glyma.11G027200.1.p	PREDICTED: protein FAM63B-like [Glycine max]	3	524.282	-0.58622	8.5016e-05	96.82	yes	0.903	0.89	0.756	1.153	1.222	1.076
1966	AKDFLPFLHR	Glyma.05G199100.1.p	PREDICTED: staphylococcal nuclease domain-containing protein 1-like [Glycine max]	4	311.679	0.98062	0.02218	48.794	no	NA	NA	NA	NA	NA	NA
1967	AKDGGELIFGGIDPK	Glyma.10G143500.3.p	PREDICTED: aspartic proteinase-like [Glycine max]	4	379.956	0.017743	0.020039	43.03	yes	1.033	0.909	0.862	1.091	1.135	0.97
1968	AKDGGELIFGGIDPK	Glyma.10G143500.3.p	PREDICTED: aspartic proteinase-like [Glycine max]	3	506.272	-0.63948	0.0006902	64.104	yes	NA	NA	NA	NA	NA	NA
1969	AKDHENTELR	Glyma.08G021400.1.p	PREDICTED: myosin heavy chain, cardiac muscle isoform [Glycine max]	4	303.905	-0.93817	0.00043021	84.615	yes	1.02	1.189	1.039	0.864	1.038	0.85
1970	AKDLHDK	Glyma.05G051800.3.p	copper ion-binding protein, putative [Medicago truncatula]	4	207.366	-0.18928	0.042034	50.966	yes	0.895	1.069	0.845	0.879	1.197	1.115
1971	AKDLHDK	Glyma.05G051800.3.p	copper ion-binding protein, putative [Medicago truncatula]	3	276.152	0.75469	0.017288	83.614	yes	0.885	0.995	0.857	1.015	1.184	1.065
1972	AKDLLYK	Glyma.17G064100.1.p	mitochondrial outer membrane protein porin 4 [Cajanus cajan]	3	284.173	0.13205	0.01261	88.734	no	1.31	0.934	1.008	0.824	1.043	0.881
1973	AKDLLYK	Glyma.17G064100.1.p	mitochondrial outer membrane protein porin 4 [Cajanus cajan]	3	284.173	0.27127	0.01261	91.584	no	1.076	0.928	0.985	0.996	0.95	1.065
1974	AKDNHCYEK	Glyma.09G213100.2.p	PREDICTED: probable methyltransferase PMT20 [Glycine max]	3	388.842	0.66442	0.00051628	109.48	yes	0.939	1.065	0.977	0.991	0.976	1.053
1975	AKDNHCYEK	Glyma.09G213100.2.p	PREDICTED: probable methyltransferase PMT20 [Glycine max]	4	291.883	0.0060517	0.029464	50.04	yes	1.033	1.001	0.843	0.987	1.08	1.057
1976	AKDQLGWEPK	Glyma.10G018400.2.p	PREDICTED: UDP-glucuronic acid decarboxylase 2 [Glycine max]	3	391.208	-0.8296	0.026429	56.258	yes	0.492	0.667	0.425	1.455	1.568	1.392
1977	AKDTLTGK	Glyma.10G158800.8.p	PREDICTED: probable serine/threonine-protein kinase At1g54610 [Glycine max]	3	278.496	0.024128	0.041841	57.281	yes	NA	NA	NA	NA	NA	NA
1978	AKDVEQVTEQGEYSAK	Glyma.12G172500.3.p	PREDICTED: aquaporin PIP2-7 [Glycine max]	3	594.623	-0.54143	1.7954e-14	138.21	yes	0.972	0.831	1.225	1.139	0.972	0.861
1979	AKDVEQVTEQGEYSAK	Glyma.12G172500.3.p	PREDICTED: aquaporin PIP2-7 [Glycine max]	3	594.623	-0.84185	7.8402e-89	252.04	yes	1.006	1.292	0.865	1.034	0.757	1.045
1980	AKDVEQVTEQGEYSAK	Glyma.12G172500.3.p	PREDICTED: aquaporin PIP2-7 [Glycine max]	5	357.177	-0.2854	4.2971e-25	166.48	yes	0.981	1.236	0.92	1.049	0.742	1.073
1981	AKDVEQVTEQGEYSAK	Glyma.12G172500.3.p	PREDICTED: aquaporin PIP2-7 [Glycine max]	3	594.623	-0.22548	1.673e-13	126.71	yes	1.107	1.063	1.034	0.885	1.092	0.819
1982	AKDVEQVTEQGEYSAK	Glyma.12G172500.3.p	PREDICTED: aquaporin PIP2-7 [Glycine max]	2	891.431	-0.0014412	1.4756e-117	269.95	yes	1.228	1.043	1.028	0.877	0.951	0.874
1983	AKDVEQVTEQGEYSAK	Glyma.12G172500.3.p	PREDICTED: aquaporin PIP2-7 [Glycine max]	5	357.177	0.12471	1.0857e-05	95.264	yes	1.195	0.864	1.098	0.856	1.081	0.907
1984	AKDVEQVTEQGEYSAK	Glyma.12G172500.3.p	PREDICTED: aquaporin PIP2-7 [Glycine max]	3	594.623	-0.40704	4.4046e-20	150.11	yes	1.301	1.129	1.024	0.944	0.842	0.76
1985	AKDVEQVTEQGEYSAK	Glyma.12G172500.3.p	PREDICTED: aquaporin PIP2-7 [Glycine max]	3	594.623	0.8608	7.0352e-07	111.12	yes	1.217	1.029	0.908	0.861	1.048	0.936
1986	AKDVEQVTEQGEYSAK	Glyma.12G172500.3.p	PREDICTED: aquaporin PIP2-7 [Glycine max]	3	594.623	-1.0896	3.7088e-44	192.4	yes	1.117	1.072	1.066	0.873	0.991	0.881
1987	AKDVEQVTEQGEYSAK	Glyma.12G172500.3.p	PREDICTED: aquaporin PIP2-7 [Glycine max]	3	594.623	-1.3864	4.4046e-20	150.22	yes	1.035	0.942	1.113	0.919	1.026	0.967
1988	AKDVEVAER	Glyma.20G179700.1.p	PREDICTED: aquaporin PIP2-1-like [Glycine max]	3	339.517	-0.1013	0.00086142	93.649	yes	1.206	1.333	1.009	0.835	0.783	0.833
1989	AKDVEVAER	Glyma.20G179700.1.p	PREDICTED: aquaporin PIP2-1-like [Glycine max]	2	508.772	-0.5494	0.0003935	130.75	yes	1.082	1.304	0.883	0.92	0.887	0.924
1990	AKDVEVAER	Glyma.20G179700.1.p	PREDICTED: aquaporin PIP2-1-like [Glycine max]	2	508.772	-0.12916	0.003141	117.89	yes	1.262	1.188	1.093	0.847	0.833	0.777
1991	AKDVEVAER	Glyma.20G179700.1.p	PREDICTED: aquaporin PIP2-1-like [Glycine max]	3	339.517	0.11866	0.01016	66.692	yes	NA	NA	NA	NA	NA	NA
1992	AKDVEVAER	Glyma.20G179700.1.p	PREDICTED: aquaporin PIP2-1-like [Glycine max]	3	339.517	-0.066132	0.0092622	63.216	yes	1.173	1.111	1.063	0.871	0.885	0.896
1993	AKDVEVAER	Glyma.20G179700.1.p	PREDICTED: aquaporin PIP2-1-like [Glycine max]	3	339.517	0.24553	0.0042817	72.607	yes	1.209	0.97	1.091	0.9	0.948	0.882
1994	AKDVEVQEQGGEYSAK	Glyma.12G075400.1.p	prolactin-inducible protein [Glycine max]	3	579.948	-0.098829	2.6407e-75	234.9	no	1.186	1.036	1.043	0.94	0.909	0.886
1995	AKDVEVQEQGGEYSAK	Glyma.12G075400.1.p	prolactin-inducible protein [Glycine max]	4	435.213	-0.2595	2.6344e-20	155.66	no	1.297	1.068	1.017	0.825	0.934	0.86
1996	AKDVEVQEQGGEYSAK	Glyma.12G075400.1.p	prolactin-inducible protein [Glycine max]	5	348.372	-0.074368	0.040005	33.842	no	NA	NA	NA	NA	NA	NA
1997	AKDVEVQEQGGEYSAK	Glyma.12G075400.1.p	prolactin-inducible protein [Glycine max]	3	579.948	-0.57136	1.7954e-14	138.21	no	1.15	1.096	1.088	0.838	0.922	0.907
1998	AKDVEVQEQGGEYSAK	Glyma.12G075400.1.p	prolactin-inducible protein [Glycine max]	3	579.948	-0.069724	4.3504e-30	168.89	no	1.134	0.941	1.061	0.91	0.954	0.999
1999	AKDVEVQEQGGEYSAK	Glyma.12G075400.1.p	prolactin-inducible protein [Glycine max]	3	579.948	-0.55069	2.4333e-52	207.97	no	1.134	1.035	1.086	0.867	0.92	0.959
2000	AKDVEVQEQGGEYSAK	Glyma.12G075400.1.p	prolactin-inducible protein [Glycine max]	3	579.948	-0.59938	1.673e-13	125.97	no	1.113	0.976	1.019	0.945	0.996	0.952
2001	AKDVEVQEQGGEYSAK	Glyma.12G075400.1.p	prolactin-inducible protein [Glycine max]	3	579.948	-0.46548	3.4704e-05	85.909	no	1.045	1.007	0.904	1.106	1.012	0.926
2002	AKDVEVQEQGGEYSAK	Glyma.12G075400.1.p	prolactin-inducible protein [Glycine max]	3	579.948	-0.58337	0.0003561	68.044	no	1.008	0.962	1.137	0.934	1.162	0.798
2003	AKDVEVQEQGGEYSAK	Glyma.12G075400.1.p	prolactin-inducible protein [Glycine max]	3	579.948	-1.4705	2.1741e-09	124.42	no	1.232	0.704	1.243	0.803	1.054	0.965
2004	AKDVGYDVSK	Glyma.15G205900.1.p	PREDICTED: temperature-induced lipocalin-1-like [Vigna radiata var. radiata]	3	361.189	-1.4035	0.0017109	82.287	no	0.755	0.824	0.787	1.223	1.167	1.245
2005	AKDWTQGEVSGILK	Glyma.17G116400.1.p	PREDICTED: NADH-cytochrome b5 reductase-like protein [Vigna angularis]	3	511.275	-0.98253	2.1659e-10	133.32	yes	0.707	0.725	0.762	1.303	1.224	1.279
2006	AKEASEGRPSR	Glyma.01G225200.1.p	PREDICTED: long chain acyl-CoA synthetase 4 [Glycine max]	4	297.659	-0.54084	0.00015168	99.973	no	0.864	0.801	0.706	1.302	1.087	1.239
2007	AKEASEGRPSR	Glyma.01G225200.1.p	PREDICTED: long chain acyl-CoA synthetase 4 [Glycine max]	3	396.542	-0.16316	0.011429	82.008	no	0.771	0.837	0.768	1.217	1.19	1.217
2008	AKECLEAVQQGK	Glyma.16G164700.2.p	PREDICTED: mitochondrial import inner membrane translocase subunit tim16-like isoform X1 [Glycine max]	3	454.234	-0.4359	7.194e-05	100.88	yes	NA	NA	NA	NA	NA	NA
2009	AKEDGELINEK	Glyma.10G026700.2.p	PREDICTED: RAN GTPase-activating protein 1-like [Glycine max]	3	415.882	-1.1957	0.00040009	88.596	yes	NA	NA	NA	NA	NA	NA
2010	AKEDMLNQLYSSVSAQSSAK	Glyma.17G001500.1.p	PREDICTED: dynamin-2A-like [Glycine max]	3	719.688	-0.30463	2.4795e-13	143.67	yes	0.926	0.997	0.949	1.088	1.02	1.021
2011	AKEDSATILR	Glyma.11G237800.1.p	protein CELLULOSE SYNTHASE INTERACTIVE 1-like [Cajanus cajan]	3	368.54	-0.19116	0.0011185	83.647	yes	1.16	1.08	1.058	0.857	0.929	0.917
2012	AKEDSATILR	Glyma.11G237800.1.p	protein CELLULOSE SYNTHASE INTERACTIVE 1-like [Cajanus cajan]	2	552.306	-0.86873	0.032434	69.915	yes	1.125	0.996	1.025	0.892	0.918	1.044
2013	AKEEEIERK	Glyma.03G192100.2.p	ankyrin repeat domain-containing protein 30A-like [Cajanus cajan]	4	283.656	0.64567	0.0003736	99.442	no	1.253	1.122	1.234	0.796	0.774	0.821
2014	AKEEIDMQIGKDEYIR	Glyma.13G068800.1.p	cytochrome P450 82A3 [Glycine max]	4	485.246	-1.2214	0.00014134	69.92	no	NA	NA	NA	NA	NA	NA
2015	AKEEIEAVFHR	Glyma.07G008200.1.p	plant/F1L3-4 protein, putative [Medicago truncatula]	4	332.929	-0.36989	0.00015589	101.65	yes	1.069	0.913	0.918	1.037	1.106	0.956
2016	AKEFDSPANLLQR	Glyma.10G019000.2.p	PREDICTED: ABC transporter C family member 4-like [Glycine max]	3	496.932	-0.055177	3.8619e-15	159.09	yes	0.911	0.834	0.839	1.146	1.183	1.088
2017	AKEFLETFK	Glyma.02G165500.1.p	PREDICTED: glycerol-3-phosphate dehydrogenase SDP6, mitochondrial-like isoform X2 [Glycine max]	3	371.538	0.4238	0.022623	58.981	yes	0.89	0.806	0.801	1.169	1.147	1.187
2018	AKEILEQNR	Glyma.13G355400.1.p	PREDICTED: ATP-dependent zinc metalloprotease FtsH 3-like [Glycine max]	3	367.54	-0.29517	0.0032195	78.516	no	1.098	1.049	1.003	0.992	0.956	0.902
[truncated: 45,203 more rows]

## Sheet: Protein_quant
All identified proteins in TBS roots
Protein information									C			A			Protein relative quantitation
Protein accession	Protein description	Subcellular localization	MW [kDa]	Score	Coverage [%]	#Peptides	#PSMs	#Unique peptides	C1	C2	C3	A1	A2	A3	A/C Ratio	A/C P value
Glyma.13G162800.1.p	PREDICTED: pyrophosphate-energized vacuolar membrane proton pump [Glycine max]	vacuolar membrane	80.103	183.72	20.9	14	29	4	1.143	1.096	1.286	0.869	0.918	0.863	0.752	0.0081415
Glyma.01G019000.1.p	PREDICTED: mitochondrial carnitine/acylcarnitine carrier-like protein isoform X1 [Glycine max]	vacuolar membrane	30.479	188.54	43.4	12	35	1	1.061	1.12	1.103	0.976	0.916	0.938	0.862	0.003642
Glyma.01G036900.1.p	matrix metalloproteinase MMP2 precursor [Glycine max]	vacuolar membrane	40.076	32.683	12	5	9	5	0.931	0.951	0.938	1.078	1.024	1.052	1.118	0.0026025
Glyma.01G081300.1.p	PREDICTED: alpha-xylosidase 1-like [Glycine max]	vacuolar membrane	102.94	13.707	8.9	8	8	6	1.008	1.081	1.042	1.005	0.984	0.897	0.922	0.105718
Glyma.01G137700.1.p	PREDICTED: pectinesterase 2-like [Glycine max]	vacuolar membrane	56.534	5.2297	14.6	7	9	2	0.807	0.919	0.886	1.126	1.032	1.209	1.289	0.0145233
Glyma.01G208200.1.p	PREDICTED: probable aquaporin TIP-type RB7-5A [Glycine max]	vacuolar membrane	25.276	150.67	6.4	1	9	1	1.16	1.206	1.104	0.822	0.844	0.931	0.748	0.002819
Glyma.01G213600.2.p	PREDICTED: probable LRR receptor-like serine/threonine-protein kinase At1g12460 isoform X1 [Glycine max]	vacuolar membrane	96.828	6.643	5.9	5	5	2
Glyma.02G028700.1.p	PREDICTED: metalloendoproteinase 5-MMP-like [Glycine max]	vacuolar membrane	44.412	13.585	12.3	6	18	2
Glyma.02G040600.2.p	protein CURVATURE THYLAKOID 1D, chloroplastic [Cajanus cajan]	vacuolar membrane	20.824	1.014	4.8	1	1	1
Glyma.02G058000.1.p	PREDICTED: probable polyol transporter 3 [Glycine max]	vacuolar membrane	52.851	21.541	8.2	3	5	3	0.289	0.31	0.269	1.707	1.537	1.624	5.608	1.61084e-05
Glyma.02G106900.1.p	PREDICTED: probable methyltransferase PMT2 [Glycine max]	vacuolar membrane	68.96	77.754	36.7	21	30	4	1.017	0.936	0.958	1.042	1.057	1.032	1.076	0.043924
Glyma.02G116400.2.p	PREDICTED: ureide permease 1-like [Glycine max]	vacuolar membrane	34.618	5.554	9	3	4	3	1.094	1.16	1.131	0.949	0.901	0.932	0.822	0.00106076
Glyma.02G132100.1.p	nitrate reductase precursor [Glycine max]	vacuolar membrane	67.616	13.797	8.6	5	7	5	0.869	0.726	0.686	1.289	1.214	1.175	1.612	0.0019956
Glyma.02G204700.1.p	PREDICTED: serine carboxypeptidase 24-like [Glycine max]	vacuolar membrane	52.401	9.2097	8.2	3	3	3
Glyma.02G234000.1.p	PREDICTED: peroxidase P7 [Glycine max]	vacuolar membrane	35.569	5.7207	30.3	9	15	2	0.975	1.101	1.043	0.998	0.959	0.954	0.933	0.149895
Glyma.02G277700.1.p	blue copper protein-like [Cajanus cajan]	vacuolar membrane	25.823	13.835	10.3	2	3	2	0.949	1.06	0.957	1.052	1.054	1.038	1.06	0.24192
Glyma.02G278600.1.p	PREDICTED: dihydropyrimidinase-like [Glycine max]	vacuolar membrane	57.799	28.606	13.1	6	8	3	0.987	0.948	0.995	1.008	1.022	1.048	1.051	0.057336
Glyma.02G307700.1.p	fasciclin-like arabinogalactan protein 7 [Cajanus cajan]	vacuolar membrane	27.139	12.118	10.5	3	5	3	1.01	1.082	1.085	0.932	0.884	0.966	0.876	0.0182353
Glyma.02G308700.1.p	PREDICTED: fasciclin-like arabinogalactan protein 2 [Glycine max]	vacuolar membrane	43.557	4.8469	20.7	6	16	2	0.968	0.966	0.959	1.019	1.069	1.039	1.081	0.0061832
Glyma.03G002900.1.p	PREDICTED: putative receptor protein kinase ZmPK1 [Glycine max]	vacuolar membrane	92.013	5.5367	4.5	4	5	3	0.919	0.983	0.925	1.101	1.016	1.056	1.122	0.022502
Glyma.03G052400.1.p	PREDICTED: receptor-like protein 12 [Glycine max]	vacuolar membrane	124.53	0.78657	0.7	1	1	1	0.771	1	0.744	1.226	1.131	1.095	1.373	0.025681
Glyma.03G130200.1.p	PREDICTED: protein STRICTOSIDINE SYNTHASE-LIKE 2-like [Glycine max]	vacuolar membrane	42.575	2.1415	3.7	1	1	1
Glyma.03G163500.5.p	glycinin G1 precursor [Glycine max]	vacuolar membrane	55.706	63.426	10.5	4	6	4	1.721	1.682	1.626	0.348	0.404	0.379	0.225	1.0959e-06
Glyma.03G191300.1.p	PREDICTED: PAN domain-containing protein At5g03700-like [Glycine max]	vacuolar membrane	53.988	1.2146	3.5	2	2	2	0.996	0.947	0.954	0.996	1.042	1.069	1.072	0.055903
Glyma.03G201300.1.p	syringolide-induced protein B13-1-9 [Glycine max]	vacuolar membrane	27.859	13.421	25.1	6	9	4	1.012	0.999	1.019	0.99	0.998	1.052	1.003	0.87774
Glyma.03G218300.1.p	PREDICTED: dnaJ protein ERDJ3B [Glycine max]	vacuolar membrane	38.805	3.7701	9	3	3	3	0.877	1.079	0.902	0.982	1.076	1.085	1.1	0.25526
Glyma.03G228200.2.p	PREDICTED: aspartic proteinase [Glycine max]	vacuolar membrane	55.362	-2	11.6	6	6	1	1.011	0.912	0.907	0.975	1.171	1.017	1.118	0.180616
Glyma.03G239600.1.p	signal peptidase complex subunit 3B [Cajanus cajan]	vacuolar membrane	19.157	34.197	20.4	3	5	1	1.041	1.028	1.077	0.973	0.934	0.977	0.917	0.0121439
Glyma.03G260900.1.p	PREDICTED: 60S acidic ribosomal protein P1-3 [Glycine max]	vacuolar membrane	17.403	13.098	7.9	1	1	1	1.078	1.051	1.098	1.018	0.875	0.921	0.872	0.035938
Glyma.04G000400.1.p	PREDICTED: alpha-1,3-mannosyl-glycoprotein 2-beta-N-acetylglucosaminyltransferase isoform X2 [Glycine max]	vacuolar membrane	52.018	6.5497	30.4	13	18	5	0.891	1	0.933	1.006	1.053	1.017	1.089	0.073082
Glyma.04G007500.2.p	PREDICTED: V-type proton ATPase subunit c1-like [Juglans regia]	vacuolar membrane	13.931	9.7042	24.6	3	17	3	1.052	1.036	1.063	0.932	0.981	0.941	0.906	0.0043045
Glyma.04G042400.1.p	PREDICTED: putative receptor protein kinase ZmPK1 [Glycine max]	vacuolar membrane	94.268	51.879	25	20	42	18	1.087	1.105	1.051	0.943	0.904	0.908	0.85	0.00127779
Glyma.04G083200.1.p	PREDICTED: aquaporin TIP4-1 [Glycine max]	vacuolar membrane	25.645	1.1194	4.5	2	2	1	1.02	1.037	1.49	0.854	0.63	1.051	0.715	0.160615
Glyma.04G091800.1.p	PREDICTED: protein ASPARTIC PROTEASE IN GUARD CELL 2 [Glycine max]	vacuolar membrane	46.984	1.0586	10.5	4	4	1	1.082	1.016	0.835	1.034	0.922	1.113	1.046	0.6491
Glyma.04G095000.1.p	PREDICTED: photosystem II D2 protein-like [Gossypium hirsutum]	vacuolar membrane	16.744	3.6341	6.7	1	1	1
Glyma.04G202900.2.p	PREDICTED: calnexin homolog [Glycine max]	vacuolar membrane	61.857	28.086	25.4	14	32	3	0.857	0.852	0.919	1.214	1.042	1.097	1.276	0.0118213
Glyma.04G254100.1.p	PREDICTED: beta-1,3-galactosyltransferase 7 isoform X1 [Glycine max]	vacuolar membrane	44.56	9.4383	11.3	4	5	1	0.584	0.748	0.951	1.113	1.226	1.329	1.607	0.0199444
Glyma.04G254100.2.p	PREDICTED: beta-1,3-galactosyltransferase 7 isoform X2 [Glycine max]	vacuolar membrane	44.196	0.82379	11.7	4	4	0
Glyma.05G056100.1.p	PREDICTED: monocopper oxidase-like protein SKU5 [Glycine max]	vacuolar membrane	67.145	236.14	32	15	44	4	1.122	1.105	1.09	0.909	0.888	0.897	0.812	4.3733e-05
Glyma.05G066500.2.p	PREDICTED: (S)-ureidoglycine aminohydrolase-like [Glycine max]	vacuolar membrane	28.666	18.57	20.4	3	4	3	0.967	0.964	0.982	1.017	1.069	1.09	1.09	0.0173404
Glyma.05G119100.1.p	PREDICTED: non-specific lipid-transfer protein-like protein At5g64080 [Glycine max]	vacuolar membrane	18.824	11.784	10.4	2	6	1	1.077	1.124	1	0.887	0.89	1.054	0.884	0.134845
Glyma.05G146900.2.p	PREDICTED: probable arabinosyltransferase ARAD1 isoform X2 [Glycine max]	vacuolar membrane	35.318	4.1964	2.9	1	1	1	1.146	1.151	1.135	0.899	0.851	0.877	0.765	5.6171e-05
Glyma.05G173300.1.p	PREDICTED: endoglucanase B-like [Glycine max]	vacuolar membrane	63.147	1.2088	2.6	2	2	2
Glyma.06G015000.3.p	PREDICTED: monosaccharide-sensing protein 2-like [Glycine max]	vacuolar membrane	55.716	14.155	7.1	3	4	3	1.172	1.043	1.051	0.907	0.925	0.92	0.843	0.055342
Glyma.06G068100.1.p	PREDICTED: G-type lectin S-receptor-like serine/threonine-protein kinase SD2-5 [Glycine max]	vacuolar membrane	89.524	54.823	19.2	14	18	7	1.037	1.01	1.038	0.88	0.96	0.963	0.909	0.030596
Glyma.06G077800.3.p	putative UDP-sugar transporter DDB_G0278631 [Cajanus cajan]	vacuolar membrane	25.018	1.1226	3.5	1	1	1
Glyma.06G108100.1.p	PREDICTED: beta-1,3-galactosyltransferase 7-like isoform X2 [Glycine max]	vacuolar membrane	44.181	1.9715	11.7	4	4	1
Glyma.06G116700.1.p	PREDICTED: protein KRTCAP2 homolog [Vigna radiata var. radiata]	vacuolar membrane	13.293	0.87763	9.6	1	2	1
Glyma.06G135600.1.p	auxin-independent growth promoter-like protein [Medicago truncatula]	vacuolar membrane	75.14	41.017	8.3	5	7	5	1.207	1.038	0.97	0.936	0.928	0.956	0.877	0.20462
Glyma.06G147800.2.p	PREDICTED: UDP-galactose transporter 2-like [Glycine max]	vacuolar membrane	36.183	4.293	5.1	1	1	1	0.921	1.497	1.032	0.873	0.893	0.848	0.758	0.2559
Glyma.06G270700.1.p	polyphosphatidylinositol phosphatase [Arabidopsis thaliana]	vacuolar membrane	43.392	0.81128	2.1	1	1	1
Glyma.06G300600.1.p	PREDICTED: G-type lectin S-receptor-like serine/threonine-protein kinase At2g19130 [Glycine max]	vacuolar membrane	91.789	6.4152	14.5	11	12	4	1.05	0.972	1.089	0.984	0.959	0.958	0.932	0.119385
Glyma.06G307200.1.p	PREDICTED: B-cell receptor-associated protein 31-like [Glycine max]	vacuolar membrane	24.249	18.042	36.2	7	8	2	1.151	1.241	0.91	0.782	0.912	1.04	0.828	0.20072
Glyma.06G308600.3.p	PREDICTED: fasciclin-like arabinogalactan protein 16 [Glycine max]	vacuolar membrane	49.665	8.1803	6.9	2	2	2	1.077	1.025	1.097	1.018	0.935	0.886	0.887	0.052919
Glyma.06G308800.1.p	PREDICTED: protein STRICTOSIDINE SYNTHASE-LIKE 3-like [Glycine max]	vacuolar membrane	49.553	47.053	31.5	10	14	10	0.888	0.847	0.884	1.144	1.081	1.064	1.256	0.00126491
Glyma.07G004200.1.p	GDP-fucose protein O-fucosyltransferase [Medicago truncatula]	vacuolar membrane	46.606	5.5073	22.1	8	11	2	1.096	1.103	1.103	0.879	0.902	0.921	0.818	8.2733e-05
Glyma.07G019100.2.p	PREDICTED: malonate--CoA ligase-like [Glycine max]	vacuolar membrane	59.411	16.265	12.7	6	7	2	1.176	1.006	1.207	0.969	0.892	0.807	0.787	0.036962
Glyma.07G080700.1.p	PREDICTED: putative receptor protein kinase ZmPK1 [Glycine max]	vacuolar membrane	91.254	7.6476	6	4	5	3
Glyma.07G138300.2.p	PREDICTED: PRA1 family protein A1-like [Glycine max]	vacuolar membrane	18.481	3.9171	10.5	1	2	1	1.016	0.935	0.947	1.119	0.993	0.996	1.072	0.22304
Glyma.07G173000.1.p	PREDICTED: G-type lectin S-receptor-like serine/threonine-protein kinase At1g34300 [Glycine max]	vacuolar membrane	90.948	109.01	32.5	26	58	26	1.064	1.041	1.026	0.969	0.949	0.941	0.913	0.0028023
Glyma.07G184000.1.p	PREDICTED: L-type lectin-domain containing receptor kinase IX.1-like [Glycine max]	vacuolar membrane	78.091	6.4294	3.3	2	2	1	1.022	1.101	1.067	1.037	0.972	0.838	0.892	0.143238
Glyma.07G215900.1.p	Serine/Threonine kinase, plant-type protein, putative [Medicago truncatula]	vacuolar membrane	49.877	54.469	29.4	10	18	7	1.098	0.971	0.981	1.002	0.977	0.973	0.968	0.47784
Glyma.07G218600.1.p	P-loop nucleoside triphosphate hydrolase superfamily protein [Medicago truncatula]	vacuolar membrane	105.59	18.528	5.8	4	4	2	1.098	0.922	1.32	0.855	1.051	0.808	0.813	0.20266
Glyma.07G238900.1.p	transmembrane protein [Arabidopsis thaliana]	vacuolar membrane	91.148	89.292	28	25	47	9	1.045	1.063	1.028	0.95	0.973	0.999	0.932	0.0148359
Glyma.07G252900.1.p	Low-density receptor-like protein [Arabidopsis thaliana]	vacuolar membrane	10.394	6.4627	13.2	1	2	1	0.893	1.047	0.995	1.002	1.075	1	1.048	0.41024
Glyma.08G051300.1.p	sialyltransferase-like [Glycine max]	vacuolar membrane	49.761	1.3226	2	1	2	1	1.033	1.002	1.023	0.926	0.957	1.08	0.969	0.54472
Glyma.08G053000.1.p	3-oxo-5-alpha-steroid 4-dehydrogenase [Medicago truncatula]	vacuolar membrane	33.724	15.233	13.7	4	8	4	1.103	0.959	1.03	1.022	0.927	0.979	0.947	0.33418
Glyma.08G074100.1.p	PREDICTED: non-specific lipid-transfer protein-like protein At5g64080 [Glycine max]	vacuolar membrane	18.372	1.9966	10.6	2	5	1
Glyma.08G104600.1.p	PREDICTED: glucuronoxylan 4-O-methyltransferase 3-like [Glycine max]	vacuolar membrane	32.704	25.145	31.1	7	17	7	1.081	1.04	1.091	0.966	0.931	0.967	0.892	0.0040752
Glyma.08G111000.2.p	beta-galactosidase 9 isoform X1 [Cajanus cajan]	vacuolar membrane	102.49	1.7442	1.9	2	2	2	1.082	1.132	0.946	0.95	0.973	0.944	0.907	0.22476
Glyma.08G116300.1.p	P34 probable thiol protease precursor [Glycine max]	vacuolar membrane	42.757	0.81904	1.8	1	2	1	1.432	1.483	1.389	0.617	0.627	0.597	0.428	4.3603e-06
Glyma.08G121700.1.p	ABA induced plasma membrane protein [Medicago truncatula]	vacuolar membrane	17.3	1.5865	8.1	1	1	1
Glyma.08G134200.1.p	transmembrane protein [Medicago truncatula]	vacuolar membrane	38.224	6.147	6.9	2	2	2	0.957	0.851	0.822	1.044	1.122	1.177	1.271	0.0134802
Glyma.08G136800.6.p	MFS transporter [Medicago truncatula]	vacuolar membrane	35.802	3.272	3.3	1	2	1
Glyma.08G203000.1.p	aquaporin TIP2-1-like [Glycine max]	vacuolar membrane	25.273	3.1426	7.3	2	2	1	1.025	1.265	1.021	0.983	0.93	0.824	0.827	0.109424
Glyma.08G214300.2.p	PREDICTED: pyrophosphate-energized vacuolar membrane proton pump [Glycine max]	vacuolar membrane	69.779	3.8004	18.7	12	23	2	0.989	1.055	1.071	1.002	0.945	0.967	0.935	0.089921
Glyma.08G272600.3.p	mitochondrial carnitine/acylcarnitine carrier-like protein [Cajanus cajan]	vacuolar membrane	30.794	18.779	36.4	9	26	7	1.074	1.117	1.069	0.928	0.93	0.903	0.847	0.00068477
Glyma.08G297400.1.p	PREDICTED: probable LRR receptor-like serine/threonine-protein kinase At1g14390 [Glycine max]	vacuolar membrane	81.52	68.714	21.5	14	25	2	1.066	1.126	1.044	0.984	0.897	0.926	0.867	0.0156394
Glyma.08G298500.2.p	PREDICTED: sucrose transport protein SUC3-like isoform X1 [Glycine max]	vacuolar membrane	49.686	1.1837	1.7	1	1	1
Glyma.08G321100.1.p	PREDICTED: protein ASPARTIC PROTEASE IN GUARD CELL 2 [Glycine max]	vacuolar membrane	51.907	4.3074	8.8	4	4	2	1.085	1.071	1.134	0.933	0.955	0.869	0.838	0.0052027
Glyma.08G338600.1.p	PREDICTED: hydroquinone glucosyltransferase-like [Glycine max]	vacuolar membrane	51.572	8.2062	7.9	4	4	0
Glyma.09G007200.1.p	PREDICTED: protein STRUBBELIG-RECEPTOR FAMILY 8-like [Glycine max]	vacuolar membrane	76.956	1.4445	9.4	5	9	1
Glyma.09G022800.1.p	PREDICTED: peroxidase A2-like [Glycine max]	vacuolar membrane	37.259	1.8152	6.9	2	2	1	1.004	1.014	0.871	1.113	0.945	1.055	1.078	0.33048
Glyma.09G055600.1.p	PREDICTED: putative inactive cadmium/zinc-transporting ATPase HMA3 isoform X1 [Glycine max]	vacuolar membrane	95.063	6.06	3.7	3	4	3	0.873	0.906	0.92	1.128	1.066	1.094	1.218	0.00098176
Glyma.09G062300.1.p	glutaredoxin-C4 [Cajanus cajan]	vacuolar membrane	14.631	4.2056	26.3	3	3	2	0.984	1.012	1.025	0.996	1.029	0.972	0.992	0.71596
Glyma.09G096700.1.p	PREDICTED: transmembrane 9 superfamily member 11-like [Glycine max]	vacuolar membrane	74.949	27.655	15.8	9	26	2	1.072	1.053	1.061	0.951	0.937	0.926	0.883	0.000163693
Glyma.09G119700.1.p	PREDICTED: beta-glucuronosyltransferase GlcAT14A-like [Glycine max]	vacuolar membrane	46.313	0.79272	2.2	1	1	1	0.998	1.126	1.104	0.887	0.969	0.956	0.871	0.041944
Glyma.09G138100.1.p	PREDICTED: oxalate--CoA ligase [Glycine max]	vacuolar membrane	55.703	20.059	21.4	10	14	7	0.558	0.501	0.511	1.376	1.558	1.426	2.777	8.1467e-05
Glyma.09G150400.1.p	PREDICTED: mannose-specific lectin alpha chain-like [Glycine max]	vacuolar membrane	33.195	6.8116	11.1	3	4	3	0.877	0.787	0.766	1.24	1.161	1.125	1.451	0.00161526
Glyma.09G155000.1.p	RmlC-like cupins superfamily protein [Medicago truncatula]	vacuolar membrane	14.601	3.2975	14.6	2	3	2	1.113	1.011	1.103	0.876	0.931	1.003	0.871	0.04716
Glyma.09G188600.1.p	PREDICTED: LOW QUALITY PROTEIN: leucine-rich repeat extensin-like protein 3 [Glycine max]	vacuolar membrane	61.335	55.994	15.7	8	10	1	0.911	0.873	0.96	1.047	1.265	0.934	1.183	0.170744
Glyma.09G271500.1.p	plant/F17O14-7 protein [Medicago truncatula]	vacuolar membrane	35.39	36.682	25.4	8	15	4	1.046	1.108	1.062	0.972	0.912	0.975	0.889	0.0126593
Glyma.09G273300.1.p	FERONIA receptor-like kinase precursor [Glycine max]	vacuolar membrane	98.071	81.648	22.5	13	18	2	1.002	1.02	1.205	1.037	0.849	0.933	0.874	0.183402
Glyma.10G022500.1.p	PREDICTED: peroxidase 3-like [Glycine max]	vacuolar membrane	35.102	8.4527	21.1	5	15	3	1.209	1.256	1.115	0.83	0.852	0.809	0.696	0.00110227
Glyma.10G028300.1.p	sucrose-binding protein 2 precursor [Glycine max]	vacuolar membrane	57.99	10.675	9.1	4	6	2	1.371	1.338	1.143	0.733	0.675	0.834	0.582	0.0032168
Glyma.10G037100.1.p	glycinin A5A4B3 precursor [Glycine max]	vacuolar membrane	63.797	11.097	10.3	5	5	4	1.571	1.547	1.484	0.518	0.565	0.489	0.342	3.8721e-06
Glyma.10G071000.1.p	PREDICTED: purple acid phosphatase 22-like [Glycine max]	vacuolar membrane	48.282	1.6663	2.6	1	1	1
Glyma.10G090100.1.p	DUF642 family protein [Medicago truncatula]	vacuolar membrane	39.898	22.54	18.8	5	5	4	0.951	1.073	0.864	1.006	0.928	1.158	1.071	0.4953
Glyma.10G090600.2.p	PREDICTED: primary amine oxidase-like [Glycine max]	vacuolar membrane	75.563	3.0397	1.6	1	1	1	0.924	1.002	0.942	1.087	1.009	1.039	1.093	0.053081
Glyma.10G128800.1.p	PREDICTED: alpha-1,6-mannosyl-glycoprotein 2-beta-N-acetylglucosaminyltransferase-like [Glycine max]	vacuolar membrane	49.806	5.7414	8	3	3	2	0.814	0.864	0.974	1.001	1.158	1.17	1.255	0.035179
Glyma.10G143500.3.p	PREDICTED: aspartic proteinase-like [Glycine max]	vacuolar membrane	56.016	15.581	13.8	6	8	3	1.033	0.966	0.946	1.053	1.073	0.901	1.028	0.67406
Glyma.10G171300.2.p	PREDICTED: aspartic proteinase-like protein 2 [Glycine max]	vacuolar membrane	47.332	22.213	13.2	5	10	2	1.001	1.023	1.092	1.013	0.917	0.985	0.935	0.165475
Glyma.10G200200.1.p	PREDICTED: SEC12-like protein 1 isoform X1 [Glycine max]	vacuolar membrane	49.517	39.65	25.3	10	15	6	1.047	1.044	0.919	0.991	0.995	1.035	1.004	0.93822
Glyma.10G218000.3.p	DUF668 family protein [Medicago truncatula]	vacuolar membrane	58.079	5.2417	10.9	5	6	2	1.019	1.024	0.886	1.031	0.985	1.06	1.05	0.38418
Glyma.10G231500.1.p	PREDICTED: probable receptor-like protein kinase At5g24010 [Glycine max]	vacuolar membrane	91.815	3.1042	4.6	3	3	3	1.148	1.197	1.249	0.817	0.859	0.808	0.691	0.00036287
Glyma.10G237700.1.p	transmembrane protein 161AB, putative [Medicago truncatula]	vacuolar membrane	50.909	1.5677	4.2	2	2	2	0.759	1.021	1.014	1.235	1.176	0.8	1.149	0.43718
Glyma.10G246300.1.p	beta-conglycinin, alpha' chain precursor [Glycine max]	vacuolar membrane	72.227	14.332	12.6	7	9	5	1.356	1.407	1.416	0.694	0.583	0.656	0.463	3.8665e-05
Glyma.10G269700.3.p	PREDICTED: amino-acid permease BAT1 homolog [Glycine max]	vacuolar membrane	54.225	0.9024	1.4	1	1	1	1.02	0.932	0.937	1.008	1.051	1.053	1.077	0.081459
Glyma.10G276300.3.p	PREDICTED: GDT1-like protein 5 [Glycine max]	vacuolar membrane	21.828	3.4192	6.3	1	1	1	0.949	1.04	0.869	1.012	1.123	1.005	1.099	0.20676
Glyma.11G011300.2.p	PREDICTED: ERAD-associated E3 ubiquitin-protein ligase HRD1B-like isoform X2 [Glycine max]	vacuolar membrane	62.495	50.837	7.6	3	6	3	0.88	0.934	0.938	1.059	1.062	1.156	1.191	0.0090433
Glyma.11G028300.1.p	PREDICTED: probable LRR receptor-like serine/threonine-protein kinase At1g12460 [Glycine max]	vacuolar membrane	96.635	13.802	7.8	6	6	3	1.019	1.023	1.058	0.98	1.016	0.932	0.945	0.103662
Glyma.11G034000.1.p	PREDICTED: probable aquaporin TIP-type RB7-5A [Glycine max]	vacuolar membrane	25.323	132.37	6.4	1	4	1	1.216	1.167	1.114	0.788	0.876	0.9	0.733	0.0023014
Glyma.11G059200.3.p	PREDICTED: L-ascorbate oxidase homolog [Glycine max]	vacuolar membrane	60.246	5.2782	6.5	3	3	3
Glyma.11G088600.6.p	PREDICTED: uncharacterized transporter YBR287W [Glycine max]	vacuolar membrane	41.148	0.95104	2.1	1	2	1
Glyma.11G146700.1.p	zinc finger, C3HC4 type family protein, putative [Medicago truncatula]	vacuolar membrane	11.695	0.83669	19.4	2	3	1	1.069	0.943	1.422	0.931	0.865	0.838	0.767	0.141797
Glyma.11G147600.1.p	root cap/late embryogenesis-like protein [Medicago truncatula]	vacuolar membrane	45.26	1.6807	10.9	4	4	1	1.214	1.421	1.309	0.753	0.691	0.727	0.55	0.00069806
Glyma.11G147700.1.p	root cap/late embryogenesis-like protein [Medicago truncatula]	vacuolar membrane	45.185	16.311	10.9	4	4	1	1.528	1.524	1.462	0.459	0.615	0.577	0.366	5.5142e-05
Glyma.11G150400.1.p	uncharacterized LOC100305879 precursor [Glycine max]	vacuolar membrane	21.23	8.0374	12	2	2	2	0.978	0.965	1.078	0.999	0.908	1.091	0.992	0.91008
Glyma.11G213800.2.p	transmembrane protein, putative [Medicago truncatula]	vacuolar membrane	24.644	5.3731	14.6	2	2	2	1.057	1.399	0.851	0.749	1.043	0.941	0.826	0.35142
Glyma.11G229800.1.p	PREDICTED: peptidyl-prolyl cis-trans isomerase CYP19-4-like [Glycine max]	vacuolar membrane	25.831	17.328	19.7	6	9	1	0.988	1.079	1.125	0.903	0.942	1.001	0.892	0.079481
Glyma.11G245600.1.p	PREDICTED: very-long-chain 3-oxoacyl-CoA reductase 1 [Glycine max]	vacuolar membrane	35.733	8.4042	33.1	10	14	4	1.071	0.955	1.023	0.937	0.994	1.039	0.974	0.58792
Glyma.12G005300.1.p	PREDICTED: BAG family molecular chaperone regulator 7-like [Glycine max]	vacuolar membrane	45.732	67.99	35.9	19	111	6	0.97	0.926	1.023	1.014	0.956	1.024	1.026	0.51624
Glyma.12G066200.1.p	aquaporin TIP1-1-like [Cajanus cajan]	vacuolar membrane	25.033	34.71	6.5	1	1	1	1.203	0.932	1.205	0.922	0.891	0.897	0.811	0.147785
Glyma.12G067600.3.p	zinc finger, C3HC4 type family protein, putative [Medicago truncatula]	vacuolar membrane	8.8891	33.145	54.4	4	6	3	0.933	1.132	1.105	1.052	0.889	0.929	0.905	0.27586
Glyma.12G068700.1.p	root cap/late embryogenesis-like protein [Medicago truncatula]	vacuolar membrane	43.365	1.6065	7	2	3	1	1.384	1.344	1.348	0.628	0.722	0.695	0.502	2.2516e-05
Glyma.12G078900.1.p	PREDICTED: high affinity nitrate transporter 2.4 [Glycine max]	vacuolar membrane	48.733	38.154	8.5	3	5	1	1.203	1.116	0.652	0.761	1.157	1.105	1.018	0.93858
Glyma.12G097500.1.p	PREDICTED: B-cell receptor-associated protein 31-like [Glycine max]	vacuolar membrane	25.037	1.7988	33.5	6	7	1
Glyma.12G099900.1.p	PREDICTED: transmembrane protein 97-like [Cicer arietinum]	vacuolar membrane	18.607	0.96986	4.8	1	1	1
Glyma.12G104100.1.p	S-locus lectin protein kinase family protein precursor [Glycine max]	vacuolar membrane	91.986	26.852	17.5	13	15	6	1.033	1.105	1.035	0.876	0.956	0.925	0.869	0.0139634
Glyma.12G105900.1.p	PREDICTED: uncharacterized GPI-anchored protein At4g28100 [Glycine max]	vacuolar membrane	34.472	2.7842	6.6	2	2	2	1.113	1.002	1.038	0.865	0.974	1.035	0.912	0.193139
Glyma.12G134800.1.p	early nodulin-like protein 3 [Cajanus cajan]	vacuolar membrane	22.817	17.173	20.2	3	3	1	1.045	1.067	1.055	0.932	1.024	0.91	0.905	0.047483
Glyma.12G198800.1.p	PREDICTED: G-type lectin S-receptor-like serine/threonine-protein kinase At2g19130 [Glycine max]	vacuolar membrane	87.425	18.809	5.1	4	5	1
Glyma.12G222000.2.p	fiber protein Fb34 [Medicago truncatula]	vacuolar membrane	20.218	12.501	23.8	3	5	3	1.048	1.092	1.152	0.886	1.027	0.918	0.86	0.042342
Glyma.13G032700.1.p	PREDICTED: probable receptor-like protein kinase At1g67000 [Glycine max]	vacuolar membrane	69.927	5.3835	4.4	2	2	2	0.949	0.91	0.894	1.132	1.059	1.045	1.175	0.0069567
Glyma.13G037000.1.p	transmembrane protein, putative [Medicago truncatula]	vacuolar membrane	38.14	1.9529	5.7	2	2	2	0.915	0.778	0.906	1.017	1.134	1.222	1.298	0.025257
Glyma.13G054400.1.p	PREDICTED: receptor-like protein kinase FERONIA isoform X1 [Glycine max]	vacuolar membrane	99.532	102.36	22.7	16	19	8	1.099	0.968	1.05	0.976	1.019	0.899	0.928	0.22526
Glyma.13G061200.1.p	PREDICTED: transmembrane emp24 domain-containing protein p24delta9-like [Glycine max]	vacuolar membrane	24.444	5.3959	17.1	3	5	1	0.981	1.014	1.021	0.977	0.965	1.06	0.995	0.89216
Glyma.13G086300.4.p	zinc finger protein [Medicago truncatula]	vacuolar membrane	32.654	3.8483	11.7	3	3	3
Glyma.13G095300.1.p	PREDICTED: probable xyloglucan endotransglucosylase/hydrolase protein 23 [Glycine max]	vacuolar membrane	33.191	9.9375	4.8	1	1	1	1.031	0.903	1.054	1.036	0.965	1.026	1.013	0.81472
Glyma.13G123500.1.p	glycinin precursor [Glycine max]	vacuolar membrane	55.143	2.8505	4.3	2	2	1	1.476	1.762	1.405	0.414	0.546	0.575	0.331	0.00098225
Glyma.13G167500.1.p	PREDICTED: beta-glucuronosyltransferase GlcAT14B-like [Glycine max]	vacuolar membrane	48.247	2.9965	7.1	3	3	3	1.003	0.942	1.053	1.013	1.001	1.003	1.006	0.8627
Glyma.13G189500.1.p	cysteine proteinase inhibitor precursor [Glycine max]	vacuolar membrane	27.668	12.472	23.3	6	8	6	0.977	0.962	0.972	1.034	0.995	0.99	1.037	0.069143
Glyma.13G196300.1.p	hydroxyproline O-arabinosyltransferase 3-like [Cajanus cajan]	vacuolar membrane	41.029	38.758	41.7	10	14	3	1.019	1.119	1.141	1.01	0.897	0.96	0.874	0.050917
Glyma.13G209400.1.p	PREDICTED: probable serine incorporator [Glycine max]	vacuolar membrane	39.53	3.0232	4.2	1	1	1	0.959	1.022	0.991	1.05	1.006	0.985	1.023	0.43298
Glyma.13G270100.1.p	PREDICTED: epidermis-specific secreted glycoprotein EP1-like [Glycine max]	vacuolar membrane	48.838	11.139	14.9	7	10	7	1.059	1.141	1.041	0.958	0.932	0.968	0.882	0.0172846
Glyma.13G288100.1.p	2S albumin precursor [Glycine max]	vacuolar membrane	18.46	3.6221	8.2	1	1	1	1.647	1.481	1.529	0.426	0.566	0.527	0.326	8.2544e-05
Glyma.13G302800.6.p	PREDICTED: equilibrative nucleotide transporter 3 isoform X1 [Glycine max]	vacuolar membrane	45.534	3.272	6.3	3	4	3	1.124	1.061	1.123	0.877	0.928	0.971	0.839	0.0066044
Glyma.13G306100.2.p	transferring glycosyl group transferase [Medicago truncatula]	vacuolar membrane	55.098	0.96986	1.6	1	1	1
Glyma.13G316200.1.p	PREDICTED: glucan endo-1,3-beta-glucosidase 14-like [Glycine max]	vacuolar membrane	43.707	9.6107	2.6	1	4	1	0.948	1.024	0.92	0.938	1.007	1.062	1.04	0.46452
Glyma.13G341500.1.p	DNA-damage-repair/toleration protein DRT100-like precursor [Glycine max]	vacuolar membrane	39.706	8.5025	14.9	5	6	5	1.203	1.013	1.122	0.916	0.961	0.894	0.83	0.031902
Glyma.13G354400.2.p	PREDICTED: lysM domain receptor-like kinase 3 [Glycine max]	vacuolar membrane	71.471	2.5156	1.5	1	1	1
Glyma.14G030000.1.p	PREDICTED: aspartic proteinase nepenthesin-1 [Vigna radiata var. radiata]	vacuolar membrane	82.05	14.378	11.4	9	19	0
Glyma.14G114000.2.p	PREDICTED: uncharacterized vacuolar membrane protein YML018C-like [Glycine max]	vacuolar membrane	36.571	0.91434	2.4	1	1	1	1.091	0.414	1.09	1.558	0.913	0.914	1.304	0.44544
Glyma.15G001400.1.p	GDP-fucose protein O-fucosyltransferase [Medicago truncatula]	vacuolar membrane	45.871	68.415	27.7	9	11	3	0.961	1.069	1.021	0.964	0.99	1.061	0.988	0.79224
Glyma.15G028200.1.p	PREDICTED: probable peroxidase 26 [Glycine max]	vacuolar membrane	37.71	1.6346	3	1	2	1	1.283	1.124	1.209	0.756	0.911	0.79	0.679	0.0041951
Glyma.15G074600.1.p	PREDICTED: L-type lectin-domain containing receptor kinase VII.1-like [Glycine max]	vacuolar membrane	76.945	1.586	3.7	3	4	2	0.966	0.833	0.946	1.09	1.098	1.055	1.181	0.0187815
Glyma.15G122600.1.p	PREDICTED: probable galacturonosyltransferase 4 [Glycine max]	vacuolar membrane	75.03	2.3252	2.6	2	2	2	0.715	1.065	0.934	1.113	1.132	1.034	1.208	0.151465
Glyma.15G134300.1.p	PREDICTED: reticuline oxidase-like protein [Glycine max]	vacuolar membrane	60.35	1.4028	1.5	1	1	1
Glyma.15G168700.1.p	glutaredoxin-C4 [Cajanus cajan]	vacuolar membrane	14.859	7.694	26.1	3	4	2	0.996	0.971	1.053	1.053	0.978	1.012	1.008	0.82532
Glyma.15G203000.1.p	PREDICTED: transmembrane 9 superfamily member 11-like [Glycine max]	vacuolar membrane	74.967	22.747	14.2	8	19	1	1.084	1.155	1.15	0.914	0.922	0.944	0.82	0.00117583
Glyma.15G234500.2.p	hydroxyproline O-arabinosyltransferase 3-like [Cajanus cajan]	vacuolar membrane	41.346	3.8962	37.1	9	12	2	0.994	1.245	1.147	0.519	1.228	0.918	0.787	0.33178
Glyma.15G251000.1.p	PREDICTED: probable sugar phosphate/phosphate translocator At3g14410 isoform X1 [Glycine max]	vacuolar membrane	36.874	1.7728	2.7	1	1	1	0.879	0.914	0.874	1.146	1.075	1.095	1.243	0.00092106
Glyma.15G266400.1.p	PREDICTED: probable LRR receptor-like serine/threonine-protein kinase At1g51880 [Glycine max]	vacuolar membrane	100.32	4.0496	6.6	6	7	2	0.852	0.822	0.895	1.162	1.074	1.168	1.325	0.00167925
Glyma.16G003900.2.p	PREDICTED: probable magnesium transporter NIPA4 [Glycine max]	vacuolar membrane	26.699	1.5573	3.6	1	1	1
Glyma.16G047100.5.p	PREDICTED: protein kinase family protein isoform X1 [Glycine max]	vacuolar membrane	42.261	70.552	35.1	10	15	5	1.055	1.024	0.936	0.869	1.043	1.096	0.998	0.97736
Glyma.16G098000.1.p	PREDICTED: chlorophyll synthase, chloroplastic-like [Glycine max]	vacuolar membrane	18.732	5.6554	10.1	1	1	1
Glyma.16G130700.3.p	PREDICTED: probable serine protease EDA2 [Glycine max]	vacuolar membrane	55.184	3.7002	2.4	1	1	1
Glyma.16G138800.3.p	PREDICTED: sugar transporter ERD6-like 6 [Glycine max]	vacuolar membrane	41.907	1.4929	2.6	1	1	1	1.044	0.972	1.058	0.908	1.059	0.981	0.959	0.45724
Glyma.16G156200.1.p	PREDICTED: leucine-rich repeat receptor-like tyrosine-protein kinase PXC3 [Glycine max]	vacuolar membrane	103.2	23.048	8.1	7	9	6	1.019	0.882	0.896	1.02	1.068	1.066	1.128	0.061818
Glyma.16G164400.1.p	peroxidase 12-like [Cajanus cajan]	vacuolar membrane	38.131	68.461	27.5	9	11	9	0.947	0.892	0.945	1.095	1.038	1.077	1.153	0.0045005
Glyma.17G016600.1.p	PREDICTED: basic 7S globulin 2-like [Vigna radiata var. radiata]	vacuolar membrane	48.67	75.563	20.7	8	10	8	1.04	1.053	1.101	0.924	0.987	0.952	0.896	0.0132365
Glyma.17G023000.1.p	CASP-like protein 1D1 [Glycine max]	vacuolar membrane	20.826	31.86	22.8	5	11	4	0.844	0.721	0.88	1.205	1.174	1.145	1.441	0.0021583
Glyma.17G027300.1.p	PREDICTED: UDP-glucuronic acid decarboxylase 2-like [Glycine max]	vacuolar membrane	43.779	4.666	21	7	10	1
Glyma.17G034800.1.p	transmembrane protein [Arabidopsis thaliana]	vacuolar membrane	91.08	36.263	26	23	41	7	1.061	1.046	1.145	0.965	0.953	0.897	0.866	0.0173988
Glyma.17G038100.6.p	PREDICTED: probable beta-1,3-galactosyltransferase 16 isoform X2 [Glycine max]	vacuolar membrane	71.438	7.066	1.9	1	1	1
Glyma.17G152900.2.p	tobamovirus multiplication protein 2A-like [Cajanus cajan]	vacuolar membrane	31.54	2.2443	4.3	1	1	1	0.797	0.988	1.029	1.057	1.166	0.966	1.133	0.24554
Glyma.17G223400.1.p	early nodulin-like protein 3 [Cajanus cajan]	vacuolar membrane	19.846	2.1162	7.1	1	1	1
Glyma.17G238800.1.p	mannose-P-dolichol utilization defect 1 protein homolog 2 [Cajanus cajan]	vacuolar membrane	26.031	27.186	4.7	1	2	1	0.949	0.977	0.935	0.978	1.074	1.087	1.097	0.064164
Glyma.17G258700.2.p	PREDICTED: endoplasmin homolog isoform X2 [Glycine max]	vacuolar membrane	93.163	206.72	28.2	23	39	22	0.897	0.885	0.907	1.121	1.078	1.114	1.232	0.000143603
Glyma.17G261500.1.p	PREDICTED: L-ascorbate oxidase homolog [Glycine max]	vacuolar membrane	59.959	3.2238	4.4	3	3	2	0.947	1.019	0.947	0.998	1.014	1.081	1.062	0.161277
Glyma.18G027400.1.p	PREDICTED: peptidyl-prolyl cis-trans isomerase CYP19-4-like [Glycine max]	vacuolar membrane	25.722	2.3277	18.3	6	9	1
Glyma.18G042900.1.p	transmembrane protein, putative [Medicago truncatula]	vacuolar membrane	24.915	4.8164	7.9	1	1	1	1.171	0.93	0.918	0.933	0.886	1.17	0.99	0.93784
Glyma.18G051100.4.p	PREDICTED: probable inactive receptor kinase At5g58300 isoform X4 [Glycine max]	vacuolar membrane	69.977	0.86411	18.9	11	17	1
Glyma.18G067700.1.p	PREDICTED: mitochondrial uncoupling protein 2-like [Glycine max]	vacuolar membrane	32.17	13.508	23.9	6	11	4	1.095	0.999	1.079	0.882	0.991	0.952	0.89	0.05626
Glyma.18G175300.1.p	PREDICTED: probable pectate lyase 8 [Glycine max]	vacuolar membrane	49.566	2.4856	10.6	5	5	1	1.032	1.071	0.947	1.162	0.816	0.994	0.974	0.81896
Glyma.18G208700.1.p	PREDICTED: CASP-like protein 4B1 [Glycine max]	vacuolar membrane	21.508	4.2132	4.6	1	2	1	1.061	1.093	1.057	0.862	0.936	1.026	0.879	0.057263
Glyma.18G215800.1.p	receptor-like kinase [Glycine max]	vacuolar membrane	97.762	9.3397	20.7	12	17	1	1.028	0.892	1.044	1.033	0.948	1.068	1.029	0.66116
Glyma.18G217800.1.p	plant/F17O14-7 protein [Medicago truncatula]	vacuolar membrane	35.164	31.114	24.7	8	12	4	1.03	1.109	1.054	0.926	0.888	0.965	0.87	0.0128773
Glyma.18G245200.2.p	PREDICTED: LETM1 and EF-hand domain-containing protein 1, mitochondrial-like [Glycine max]	vacuolar membrane	71.386	15.599	8.9	6	8	3	1.001	0.921	0.995	1.081	0.971	1.084	1.075	0.181677
Glyma.18G259500.2.p	PREDICTED: aquaporin NIP2-1-like [Glycine max]	vacuolar membrane	26.151	15.497	8.3	2	3	2	0.97	1.129	1.017	1.005	0.951	0.957	0.935	0.24864
Glyma.18G275800.2.p	transmembrane protein, putative [Medicago truncatula]	vacuolar membrane	24.662	-2	3.1	1	1	1	1.155	1.097	1.118	0.862	0.876	0.942	0.795	0.00154128
Glyma.19G025300.2.p	PREDICTED: transmembrane emp24 domain-containing protein p24delta9-like [Glycine max]	vacuolar membrane	19.09	7.8844	17.2	3	5	1	0.995	0.987	1.068	1.008	0.955	1.01	0.975	0.4601
Glyma.19G104600.3.p	PREDICTED: probable receptor-like protein kinase At1g30570 [Glycine max]	vacuolar membrane	42.223	65.679	28	9	15	4	1.113	1.017	1.14	0.891	0.975	0.913	0.85	0.022035
Glyma.19G128100.1.p	PREDICTED: serine carboxypeptidase-like 45 [Glycine max]	vacuolar membrane	51.376	2.0945	2.6	1	1	1	0.808	0.721	0.857	1.159	1.176	1.233	1.495	0.00098467
Glyma.19G161500.2.p	PREDICTED: probable galacturonosyltransferase 6 isoform X2 [Glycine max]	vacuolar membrane	71.719	0.96997	1.8	1	1	1
Glyma.19G195900.1.p	PREDICTED: vacuolar protein sorting-associated protein 55 homolog isoform X1 [Vigna radiata var. radiata]	vacuolar membrane	12.41	1.5563	8.8	1	2	1	0.979	0.973	0.947	0.985	1.016	1.103	1.071	0.135763
Glyma.19G225500.2.p	PREDICTED: aspartic proteinase 2 isoform X1 [Glycine max]	vacuolar membrane	55.497	28.378	13.6	6	6	1	1.009	1.071	0.891	1.025	1.014	0.999	1.023	0.71606
Glyma.19G236500.1.p	signal peptidase complex subunit 3B [Cajanus cajan]	vacuolar membrane	19.216	1.1093	19.2	3	5	1	1.029	0.95	1.052	1.135	0.892	0.963	0.986	0.8702
Glyma.20G004600.1.p	PREDICTED: peroxisomal nicotinamide adenine dinucleotide carrier-like isoform X1 [Vigna angularis]	vacuolar membrane	39.384	76.825	13.2	4	9	4	1.011	1.06	0.921	0.957	1.062	1.034	1.02	0.71262
Glyma.20G012900.1.p	Serine/Threonine kinase, plant-type protein, putative [Medicago truncatula]	vacuolar membrane	50.292	5.282	12.3	5	12	2	0.978	0.903	1.012	1.122	0.96	1.031	1.076	0.26678
Glyma.20G024500.2.p	PREDICTED: glucosidase 2 subunit beta-like [Glycine max]	vacuolar membrane	72.475	2.5844	11.1	9	9	2	0.966	0.925	0.981	0.983	1.101	1.045	1.089	0.087024
Glyma.20G065200.2.p	PREDICTED: membrane-associated progesterone-binding protein 4-like [Glycine max]	vacuolar membrane	26.775	4.4108	13.3	3	5	3	0.998	1.115	1.073	1.004	0.939	0.944	0.906	0.067762
Glyma.20G098300.1.p	PREDICTED: pyrophosphate-energized vacuolar membrane proton pump 1-like [Glycine max]	vacuolar membrane	80.115	4.4845	10.6	8	13	2	0.78	0.756	0.85	1.137	1.208	1.223	1.495	0.00052244
Glyma.20G133800.1.p	PREDICTED: vacuolar-sorting receptor 1 [Glycine max]	vacuolar membrane	69.827	271.84	45.5	26	43	5	1.075	0.942	1.073	0.943	0.955	0.976	0.93	0.185221
Glyma.20G138600.2.p	PREDICTED: putative receptor-like protein kinase At4g00960 [Glycine max]	vacuolar membrane	71.59	-2	11.6	7	19	0
Glyma.20G148400.1.p	beta-conglycinin alpha-subunit precursor [Glycine max]	vacuolar membrane	70.305	19.153	9.4	6	8	2	1.444	1.614	1.438	0.442	0.61	0.616	0.371	0.0003167
Glyma.20G173600.1.p	PREDICTED: G-type lectin S-receptor-like serine/threonine-protein kinase At1g34300 [Glycine max]	vacuolar membrane	89.597	2.1723	4.1	3	5	1	1.121	0.91	1.037	1.019	0.955	0.978	0.962	0.57902
Glyma.20G180300.4.p	PREDICTED: dolichyl-diphosphooligosaccharide--protein glycosyltransferase subunit 1B-like [Glycine max]	vacuolar membrane	52.348	10.701	22.9	12	24	1	1.073	1.004	1.002	0.918	0.992	0.958	0.931	0.090436
Glyma.20G218900.1.p	PREDICTED: aspartic proteinase-like protein 2 [Glycine max]	vacuolar membrane	39.019	2.8105	15.4	5	9	2	1.053	1.19	0.886	1.027	0.962	0.908	0.926	0.45864
Glyma.20G245400.2.p	PREDICTED: transmembrane protein 120 homolog [Glycine max]	vacuolar membrane	34.928	4.9183	5.3	1	2	1
Glyma.01G004800.2.p	PREDICTED: probable LRR receptor-like serine/threonine-protein kinase At4g29180 isoform X2 [Glycine max]	plasma membrane	98.639	19.583	15.6	12	18	5	0.939	0.965	0.947	1.093	1.084	1.264	1.207	0.079564
Glyma.01G008200.1.p	PREDICTED: putative ABC transporter B family member 8 isoform X1 [Glycine max]	plasma membrane	136.24	49.952	13.9	18	25	3	1.199	1.284	1.181	0.808	0.82	0.79	0.66	0.00022382
Glyma.01G009300.1.p	PREDICTED: dolichyl-diphosphooligosaccharide--protein glycosyltransferase subunit STT3A-like [Glycine max]	plasma membrane	86.513	7.6167	7.7	5	9	1	1.077	0.997	1.067	0.815	1.035	1.036	0.919	0.33538
Glyma.01G009700.1.p	transmembrane protein, putative [Medicago truncatula]	plasma membrane	58.191	15.842	11.5	6	9	6	1.015	1.102	1.037	0.904	0.994	0.962	0.907	0.05746
Glyma.01G010100.3.p	PREDICTED: CSC1-like protein At1g32090 [Glycine max]	plasma membrane	67.636	5.3911	5.3	3	4	2
Glyma.01G010300.2.p	secretory carrier-associated membrane protein 4 [Cajanus cajan]	plasma membrane	28.319	34.867	15.5	6	7	6	1.024	1.033	1.001	0.984	0.977	0.981	0.962	0.0165432
Glyma.01G013300.1.p	PREDICTED: ankyrin repeat-containing protein At3g12360-like [Arachis duranensis]	plasma membrane	84.171	1.459	2.4	2	2	2
Glyma.01G014000.4.p	PREDICTED: cellulose synthase-like protein D2 [Glycine max]	plasma membrane	125.37	2.5457	5.7	7	8	1	0.929	0.951	0.869	1.042	1.112	1.085	1.178	0.0068623
Glyma.01G020100.1.p	PREDICTED: nodulation receptor kinase-like [Glycine max]	plasma membrane	102.96	23.286	12.1	10	12	4	0.943	0.911	0.975	1.061	1.04	1.069	1.121	0.0050814
Glyma.01G026000.3.p	PREDICTED: ABC transporter B family member 26, chloroplastic isoform X2 [Glycine max]	plasma membrane	63.214	3.8449	4.8	3	4	3
Glyma.01G026200.1.p	PREDICTED: protein DETOXIFICATION 29-like [Glycine max]	plasma membrane	56.511	1.7112	6.9	1	1	1	0.818	1.019	0.874	0.945	0.524	1.806	1.208	0.67134
Glyma.01G067600.1.p	PREDICTED: sugar transport protein 12-like [Glycine max]	plasma membrane	59.357	52.413	8.6	4	8	2	1.047	1.166	1.08	0.941	0.914	0.898	0.836	0.0087443
Glyma.01G077400.3.p	PREDICTED: GPI ethanolamine phosphate transferase 1 isoform X1 [Glycine max]	plasma membrane	110.57	7.5682	3.3	4	4	4	1.056	1.05	0.962	0.98	1.024	0.947	0.962	0.35924
Glyma.01G087700.1.p	PREDICTED: putative leucine-rich repeat receptor-like serine/threonine-protein kinase At2g14440 [Glycine max]	plasma membrane	70.443	26.435	7.8	4	4	4	1.148	1.095	1.115	0.934	0.864	0.897	0.803	0.0009638
Glyma.01G092900.3.p	PREDICTED: putative phospholipid-transporting ATPase 9 [Glycine max]	plasma membrane	121.88	4.3883	7.7	7	10	0
Glyma.01G101000.1.p	PREDICTED: L-type lectin-domain containing receptor kinase S.4-like [Glycine max]	plasma membrane	75.376	71.893	19.8	12	16	4	1.024	1.048	1.02	0.919	0.991	1.062	0.961	0.39684
Glyma.01G115600.1.p	PREDICTED: UPF0481 protein At3g47200-like [Glycine max]	plasma membrane	62.153	16.902	11	6	5	5	1	0.931	0.96	1.041	1.004	1.044	1.068	0.05006
Glyma.01G118900.3.p	PREDICTED: probable leucine-rich repeat receptor-like serine/threonine-protein kinase At3g14840 [Glycine max]	plasma membrane	107.44	4.444	8.8	8	10	1
Glyma.01G125400.3.p	PREDICTED: disease resistance protein RML1A-like [Glycine max]	plasma membrane	131.9	46.303	7.3	9	12	9	1.021	1.035	1.033	0.984	0.964	0.986	0.95	0.0033555
Glyma.01G125800.1.p	PREDICTED: probably inactive leucine-rich repeat receptor-like protein kinase IMK2 [Glycine max]	plasma membrane	92.081	39.952	10.8	10	16	8	1.09	1.149	1.043	0.922	0.943	0.895	0.841	0.0066593
Glyma.01G157500.1.p	PREDICTED: MLO-like protein 10 [Glycine max]	plasma membrane	67.695	2.317	1.7	1	1	1	1.043	0.952	1.148	0.957	0.989	0.943	0.919	0.2197
Glyma.01G159400.2.p	PREDICTED: phosphoinositide phosphatase SAC7-like [Glycine max]	plasma membrane	67.699	19.133	17.6	8	10	7	0.979	0.972	0.96	1.01	1.006	1.034	1.048	0.0110379
Glyma.01G161100.1.p	PREDICTED: lysine histidine transporter-like 8 [Glycine max]	plasma membrane	59.497	1.7665	13.3	6	11	1	0.953	0.97	1.039	1.031	0.946	1.075	1.03	0.55066
Glyma.01G163000.1.p	PREDICTED: aspartic proteinase-like protein 1 isoform X1 [Glycine max]	plasma membrane	55.783	95.501	19.3	7	17	7	0.9	0.914	0.894	1.123	1.06	1.113	1.217	0.00065963
Glyma.01G168100.1.p	receptor-like protein kinase precursor [Glycine max]	plasma membrane	121.4	4.3673	2.1	2	2	2
Glyma.01G170600.1.p	FG-GAP repeat protein [Medicago truncatula]	plasma membrane	77.452	13.504	27.8	17	31	3	0.983	1.127	1.032	1.006	0.938	0.965	0.926	0.171375
Glyma.01G182400.1.p	PREDICTED: wall-associated receptor kinase-like 14 [Glycine max]	plasma membrane	76.754	7.9031	5.5	3	3	3	0.938	0.901	0.89	1.163	0.988	1.109	1.195	0.030103
Glyma.01G189400.2.p	PREDICTED: protein RER1A-like [Glycine max]	plasma membrane	22.163	0.80575	5.2	1	1	1
Glyma.01G194800.8.p	transmembrane protein, putative [Medicago truncatula]	plasma membrane	37.029	3.7267	6	1	1	1
Glyma.01G202000.3.p	haloacid dehalogenase-like hydrolase domain-containing protein Sgpp isoform X2 [Cajanus cajan]	plasma membrane	22.195	5.8635	16.7	3	3	3	0.926	0.94	0.916	1.056	1.125	1.03	1.154	0.0080437
Glyma.01G210500.1.p	PREDICTED: protein NRT1/ PTR FAMILY 6.3 [Glycine max]	plasma membrane	64.804	70.617	14.8	9	19	3	0.594	0.507	0.545	1.459	1.409	1.458	2.628	3.8412e-06
Glyma.01G217300.1.p	PREDICTED: E3 ubiquitin-protein ligase At1g12760-like [Glycine max]	plasma membrane	42.456	1.5956	2.3	1	1	1	0.931	1.191	0.978	0.829	1.009	1.088	0.944	0.62826
Glyma.01G220600.1.p	PREDICTED: aquaporin PIP1-3-like [Glycine max]	plasma membrane	30.799	1.4243	15.4	4	12	1	0.91	1.188	0.926	0.964	0.986	1.043	0.99	0.917
Glyma.01G232500.2.p	PREDICTED: cellulose synthase-like protein D2 [Glycine max]	plasma membrane	128.26	-2	8.4	9	11	0
Glyma.01G239900.1.p	PREDICTED: uncharacterized GPI-anchored protein At3g06035-like [Vigna angularis]	plasma membrane	21.613	9.742	13.1	2	5	2	1.022	1.026	1.08	0.907	0.963	1.017	0.923	0.094765
Glyma.01G240900.1.p	PREDICTED: cysteine-rich receptor-like protein kinase 15 [Glycine max]	plasma membrane	74.438	5.8709	5	3	3	3	1.045	1.062	1.107	0.951	0.956	1.033	0.915	0.047662
Glyma.01G241000.3.p	cysteine-rich protein precursor [Glycine max]	plasma membrane	73.831	86.55	31.4	21	47	11	1.093	1.03	1.056	0.949	0.984	0.946	0.906	0.0104161
Glyma.02G005800.2.p	PREDICTED: probable inorganic phosphate transporter 1-7-like isoform X1 [Glycine max]	plasma membrane	58.464	2.4036	13.7	8	24	1	0.908	0.956	0.838	1.052	1.073	1.155	1.214	0.0143229
Glyma.02G008000.1.p	PREDICTED: ABC transporter B family member 4-like [Glycine max]	plasma membrane	138.28	323.31	27.5	29	55	7	0.884	0.812	0.837	1.1	1.141	1.135	1.333	0.00033958
Glyma.02G028000.1.p	PREDICTED: metalloendoproteinase 5-MMP-like isoform X2 [Glycine max]	plasma membrane	40.087	4.6573	7.3	3	7	2	1.028	1.043	0.952	0.962	0.969	1.049	0.986	0.73602
Glyma.02G028800.1.p	PREDICTED: metalloendoproteinase 5-MMP-like [Glycine max]	plasma membrane	43.349	60.004	24	10	29	6	1.011	1.061	1.015	0.992	0.957	0.979	0.948	0.049464
Glyma.02G036500.2.p	PREDICTED: protein NSP-INTERACTING KINASE 3 [Glycine max]	plasma membrane	58.327	0.94577	3.4	2	2	2	1.102	1.158	1.082	0.855	0.934	0.918	0.81	0.0030833
Glyma.02G037100.8.p	PREDICTED: protein kinase family protein isoform X1 [Glycine max]	plasma membrane	72.457	7.7765	8	6	7	6	1.068	1.097	1.026	0.936	0.951	0.964	0.893	0.0068961
Glyma.02G052900.1.p	uncharacterized LOC100780403 precursor [Glycine max]	plasma membrane	44.419	0.87208	2.5	1	1	1
Glyma.02G075600.1.p	PREDICTED: G-type lectin S-receptor-like serine/threonine-protein kinase At1g34300 [Glycine max]	plasma membrane	90.32	-2	8.6	6	8	1	1.019	1.143	1.114	0.919	0.938	0.912	0.845	0.0115204
Glyma.02G079900.1.p	PREDICTED: protein S-acyltransferase 8-like [Glycine max]	plasma membrane	49.076	35.423	23.5	8	11	1	1.296	1.111	0.937	1.008	0.791	0.9	0.807	0.150518
Glyma.02G080900.1.p	PREDICTED: cellulose synthase A catalytic subunit 2 [UDP-forming] [Glycine max]	plasma membrane	121.49	15.588	14.8	15	20	6	1.169	1.258	1.183	0.827	0.864	0.741	0.674	0.00101514
Glyma.02G088300.1.p	PREDICTED: protein GPR107-like [Glycine max]	plasma membrane	50.708	16.376	16.3	7	8	2	0.967	1.037	1.008	1.074	0.936	0.997	0.998	0.9721
Glyma.02G097400.2.p	PREDICTED: probably inactive leucine-rich repeat receptor-like protein kinase At3g28040 [Glycine max]	plasma membrane	110.17	53.859	7.2	5	7	1	1.299	1.36	1.136	0.777	0.747	0.773	0.605	0.0177986
Glyma.02G102800.1.p	PREDICTED: PI-PLC X domain-containing protein At5g67130 [Glycine max]	plasma membrane	44.511	4.9232	10.6	5	8	4	1.094	1.075	1.051	0.928	0.954	0.922	0.871	0.00094037
Glyma.02G124100.1.p	PREDICTED: sugar carrier protein C-like [Glycine max]	plasma membrane	55.993	3.5204	8.5	4	9	2	0.876	0.965	0.969	1.141	1.035	1.03	1.141	0.049099
Glyma.02G128300.3.p	PREDICTED: choline/ethanolaminephosphotransferase 1-like [Glycine max]	plasma membrane	43.519	9.344	9	3	4	1	0.764	0.8	1.082	1.098	1.216	1.028	1.263	0.112765
Glyma.02G128900.1.p	PREDICTED: importin-9 [Glycine max]	plasma membrane	88.263	3.7883	1	1	1	1	1.006	1.011	0.997	1.039	0.962	1.001	0.996	0.86814
Glyma.02G129500.2.p	PREDICTED: putative phospholipid-transporting ATPase 9 [Glycine max]	plasma membrane	122.06	3.4493	7.6	7	9	2	0.837	0.888	0.822	1.196	1.091	1.137	1.344	0.00129988
Glyma.02G138500.1.p	PREDICTED: probable phosphoinositide phosphatase SAC9 [Glycine max]	plasma membrane	179.1	51.418	6.9	11	11	4	1.084	1.007	1.046	0.94	1.031	0.919	0.921	0.114619
Glyma.02G143000.2.p	PREDICTED: guanylate-binding protein 4-like isoform X1 [Glycine max]	plasma membrane	68.999	13.801	11.5	8	11	3	1.002	1.227	0.939	1.084	0.783	0.971	0.896	0.42474
Glyma.02G145100.1.p	PREDICTED: sulfate transporter 3.1-like [Glycine max]	plasma membrane	72.932	14.649	10.4	6	7	4	0.796	0.779	0.917	1.148	1.148	1.174	1.392	0.00181831
Glyma.02G163200.2.p	PREDICTED: ABC transporter G family member 24-like isoform X2 [Glycine max]	plasma membrane	102.96	1.0925	1.6	2	2	2	0.99	0.914	0.956	0.95	1.09	1.098	1.097	0.154363
Glyma.02G178300.2.p	PREDICTED: protein ACCELERATED CELL DEATH 6-like [Lupinus angustifolius]	plasma membrane	65.486	3.2613	3.8	2	2	2
Glyma.02G181800.1.p	PREDICTED: protein DETOXIFICATION 42-like [Glycine max]	plasma membrane	53.538	1.2973	1.8	1	1	1	0.336	0.412	0.175	1.551	1.668	1.658	5.284	7.8324e-05
Glyma.02G186100.2.p	PREDICTED: calcium-transporting ATPase 4, plasma membrane-type-like [Glycine max]	plasma membrane	113.96	126.88	22.6	22	37	11	1.03	1.026	0.999	0.98	0.947	0.954	0.943	0.0142843
Glyma.02G192500.1.p	PREDICTED: putative RNA polymerase II subunit B1 CTD phosphatase RPAP2 homolog isoform X2 [Glycine max]	plasma membrane	77.403	0.78736	1.4	1	1	1
Glyma.02G204300.1.p	PREDICTED: probable cyclic nucleotide-gated ion channel 5 [Glycine max]	plasma membrane	83.109	40.299	19	12	16	7	1	1.044	1.076	0.987	1.027	0.907	0.936	0.18596
Glyma.02G216000.2.p	PREDICTED: E3 ubiquitin-protein ligase UPL1-like [Glycine max]	plasma membrane	401.64	2.7936	1.3	5	5	2	0.97	0.933	1.081	1.026	1.018	0.988	1.016	0.74522
Glyma.02G237000.3.p	PREDICTED: probable inactive receptor kinase At5g58300 [Glycine max]	plasma membrane	71.609	0.97281	10.1	7	12	1
Glyma.02G241800.1.p	PREDICTED: transmembrane 9 superfamily member 2-like isoform X2 [Glycine max]	plasma membrane	67.951	1.4453	5.2	3	7	1	1.074	0.876	1.094	0.968	1.008	0.999	0.977	0.76098
Glyma.02G242700.1.p	NAK-type protein kinase precursor [Glycine max]	plasma membrane	62.469	6.3808	9.2	4	6	1	1.132	1.095	1.131	0.881	0.92	0.891	0.802	0.000196495
Glyma.02G244400.1.p	PREDICTED: LOW QUALITY PROTEIN: probable inactive receptor kinase At1g48480 [Glycine max]	plasma membrane	66.414	35.832	25.2	14	22	4	1.054	1.09	0.976	1.012	0.967	0.907	0.925	0.160584
Glyma.02G255000.4.p	PREDICTED: probable aquaporin PIP-type 7a [Glycine max]	plasma membrane	27.551	18.358	29.8	7	36	1	1.075	1.341	1.047	0.893	0.835	0.871	0.751	0.038959
Glyma.02G271300.3.p	PREDICTED: CSC1-like protein At3g21620 isoform X1 [Glycine max]	plasma membrane	87.356	5.4863	5.4	4	4	3	1.173	1.056	1.153	0.795	0.984	0.89	0.789	0.022121
Glyma.02G290200.1.p	U3 small nucleolar RNA-associated protein [Medicago truncatula]	plasma membrane	241.13	1.9832	0.5	1	1	1	1.223	0.979	1.076	0.786	0.954	1.018	0.841	0.155118
Glyma.02G296400.1.p	PREDICTED: glycerophosphodiester phosphodiesterase GDPDL1 [Glycine max]	plasma membrane	81.843	149.75	23.2	15	44	6	1.015	1.001	1.003	0.982	1.004	0.953	0.974	0.158424
Glyma.02G298500.1.p	PREDICTED: LOW QUALITY PROTEIN: ABC transporter C family member 3-like [Glycine max]	plasma membrane	143.8	11.275	7.2	10	12	1	0.779	0.943	0.921	1.006	1.211	1.121	1.263	0.041903
Glyma.02G301800.1.p	PREDICTED: oligopeptide transporter 1-like [Glycine max]	plasma membrane	83.486	2.1563	1.9	1	1	1
Glyma.02G309400.1.p	PREDICTED: transmembrane 9 superfamily member 12-like [Glycine max]	plasma membrane	75.159	15.414	12.9	8	10	1	1.104	1.126	1.075	0.903	0.948	0.889	0.829	0.00123872
Glyma.02G310900.1.p	PREDICTED: Niemann-Pick C1 protein-like isoform X1 [Glycine max]	plasma membrane	138.74	103.95	18.8	20	28	7	1.048	1.071	1.041	0.945	0.935	0.977	0.904	0.0029174
Glyma.02G311700.3.p	PREDICTED: monosaccharide-sensing protein 2-like [Glycine max]	plasma membrane	76.338	4.3033	3.1	2	3	1	0.801	1.176	1.027	1.065	1.025	0.93	1.005	0.96558
Glyma.03G001000.1.p	PREDICTED: cell adhesion molecule-related/down-regulated by oncogenes-like [Glycine max]	plasma membrane	33.197	16.148	16.9	5	7	2	1.084	1.113	1.067	0.944	0.928	0.906	0.851	0.00073775
Glyma.03G002500.1.p	PREDICTED: 3beta-hydroxysteroid-dehydrogenase/decarboxylase isoform 2-like isoform X1 [Glycine max]	plasma membrane	62.36	4.2091	9.4	5	9	1	0.983	0.85	0.888	1.077	1.149	1.036	1.199	0.024901
Glyma.03G009100.14.p	PREDICTED: post-GPI attachment to proteins factor 3-like isoform X3 [Glycine max]	plasma membrane	27.939	8.9311	10	2	2	2	0.947	0.961	0.977	1.059	1.058	1.002	1.081	0.0197405
Glyma.03G012600.1.p	PREDICTED: protein QUIRKY-like [Glycine max]	plasma membrane	114.09	36.997	8.9	8	11	3	0.928	1.026	1.077	0.98	1.035	1.061	1.015	0.77834
Glyma.03G025500.2.p	PREDICTED: probable protein S-acyltransferase 14 [Glycine max]	plasma membrane	34.098	4.7756	13.8	3	4	3	1.129	0.969	1.094	0.904	0.957	0.979	0.89	0.093023
Glyma.03G061200.1.p	PREDICTED: UPF0481 protein At3g47200-like [Glycine max]	plasma membrane	60.898	8.2512	6.2	3	3	3	1.153	1.125	1.156	0.811	0.888	0.926	0.764	0.00156345
Glyma.03G063400.1.p	PREDICTED: UPF0481 protein At3g47200-like [Glycine max]	plasma membrane	52.66	23.608	20	10	12	6	0.824	0.848	0.901	1.12	1.137	1.144	1.322	0.00031894
Glyma.03G063600.1.p	PREDICTED: auxin transporter-like protein 2 [Glycine max]	plasma membrane	54.592	12.237	2.1	1	2	1	1.181	1.102	1.138	0.861	0.89	0.885	0.771	0.00043861
Glyma.03G068600.1.p	PREDICTED: L-type lectin-domain containing receptor kinase S.4-like [Glycine max]	plasma membrane	78.833	14.485	15.6	10	14	2	1.091	1.006	1.068	0.969	0.982	0.921	0.907	0.035997
Glyma.03G069700.3.p	PREDICTED: probable protein S-acyltransferase 16 [Glycine max]	plasma membrane	25.101	1.0003	4	1	1	1	0.983	1.025	0.96	0.996	0.979	1.067	1.025	0.49622
Glyma.03G076900.1.p	PREDICTED: protein DEFECTIVE IN EXINE FORMATION 1-like [Glycine max]	plasma membrane	98.798	41.853	13.5	13	25	3	0.985	1.313	1.019	0.988	0.85	0.895	0.824	0.156556
Glyma.03G078700.1.p	probable aquaporin PIP1-4-like [Glycine max]	plasma membrane	30.414	9.2114	21.8	5	15	4	1.043	1.08	1.1	0.954	0.916	0.954	0.876	0.0031591
Glyma.03G084200.1.p	PREDICTED: membrane protein of ER body 2-like [Glycine max]	plasma membrane	49.648	0.92568	1.8	1	1	1	0.842	0.861	0.834	1.2	1.127	1.106	1.353	0.00054105
Glyma.03G093600.2.p	PREDICTED: MLO-like protein 1 [Glycine max]	plasma membrane	52.499	1.6338	2.2	1	1	1	0.689	0.737	0.711	1.182	1.391	1.218	1.774	0.00112085
Glyma.03G101000.3.p	PREDICTED: putative ABC transporter C family member 15 [Glycine max]	plasma membrane	170.16	-2	5.9	10	13	1
Glyma.03G122500.1.p	PREDICTED: protein NRT1/ PTR FAMILY 3.1 [Glycine max]	plasma membrane	68.098	3.592	3.1	2	2	2	0.873	1.137	0.971	1.01	1.05	0.976	1.018	0.8299
Glyma.03G122900.1.p	PREDICTED: protein NRT1/ PTR FAMILY 3.1-like [Glycine max]	plasma membrane	68.305	5.5688	6.3	3	3	3	1.179	1.105	1.223	0.827	0.854	0.936	0.746	0.0033594
Glyma.03G134200.2.p	PREDICTED: putative calcium-transporting ATPase 11, plasma membrane-type [Glycine max]	plasma membrane	113.51	41.863	15.6	16	22	7	0.991	1.041	1.001	1.015	0.981	0.974	0.979	0.34954
Glyma.03G142500.1.p	PREDICTED: protein QUIRKY-like [Glycine max]	plasma membrane	89.035	15.129	12.1	10	13	3	0.998	0.972	0.959	1.008	1.021	1.048	1.051	0.039899
Glyma.03G157700.1.p	PREDICTED: calcium-transporting ATPase 12, plasma membrane-type-like, partial [Glycine max]	plasma membrane	101.44	3.1511	1.5	1	1	1	0.705	0.61	0.728	1.429	1.198	1.251	1.898	0.0014768
Glyma.03G161600.2.p	HR-like lesion-inducing protein [Medicago truncatula]	plasma membrane	12.96	2.8466	9.2	1	2	1	0.861	1.128	0.938	1.054	0.977	1.054	1.054	0.56198
Glyma.03G164400.3.p	PREDICTED: dolichyl-diphosphooligosaccharide--protein glycosyltransferase subunit 2 [Glycine max]	plasma membrane	74.806	19.287	21.4	13	25	4	0.983	1.003	0.96	0.984	1.014	1.075	1.043	0.2248
Glyma.03G168000.2.p	PDR-like ABC-transporter [Glycine max]	plasma membrane	154.31	3.2681	7.1	10	21	1
Glyma.03G175000.1.p	PREDICTED: protein GPR107-like [Glycine max]	plasma membrane	50.694	2.3886	2.9	1	1	1
Glyma.03G175200.1.p	PREDICTED: calcium-transporting ATPase 1 [Glycine max]	plasma membrane	116.4	44.237	21.3	19	46	2	0.904	0.891	0.895	1.101	1.086	1.096	1.22	2.2881e-06
Glyma.03G175800.1.p	protein ALUMINUM SENSITIVE 3 [Cajanus cajan]	plasma membrane	31.711	21.572	16.2	5	5	5	0.721	0.849	0.886	1.201	1.078	1.232	1.43	0.0068635
[truncated: 6,564 more rows]

## Sheet: PM_protein
The identified PM proteins in TBS roots
[truncated: 909 more rows]

[truncated: 1 more sheets: GO term classify]
