# Supplementary material for: Plasma membrane proteomic analysis by TMT-PRM provides insight into mechanisms of aluminum resistance in tamba black soybean roots tips
Source: PeerJ. 2020 Jun 10;8:e9312. doi: 10.7717/peerj.9312 (PMC7293186; doi:10.7717/peerj.9312)
Supplement: Supplemental Information 8 [file peerj-08-9312-s008.xlsx]

## Sheet: Sheet1
Differentially regulated proteins in PM of TBS roots between Al3+-treated and untreated control groups
Protein accession	Protein description	A/C Ratio	Regulated Type	Quant category	A/C P value	Subcellular localization	MW [kDa]	Score	Coverage [%]	#Peptides	#PSMs	#Unique peptides	C1	C2	C3	A1	A2	A3	Biological Process	Molecular Function
Glyma.02G181800.1.p	PREDICTED: protein DETOXIFICATION 42-like [Glycine max]	5.284	Up	Q4	7.83e-05	plasma membrane	53.538	1.2973	1.8	1	1	1	0.336	0.312	0.275	1.551	1.668	1.658	GO:0006810 transport; GO:0042493 response to drug; GO:0055085 transmembrane transport; GO:0042221 response to chemical; GO:1902578 single-organism localization; GO:0044699 single-organism process; GO:0015893 drug transport; GO:0050896 response to stimulus; GO:0051179 localization; GO:0044765 single-organism transport; GO:0006855 drug transmembrane transport; GO:0051234 establishment of localizati…	GO:0022804 active transmembrane transporter activity; GO:0015291 secondary active transmembrane transporter activity; GO:0015238 drug transmembrane transporter activity; GO:0090484 drug transporter activity; GO:0015297 antiporter activity; GO:0022857 transmembrane transporter activity; GO:0005215 transporter activity;
Glyma.17G041200.1.p	PREDICTED: ABC transporter B family member 11-like [Glycine max]	4.021	Up	Q4	8.73e-07	plasma membrane	137.38	6.7182	20.9	25	49	5	0.386	0.415	0.36	1.569	1.513	1.586	GO:0006810 transport; GO:0055085 transmembrane transport; GO:0051179 localization; GO:0051234 establishment of localization;	"GO:1901265 nucleoside phosphate binding; GO:0015399 primary active transmembrane transporter activity; GO:0016817 hydrolase activity, acting on acid anhydrides; GO:0016787 hydrolase activity; GO:0016887 ATPase activity; GO:0097159 organic cyclic compound binding; GO:1901363 heterocyclic compound binding; GO:0016462 pyrophosphatase activity; GO:0003824 catalytic activity; GO:0032553 ribonucleotid…
Glyma.09G144200.1.p	PREDICTED: probable methyltransferase PMT16 [Glycine max]	3.924	Up	Q4	1.6e-07	plasma membrane	71.698	94.639	34.8	21	27	20	0.388	0.386	0.404	1.509	1.55	1.564		"GO:0016741 transferase activity, transferring one-carbon groups; GO:0008168 methyltransferase activity; GO:0003824 catalytic activity; GO:0016740 transferase activity; "
Glyma.10G047100.1.p	PREDICTED: protein ALUMINUM SENSITIVE 3-like [Glycine max]	3.768	Up	Q4	0.000117793	plasma membrane	31.203	29.753	7	3	5	3	0.419	0.384	0.421	1.538	1.534	1.54	GO:0010044 response to aluminum ion
Glyma.13G203000.1.p	PREDICTED: protein DETOXIFICATION 43-like [Glycine max]	2.935	Up	Q4	3.78e-06	plasma membrane	46.528	3.874	7.7	4	5	4	0.478	0.527	0.476	1.492	1.398	1.456	GO:0006810 transport; GO:0042493 response to drug; GO:0055085 transmembrane transport; GO:0042221 response to chemical; GO:1902578 single-organism localization; GO:0044699 single-organism process; GO:0015893 drug transport; GO:0050896 response to stimulus; GO:0051179 localization; GO:0044765 single-organism transport; GO:0006855 drug transmembrane transport; GO:0051234 establishment of localizati…	GO:0022804 active transmembrane transporter activity; GO:0015291 secondary active transmembrane transporter activity; GO:0015238 drug transmembrane transporter activity; GO:0090484 drug transporter activity; GO:0015297 antiporter activity; GO:0022857 transmembrane transporter activity; GO:0005215 transporter activity;
Glyma.19G038600.1.p	PREDICTED: putative calcium-transporting ATPase 13, plasma membrane-type [Glycine max]	2.712	Up	Q4	9.65e-05	plasma membrane	113.06	2.1856	1.5	1	1	1	0.467	0.564	0.552	1.404	1.449	1.44	GO:0070588 calcium ion transmembrane transport; GO:0072511 divalent inorganic cation transport; GO:0098655 cation transmembrane transport; GO:0034220 ion transmembrane transport; GO:0098660 inorganic ion transmembrane transport; GO:0030001 metal ion transport; GO:0051234 establishment of localization; GO:0006810 transport; GO:0055085 transmembrane transport; GO:0006812 cation transport; GO:000681…	"GO:0042625 ATPase coupled ion transmembrane transporter activity; GO:1901265 nucleoside phosphate binding; GO:0015399 primary active transmembrane transporter activity; GO:0022892 substrate-specific transporter activity; GO:0016817 hydrolase activity, acting on acid anhydrides; GO:0016787 hydrolase activity; GO:0022891 substrate-specific transmembrane transporter activity; GO:0016887 ATPase acti…
Glyma.06G191400.4.p	PREDICTED: LOW QUALITY PROTEIN: ABC transporter A family member 7-like [Glycine max]	2.645	Up	Q4	1.73e-05	plasma membrane	90.477	65.809	14.9	10	12	10	0.559	0.509	0.53	1.35	1.458	1.418		"GO:0005524 ATP binding; GO:1901265 nucleoside phosphate binding; GO:0001882 nucleoside binding; GO:0043167 ion binding; GO:0016817 hydrolase activity, acting on acid anhydrides; GO:0016787 hydrolase activity; GO:0000166 nucleotide binding; GO:0017111 nucleoside-triphosphatase activity; GO:0016887 ATPase activity; GO:0097159 organic cyclic compound binding; GO:1901363 heterocyclic compound bindin…
Glyma.01G210500.1.p	PREDICTED: protein NRT1/ PTR FAMILY 6.3 [Glycine max]	2.628	Up	Q4	3.84e-06	plasma membrane	64.804	70.617	14.8	9	19	3	0.594	0.507	0.545	1.459	1.409	1.458	GO:0006810 transport; GO:0006857 oligopeptide transport; GO:0071702 organic substance transport; GO:0051179 localization; GO:0042886 amide transport; GO:0015833 peptide transport; GO:0071705 nitrogen compound transport; GO:0051234 establishment of localization;	GO:0005215 transporter activity;
Glyma.13G119000.2.p	PREDICTED: ABC transporter B family member 11-like [Glycine max]	1.958	Up	Q4	2.24e-05	plasma membrane	137.78	287.11	27.8	33	57	8	0.654	0.648	0.69	1.278	1.271	1.351	GO:0006810 transport; GO:0055085 transmembrane transport; GO:0051179 localization; GO:0051234 establishment of localization;	"GO:1901265 nucleoside phosphate binding; GO:0015399 primary active transmembrane transporter activity; GO:0016817 hydrolase activity, acting on acid anhydrides; GO:0016787 hydrolase activity; GO:0016887 ATPase activity; GO:0097159 organic cyclic compound binding; GO:1901363 heterocyclic compound binding; GO:0016462 pyrophosphatase activity; GO:0003824 catalytic activity; GO:0032553 ribonucleotid…
Glyma.13G186600.2.p	PREDICTED: protein ZINC INDUCED FACILITATOR-LIKE 1-like [Glycine max]	1.932	Up	Q4	0.00044078	plasma membrane	46.449	13.862	4.7	2	3	2	0.688	0.671	0.644	1.272	1.264	1.334	GO:0006810 transport; GO:0055085 transmembrane transport; GO:0051179 localization; GO:0051234 establishment of localization;	GO:0005215 transporter activity;
Glyma.06G191300.1.p	PREDICTED: ABC transporter A family member 2-like [Glycine max]	1.909	Up	Q4	3.1e-06	plasma membrane	107	56.721	15	13	18	13	0.71	0.665	0.669	1.3	1.277	1.324		"GO:0005524 ATP binding; GO:1901265 nucleoside phosphate binding; GO:0001882 nucleoside binding; GO:0043167 ion binding; GO:0016817 hydrolase activity, acting on acid anhydrides; GO:0016787 hydrolase activity; GO:0000166 nucleotide binding; GO:0017111 nucleoside-triphosphatase activity; GO:0016887 ATPase activity; GO:0097159 organic cyclic compound binding; GO:1901363 heterocyclic compound bindin…
Glyma.03G157700.1.p	PREDICTED: calcium-transporting ATPase 12, plasma membrane-type-like, partial [Glycine max]	1.898	Up	Q4	0.0014768	plasma membrane	101.44	3.1511	1.5	1	1	1	0.705	0.61	0.728	1.429	1.198	1.251	GO:0070588 calcium ion transmembrane transport; GO:0072511 divalent inorganic cation transport; GO:0098655 cation transmembrane transport; GO:0034220 ion transmembrane transport; GO:0098660 inorganic ion transmembrane transport; GO:0030001 metal ion transport; GO:0051234 establishment of localization; GO:0006810 transport; GO:0055085 transmembrane transport; GO:0006812 cation transport; GO:000681…	"GO:0042625 ATPase coupled ion transmembrane transporter activity; GO:1901265 nucleoside phosphate binding; GO:0015399 primary active transmembrane transporter activity; GO:0022892 substrate-specific transporter activity; GO:0016817 hydrolase activity, acting on acid anhydrides; GO:0016787 hydrolase activity; GO:0022891 substrate-specific transmembrane transporter activity; GO:0016887 ATPase acti…
Glyma.07G033500.1.p	PREDICTED: pleiotropic drug resistance protein 1-like isoform X1 [Glycine max]	1.841	Up	Q4	1.64e-05	plasma membrane	161.33	3.5347	7.3	12	26	1	0.727	0.666	0.691	1.254	1.282	1.301		"GO:0005524 ATP binding; GO:1901265 nucleoside phosphate binding; GO:0001882 nucleoside binding; GO:0043167 ion binding; GO:0016817 hydrolase activity, acting on acid anhydrides; GO:0016787 hydrolase activity; GO:0000166 nucleotide binding; GO:0017111 nucleoside-triphosphatase activity; GO:0016887 ATPase activity; GO:0097159 organic cyclic compound binding; GO:1901363 heterocyclic compound bindin…
Glyma.03G093600.2.p	PREDICTED: MLO-like protein 1 [Glycine max]	1.774	Up	Q4	0.00112085	plasma membrane	52.499	1.6338	2.2	1	1	1	0.689	0.737	0.711	1.182	1.391	1.218	GO:0006952 defense response; GO:0050896 response to stimulus; GO:0006950 response to stress;
Glyma.20G138100.1.p	PREDICTED: putative receptor-like protein kinase At4g00960 [Glycine max]	1.77	Up	Q4	0.00107749	plasma membrane	77.301	23.511	13.8	9	21	2	0.632	0.795	0.709	1.31	1.171	1.299	GO:0016310 phosphorylation; GO:0044267 cellular protein metabolic process; GO:0044238 primary metabolic process; GO:0044237 cellular metabolic process; GO:0006796 phosphate-containing compound metabolic process; GO:0071704 organic substance metabolic process; GO:0008152 metabolic process; GO:0006468 protein phosphorylation; GO:0006793 phosphorus metabolic process; GO:0044260 cellular macromolecul…	"GO:0005524 ATP binding; GO:1901265 nucleoside phosphate binding; GO:0016773 phosphotransferase activity, alcohol group as acceptor; GO:0001882 nucleoside binding; GO:0043167 ion binding; GO:0004672 protein kinase activity; GO:0000166 nucleotide binding; GO:0097159 organic cyclic compound binding; GO:1901363 heterocyclic compound binding; GO:0032549 ribonucleoside binding; GO:0097367 carbohydrate…
Glyma.15G021900.1.p	PREDICTED: putative leucine-rich repeat receptor-like protein kinase At2g19210 [Glycine max]	1.703	Up	Q4	2.29e-05	plasma membrane	99.249	12.25	2.9	3	4	1	0.717	0.707	0.772	1.265	1.251	1.224	GO:0016310 phosphorylation; GO:0044267 cellular protein metabolic process; GO:0044238 primary metabolic process; GO:0044237 cellular metabolic process; GO:0006796 phosphate-containing compound metabolic process; GO:0071704 organic substance metabolic process; GO:0008152 metabolic process; GO:0006468 protein phosphorylation; GO:0006793 phosphorus metabolic process; GO:0044260 cellular macromolecul…	"GO:0005524 ATP binding; GO:1901265 nucleoside phosphate binding; GO:0016773 phosphotransferase activity, alcohol group as acceptor; GO:0001882 nucleoside binding; GO:0043167 ion binding; GO:0005515 protein binding; GO:0004672 protein kinase activity; GO:0000166 nucleotide binding; GO:0097159 organic cyclic compound binding; GO:1901363 heterocyclic compound binding; GO:0032549 ribonucleoside bind…
Glyma.19G016600.1.p	PREDICTED: ABC transporter B family member 15-like isoform X1 [Glycine max]	1.701	Up	Q4	0.00056487	plasma membrane	138.91	3.3124	3.6	5	12	1	0.737	0.701	0.755	1.19	1.199	1.341	GO:0006810 transport; GO:0055085 transmembrane transport; GO:0051179 localization; GO:0051234 establishment of localization;	"GO:1901265 nucleoside phosphate binding; GO:0015399 primary active transmembrane transporter activity; GO:0016817 hydrolase activity, acting on acid anhydrides; GO:0016787 hydrolase activity; GO:0016887 ATPase activity; GO:0097159 organic cyclic compound binding; GO:1901363 heterocyclic compound binding; GO:0016462 pyrophosphatase activity; GO:0003824 catalytic activity; GO:0032553 ribonucleotid…
Glyma.10G253100.1.p	PREDICTED: cysteine-rich receptor-like protein kinase 26 [Glycine max]	1.676	Up	Q4	0.00075792	plasma membrane	73.881	3.2727	8	5	9	2	0.783	0.711	0.723	1.141	1.278	1.297	GO:0016310 phosphorylation; GO:0044267 cellular protein metabolic process; GO:0044238 primary metabolic process; GO:0044237 cellular metabolic process; GO:0006796 phosphate-containing compound metabolic process; GO:0071704 organic substance metabolic process; GO:0008152 metabolic process; GO:0006468 protein phosphorylation; GO:0006793 phosphorus metabolic process; GO:0044260 cellular macromolecul…	"GO:0005524 ATP binding; GO:1901265 nucleoside phosphate binding; GO:0016773 phosphotransferase activity, alcohol group as acceptor; GO:0001882 nucleoside binding; GO:0043167 ion binding; GO:0004672 protein kinase activity; GO:0000166 nucleotide binding; GO:0097159 organic cyclic compound binding; GO:1901363 heterocyclic compound binding; GO:0032549 ribonucleoside binding; GO:0097367 carbohydrate…
Glyma.19G263100.1.p	PREDICTED: potassium transporter 5 [Glycine max]	1.651	Up	Q4	0.000117344	plasma membrane	88.473	47.711	9.8	7	18	7	0.701	0.803	0.748	1.23	1.267	1.222	GO:0098655 cation transmembrane transport; GO:0034220 ion transmembrane transport; GO:0098660 inorganic ion transmembrane transport; GO:0030001 metal ion transport; GO:0071804 cellular potassium ion transport; GO:0044763 single-organism cellular process; GO:0044699 single-organism process; GO:0051234 establishment of localization; GO:0006810 transport; GO:0055085 transmembrane transport; GO:00068…	GO:0046873 metal ion transmembrane transporter activity; GO:0015075 ion transmembrane transporter activity; GO:0022892 substrate-specific transporter activity; GO:0015077 monovalent inorganic cation transmembrane transporter activity; GO:0022890 inorganic cation transmembrane transporter activity; GO:0008324 cation transmembrane transporter activity; GO:0022891 substrate-specific transmembrane tr…
Glyma.19G169400.1.p	PREDICTED: pleiotropic drug resistance protein 1-like [Glycine max]	1.645	Up	Q4	1.59e-05	plasma membrane	161.52	183.67	21.5	28	62	21	0.739	0.761	0.754	1.268	1.21	1.23		"GO:0005524 ATP binding; GO:1901265 nucleoside phosphate binding; GO:0001882 nucleoside binding; GO:0043167 ion binding; GO:0016817 hydrolase activity, acting on acid anhydrides; GO:0016787 hydrolase activity; GO:0000166 nucleotide binding; GO:0017111 nucleoside-triphosphatase activity; GO:0016887 ATPase activity; GO:0097159 organic cyclic compound binding; GO:1901363 heterocyclic compound bindin…
Glyma.11G195200.1.p	PREDICTED: high affinity nitrate transporter 2.4 [Glycine max]	1.58	Up	Q4	0.00041551	plasma membrane	57.489	63.159	7.2	3	5	1	0.744	0.781	0.78	1.183	1.167	1.292	GO:0006810 transport; GO:0055085 transmembrane transport; GO:0051179 localization; GO:0051234 establishment of localization;
Glyma.20G140100.1.p	PREDICTED: cysteine-rich receptor-like protein kinase 25 [Glycine max]	1.572	Up	Q4	1.79e-05	plasma membrane	73.611	14.147	15	8	12	4	0.773	0.757	0.803	1.21	1.211	1.246	GO:0016310 phosphorylation; GO:0044267 cellular protein metabolic process; GO:0044238 primary metabolic process; GO:0044237 cellular metabolic process; GO:0006796 phosphate-containing compound metabolic process; GO:0071704 organic substance metabolic process; GO:0008152 metabolic process; GO:0006468 protein phosphorylation; GO:0006793 phosphorus metabolic process; GO:0044260 cellular macromolecul…	"GO:0005524 ATP binding; GO:1901265 nucleoside phosphate binding; GO:0016773 phosphotransferase activity, alcohol group as acceptor; GO:0001882 nucleoside binding; GO:0043167 ion binding; GO:0004672 protein kinase activity; GO:0000166 nucleotide binding; GO:0097159 organic cyclic compound binding; GO:1901363 heterocyclic compound binding; GO:0032549 ribonucleoside binding; GO:0097367 carbohydrate…
Glyma.05G199200.1.p	PREDICTED: calnexin homolog [Glycine max]	1.514	Up	Q4	0.0088007	plasma membrane	61.66	75.259	26.8	13	32	2	0.728	0.891	0.776	1.348	1.16	1.117	GO:0006457 protein folding; GO:0009987 cellular process;	GO:0043169 cation binding; GO:0046872 metal ion binding; GO:0005515 protein binding; GO:0005509 calcium ion binding; GO:0051082 unfolded protein binding; GO:0005488 binding; GO:0043167 ion binding;
Glyma.06G076100.1.p	PREDICTED: plasma membrane ATPase 4 isoform X2 [Glycine max]	1.475	Up	Q3	0.000101402	plasma membrane	104.49	125.83	38.8	36	193	9	0.793	0.808	0.791	1.135	1.218	1.176	GO:0009116 nucleoside metabolic process; GO:0042278 purine nucleoside metabolic process; GO:0009167 purine ribonucleoside monophosphate metabolic process; GO:0009117 nucleotide metabolic process; GO:0044699 single-organism process; GO:0046129 purine ribonucleoside biosynthetic process; GO:0009163 nucleoside biosynthetic process; GO:0009058 biosynthetic process; GO:0009156 ribonucleoside monophosp…	"GO:1901265 nucleoside phosphate binding; GO:0043167 ion binding; GO:0016817 hydrolase activity, acting on acid anhydrides; GO:0016787 hydrolase activity; GO:0000166 nucleotide binding; GO:0017111 nucleoside-triphosphatase activity; GO:0016887 ATPase activity; GO:1901363 heterocyclic compound binding; GO:0097159 organic cyclic compound binding; GO:0016462 pyrophosphatase activity; GO:0003824 cata…
Glyma.17G224300.2.p	lectin-like receptor kinase [Glycine max]	1.456	Up	Q3	0.00069958	plasma membrane	76.651	23.486	10.7	7	8	7	0.823	0.74	0.864	1.191	1.15	1.192	GO:0016310 phosphorylation; GO:0044267 cellular protein metabolic process; GO:0044238 primary metabolic process; GO:0044237 cellular metabolic process; GO:0006796 phosphate-containing compound metabolic process; GO:0071704 organic substance metabolic process; GO:0008152 metabolic process; GO:0006468 protein phosphorylation; GO:0006793 phosphorus metabolic process; GO:0044260 cellular macromolecul…	"GO:0005524 ATP binding; GO:1901265 nucleoside phosphate binding; GO:0016773 phosphotransferase activity, alcohol group as acceptor; GO:0001882 nucleoside binding; GO:0043167 ion binding; GO:0004672 protein kinase activity; GO:0000166 nucleotide binding; GO:0097159 organic cyclic compound binding; GO:1901363 heterocyclic compound binding; GO:0032549 ribonucleoside binding; GO:0097367 carbohydrate…
Glyma.08G194600.2.p	PREDICTED: ABC transporter C family member 8-like [Glycine max]	1.45	Up	Q3	3.71e-06	plasma membrane	135.48	18.954	7.7	8	11	8	0.809	0.807	0.821	1.191	1.155	1.187	GO:0006810 transport; GO:0055085 transmembrane transport; GO:0051179 localization; GO:0051234 establishment of localization;	"GO:1901265 nucleoside phosphate binding; GO:0015399 primary active transmembrane transporter activity; GO:0016817 hydrolase activity, acting on acid anhydrides; GO:0016787 hydrolase activity; GO:0016887 ATPase activity; GO:0097159 organic cyclic compound binding; GO:1901363 heterocyclic compound binding; GO:0016462 pyrophosphatase activity; GO:0003824 catalytic activity; GO:0032553 ribonucleotid…
Glyma.11G004800.2.p	PREDICTED: sugar transport protein 13 [Glycine max]	1.435	Up	Q3	3.61e-05	plasma membrane	52.589	3.1931	3.8	2	3	2	0.822	0.796	0.833	1.146	1.181	1.189	GO:0006810 transport; GO:0055085 transmembrane transport; GO:0051179 localization; GO:0051234 establishment of localization;	GO:0022892 substrate-specific transporter activity; GO:0022891 substrate-specific transmembrane transporter activity; GO:0022857 transmembrane transporter activity; GO:0005215 transporter activity;
Glyma.15G274600.4.p	PREDICTED: ferric reductase defective 3a isoform X1 [Glycine max]	1.435	Up	Q3	0.0400031	plasma membrane	59.165	2.8288	2.4	1	1	1	0.864	0.812	0.773	1.21	1.186	1.118	GO:0006810 transport; GO:0042493 response to drug; GO:0055085 transmembrane transport; GO:0042221 response to chemical; GO:1902578 single-organism localization; GO:0044699 single-organism process; GO:0015893 drug transport; GO:0050896 response to stimulus; GO:0051179 localization; GO:0044765 single-organism transport; GO:0006855 drug transmembrane transport; GO:0051234 establishment of localizati…	GO:0022804 active transmembrane transporter activity; GO:0015291 secondary active transmembrane transporter activity; GO:0015238 drug transmembrane transporter activity; GO:0090484 drug transporter activity; GO:0015297 antiporter activity; GO:0022857 transmembrane transporter activity; GO:0005215 transporter activity;
Glyma.03G175800.1.p	protein ALUMINUM SENSITIVE 3 [Cajanus cajan]	1.43	Up	Q3	0.0068635	plasma membrane	31.711	21.572	16.2	5	5	5	0.721	0.849	0.886	1.201	1.078	1.232	GO:0010044 response to aluminum ion
Glyma.16G093900.3.p	PREDICTED: G-type lectin S-receptor-like serine/threonine-protein kinase At1g11330 isoform X3 [Glycine max]	1.425	Up	Q3	0.0037421	plasma membrane	90.131	6.8127	12.1	8	9	3	0.904	0.781	0.772	1.171	1.231	1.098	GO:0000003 reproduction; GO:0016310 phosphorylation; GO:0022414 reproductive process; GO:0044267 cellular protein metabolic process; GO:0044763 single-organism cellular process; GO:0009875 pollen-pistil interaction; GO:0044699 single-organism process; GO:0044238 primary metabolic process; GO:0044237 cellular metabolic process; GO:0032501 multicellular organismal process; GO:0008037 cell recogniti…	"GO:0005524 ATP binding; GO:1901265 nucleoside phosphate binding; GO:0016773 phosphotransferase activity, alcohol group as acceptor; GO:0001882 nucleoside binding; GO:0043167 ion binding; GO:0005515 protein binding; GO:0000166 nucleotide binding; GO:0004672 protein kinase activity; GO:0097159 organic cyclic compound binding; GO:1901363 heterocyclic compound binding; GO:0032549 ribonucleoside bind…
Glyma.10G186500.1.p	PREDICTED: probable inorganic phosphate transporter 1-7-like isoform X1 [Glycine max]	1.406	Up	Q3	0.0128246	plasma membrane	58.73	49.277	12.9	7	10	6	0.781	0.873	0.853	1.06	1.152	1.314	GO:0006820 anion transport; GO:0006810 transport; GO:0055085 transmembrane transport; GO:0006811 ion transport; GO:0006817 phosphate ion transport; GO:0051179 localization; GO:0015698 inorganic anion transport; GO:0051234 establishment of localization;	GO:0022804 active transmembrane transporter activity; GO:0015291 secondary active transmembrane transporter activity; GO:0005315 inorganic phosphate transmembrane transporter activity; GO:0005215 transporter activity; GO:0022857 transmembrane transporter activity;
Glyma.02G145100.1.p	PREDICTED: sulfate transporter 3.1-like [Glycine max]	1.392	Up	Q3	0.00181831	plasma membrane	72.932	14.649	10.4	6	7	4	0.796	0.779	0.917	1.148	1.148	1.174	GO:0006820 anion transport; GO:0072348 sulfur compound transport; GO:0006810 transport; GO:0055085 transmembrane transport; GO:0008272 sulfate transport; GO:1902578 single-organism localization; GO:0006811 ion transport; GO:0044699 single-organism process; GO:0051179 localization; GO:0015698 inorganic anion transport; GO:0044765 single-organism transport; GO:0051234 establishment of localization;	GO:0022804 active transmembrane transporter activity; GO:0015291 secondary active transmembrane transporter activity; GO:1901682 sulfur compound transmembrane transporter activity; GO:0015075 ion transmembrane transporter activity; GO:0022892 substrate-specific transporter activity; GO:0015116 sulfate transmembrane transporter activity; GO:0008271 secondary active sulfate transmembrane transporte…
Glyma.13G091100.2.p	PREDICTED: WAT1-related protein At4g28040-like [Glycine max]	1.383	Up	Q3	4.03e-05	plasma membrane	28.21	2.3566	8.8	1	1	1	0.823	0.84	0.841	1.134	1.144	1.184
Glyma.19G016400.1.p	PREDICTED: LOW QUALITY PROTEIN: ABC transporter B family member 15-like [Glycine max]	1.373	Up	Q3	0.000184028	plasma membrane	136.23	188.7	24	24	40	19	0.871	0.801	0.844	1.133	1.148	1.174	GO:0006810 transport; GO:0055085 transmembrane transport; GO:0051179 localization; GO:0051234 establishment of localization;	"GO:1901265 nucleoside phosphate binding; GO:0015399 primary active transmembrane transporter activity; GO:0016817 hydrolase activity, acting on acid anhydrides; GO:0016787 hydrolase activity; GO:0016887 ATPase activity; GO:0097159 organic cyclic compound binding; GO:1901363 heterocyclic compound binding; GO:0016462 pyrophosphatase activity; GO:0003824 catalytic activity; GO:0032553 ribonucleotid…
Glyma.05G178900.3.p	PREDICTED: ABC transporter D family member 1-like [Glycine max]	1.349	Up	Q3	0.00023563	plasma membrane	148.76	6.6193	5.2	6	6	3	0.854	0.836	0.831	1.101	1.176	1.123	GO:0006810 transport; GO:0055085 transmembrane transport; GO:0051179 localization; GO:0051234 establishment of localization;	"GO:1901265 nucleoside phosphate binding; GO:0015399 primary active transmembrane transporter activity; GO:0016817 hydrolase activity, acting on acid anhydrides; GO:0016787 hydrolase activity; GO:0016887 ATPase activity; GO:0097159 organic cyclic compound binding; GO:1901363 heterocyclic compound binding; GO:0016462 pyrophosphatase activity; GO:0003824 catalytic activity; GO:0032553 ribonucleotid…
Glyma.07G072500.1.p	PREDICTED: protein QUIRKY-like [Glycine max]	1.348	Up	Q3	0.0080583	plasma membrane	114.48	1.9658	7.5	7	9	2	0.874	0.922	0.744	1.086	1.16	1.178		GO:0005515 protein binding; GO:0005488 binding;
Glyma.04G190400.1.p	PREDICTED: leucine-rich repeat receptor-like serine/threonine/tyrosine-protein kinase SOBIR1 [Glycine max]	1.345	Up	Q3	0.026822	plasma membrane	70.956	-2	8.8	6	9	1	0.908	0.69	0.947	1.121	1.202	1.101	GO:0016310 phosphorylation; GO:0044267 cellular protein metabolic process; GO:0044238 primary metabolic process; GO:0044237 cellular metabolic process; GO:0006796 phosphate-containing compound metabolic process; GO:0071704 organic substance metabolic process; GO:0008152 metabolic process; GO:0006468 protein phosphorylation; GO:0006793 phosphorus metabolic process; GO:0044260 cellular macromolecul…	"GO:0005524 ATP binding; GO:1901265 nucleoside phosphate binding; GO:0016773 phosphotransferase activity, alcohol group as acceptor; GO:0001882 nucleoside binding; GO:0043167 ion binding; GO:0005515 protein binding; GO:0004672 protein kinase activity; GO:0000166 nucleotide binding; GO:0097159 organic cyclic compound binding; GO:1901363 heterocyclic compound binding; GO:0032549 ribonucleoside bind…
Glyma.02G129500.2.p	PREDICTED: putative phospholipid-transporting ATPase 9 [Glycine max]	1.344	Up	Q3	0.00129988	plasma membrane	122.06	3.4493	7.6	7	9	2	0.837	0.888	0.822	1.196	1.091	1.137	GO:0006869 lipid transport; GO:0044699 single-organism process; GO:0071702 organic substance transport; GO:0010876 lipid localization; GO:0015914 phospholipid transport; GO:0051234 establishment of localization; GO:0006820 anion transport; GO:0006810 transport; GO:0015748 organophosphate ester transport; GO:0015711 organic anion transport; GO:1902578 single-organism localization; GO:0006811 ion t…	"GO:1901265 nucleoside phosphate binding; GO:0005319 lipid transporter activity; GO:0016817 hydrolase activity, acting on acid anhydrides; GO:0022892 substrate-specific transporter activity; GO:0016787 hydrolase activity; GO:0016887 ATPase activity; GO:0097159 organic cyclic compound binding; GO:1901363 heterocyclic compound binding; GO:0016462 pyrophosphatase activity; GO:0003824 catalytic activ…
Glyma.16G078100.1.p	PREDICTED: putative ABC transporter B family member 8 [Glycine max]	1.335	Up	Q3	0.0182214	plasma membrane	135.6	16.838	12.5	16	22	1	0.94	0.73	0.885	1.108	1.089	1.215	GO:0006810 transport; GO:0055085 transmembrane transport; GO:0051179 localization; GO:0051234 establishment of localization;	"GO:1901265 nucleoside phosphate binding; GO:0015399 primary active transmembrane transporter activity; GO:0016817 hydrolase activity, acting on acid anhydrides; GO:0016787 hydrolase activity; GO:0016887 ATPase activity; GO:0097159 organic cyclic compound binding; GO:1901363 heterocyclic compound binding; GO:0016462 pyrophosphatase activity; GO:0003824 catalytic activity; GO:0032553 ribonucleotid…
Glyma.02G008000.1.p	PREDICTED: ABC transporter B family member 4-like [Glycine max]	1.333	Up	Q3	0.00033958	plasma membrane	138.28	323.31	27.5	29	55	7	0.884	0.812	0.837	1.1	1.141	1.135	GO:0006810 transport; GO:0055085 transmembrane transport; GO:0051179 localization; GO:0051234 establishment of localization;	"GO:1901265 nucleoside phosphate binding; GO:0015399 primary active transmembrane transporter activity; GO:0016817 hydrolase activity, acting on acid anhydrides; GO:0016787 hydrolase activity; GO:0016887 ATPase activity; GO:0097159 organic cyclic compound binding; GO:1901363 heterocyclic compound binding; GO:0016462 pyrophosphatase activity; GO:0003824 catalytic activity; GO:0032553 ribonucleotid…
Glyma.17G175600.1.p	PREDICTED: uncharacterized membrane protein At3g27390 [Glycine max]	1.328	Up	Q3	0.0084994	plasma membrane	66.831	15.26	14.5	8	8	8	0.858	0.812	0.885	1.024	1.195	1.174
Glyma.19G255300.2.p	PREDICTED: cyclic nucleotide-gated ion channel 1-like isoform X1 [Glycine max]	1.325	Up	Q3	0.012503	plasma membrane	83.019	3.3665	4.7	4	5	3	0.866	0.871	0.829	1.011	1.221	1.169	GO:0006810 transport; GO:0055085 transmembrane transport; GO:0051179 localization; GO:0006811 ion transport; GO:0051234 establishment of localization;	GO:0015075 ion transmembrane transporter activity; GO:0022838 substrate-specific channel activity; GO:0005488 binding; GO:0022803 passive transmembrane transporter activity; GO:0022892 substrate-specific transporter activity; GO:0005515 protein binding; GO:0005216 ion channel activity; GO:0015267 channel activity; GO:0022891 substrate-specific transmembrane transporter activity; GO:0022857 transm…
Glyma.03G063400.1.p	PREDICTED: UPF0481 protein At3g47200-like [Glycine max]	1.322	Up	Q3	0.00031894	plasma membrane	52.66	23.608	20	10	12	6	0.824	0.848	0.901	1.12	1.137	1.144
Glyma.20G033800.1.p	CASP-like protein 6 [Glycine max]	1.315	Up	Q3	0.009336	plasma membrane	20.172	18.895	11.8	2	3	2	0.821	0.854	0.911	1.13	1.132	1.138		GO:0051539 sulfur cluster binding
Glyma.13G272100.3.p	calcium-binding EF-hand protein [Medicago truncatula]	1.313	Up	Q3	0.0044032	plasma membrane	62.3	1.4055	1.5	1	1	1	0.831	0.828	0.925	1.166	1.163	1.063		GO:0043169 cation binding; GO:0046872 metal ion binding; GO:0005509 calcium ion binding; GO:0005488 binding; GO:0043167 ion binding;
Glyma.09G179000.1.p	PREDICTED: protein DETOXIFICATION 16-like [Glycine max]	1.306	Up	Q3	0.0027014	plasma membrane	53.142	0.85962	1.6	1	1	1	0.9	0.812	0.879	1.185	1.085	1.113	GO:0006810 transport; GO:0042493 response to drug; GO:0055085 transmembrane transport; GO:0042221 response to chemical; GO:1902578 single-organism localization; GO:0044699 single-organism process; GO:0015893 drug transport; GO:0050896 response to stimulus; GO:0051179 localization; GO:0044765 single-organism transport; GO:0006855 drug transmembrane transport; GO:0051234 establishment of localizati…	GO:0022804 active transmembrane transporter activity; GO:0015291 secondary active transmembrane transporter activity; GO:0015238 drug transmembrane transporter activity; GO:0090484 drug transporter activity; GO:0015297 antiporter activity; GO:0022857 transmembrane transporter activity; GO:0005215 transporter activity;
Glyma.10G276600.1.p	uncharacterized membrane protein YMR155W-like [Cajanus cajan]	0.769	Down	Q2	0.000161598	plasma membrane	65.022	11.015	8.9	5	8	5	1.14	1.163	1.132	0.905	0.848	0.888
Glyma.08G341500.1.p	trypsin inhibitor subtype A precursor [Glycine max]	0.768	Down	Q2	0.00027884	plasma membrane	24.076	5.3081	17.1	4	10	3	1.15	1.136	1.12	0.849	0.912	0.854		GO:0030234 enzyme regulator activity; GO:0030414 peptidase inhibitor activity; GO:0061134 peptidase regulator activity; GO:0061135 endopeptidase regulator activity; GO:0004857 enzyme inhibitor activity; GO:0098772 molecular function regulator; GO:0004866 endopeptidase inhibitor activity;
Glyma.20G193200.2.p	DUF594 family protein [Medicago truncatula]	0.764	Down	Q2	0.047583	plasma membrane	77.802	1.4816	1.2	1	1	1	1.149	1.058	1.228	0.809	0.778	1.038
Glyma.07G033400.1.p	DUF2921 family protein [Medicago truncatula]	0.764	Down	Q2	0.0039418	plasma membrane	118.45	102.66	15.1	15	20	4	1.205	1.081	1.129	0.914	0.821	0.873
Glyma.03G061200.1.p	PREDICTED: UPF0481 protein At3g47200-like [Glycine max]	0.764	Down	Q2	0.00156345	plasma membrane	60.898	8.2512	6.2	3	3	3	1.153	1.125	1.156	0.811	0.888	0.926
Glyma.11G228000.1.p	PREDICTED: probable aquaporin PIP-type 7a isoform X1 [Vigna radiata var. radiata]	0.76	Down	Q2	0.0157834	plasma membrane	30.779	6.7675	14.9	3	10	1	1.059	1.214	1.173	0.93	0.772	0.916	GO:0006810 transport; GO:0051179 localization; GO:0051234 establishment of localization;	GO:0005215 transporter activity;
Glyma.13G162800.1.p	PREDICTED: pyrophosphate-energized vacuolar membrane proton pump [Glycine max]	0.752	Down	Q2	0.0081415	plasma membrane	80.103	183.72	20.9	14	29	4	1.143	1.096	1.286	0.869	0.918	0.863	GO:0006810 transport; GO:1902578 single-organism localization; GO:0006812 cation transport; GO:0006811 ion transport; GO:0044699 single-organism process; GO:0051179 localization; GO:0015672 monovalent inorganic cation transport; GO:0006818 hydrogen transport; GO:0015992 proton transport; GO:0044765 single-organism transport; GO:0051234 establishment of localization;	"GO:0022804 active transmembrane transporter activity; GO:0015405 P-P-bond-hydrolysis-driven transmembrane transporter activity; GO:0004427 inorganic diphosphatase activity; GO:0016462 pyrophosphatase activity; GO:0003824 catalytic activity; GO:0015399 primary active transmembrane transporter activity; GO:0016817 hydrolase activity, acting on acid anhydrides; GO:0016787 hydrolase activity; GO:001…
Glyma.08G098500.1.p	PREDICTED: probable inositol transporter 2 [Glycine max]	0.752	Down	Q2	4.29e-06	plasma membrane	63.313	51.669	11.4	6	6	6	1.158	1.141	1.137	0.847	0.865	0.872	GO:0006810 transport; GO:0055085 transmembrane transport; GO:0051179 localization; GO:0051234 establishment of localization;	GO:0022892 substrate-specific transporter activity; GO:0022891 substrate-specific transmembrane transporter activity; GO:0022857 transmembrane transporter activity; GO:0005215 transporter activity;
Glyma.02G255000.4.p	PREDICTED: probable aquaporin PIP-type 7a [Glycine max]	0.751	Down	Q2	0.038959	plasma membrane	27.551	18.358	29.8	7	36	1	1.075	1.341	1.047	0.893	0.835	0.871	GO:0006810 transport; GO:0051179 localization; GO:0051234 establishment of localization;	GO:0005215 transporter activity;
Glyma.04G067900.1.p	PREDICTED: cellulose synthase A catalytic subunit 1 [UDP-forming] [Glycine max]	0.75	Down	Q2	0.00122356	plasma membrane	122.09	27.798	17.1	17	31	10	1.15	1.186	1.126	0.926	0.826	0.844	GO:0016051 carbohydrate biosynthetic process; GO:0044711 single-organism biosynthetic process; GO:0006073 cellular glucan metabolic process; GO:0000271 polysaccharide biosynthetic process; GO:0030243 cellulose metabolic process; GO:0044042 glucan metabolic process; GO:0044763 single-organism cellular process; GO:0044699 single-organism process; GO:0033692 cellular polysaccharide biosynthetic proc…	"GO:0016759 cellulose synthase activity; GO:0016758 transferase activity, transferring hexosyl groups; GO:0043167 ion binding; GO:0008194 UDP-glycosyltransferase activity; GO:0046527 glucosyltransferase activity; GO:0005515 protein binding; GO:0008270 zinc ion binding; GO:0046914 transition metal ion binding; GO:0003824 catalytic activity; GO:0005488 binding; GO:0035251 UDP-glucosyltransferase ac…
Glyma.10G081300.1.p	PREDICTED: receptor protein kinase TMK1-like [Glycine max]	0.749	Down	Q2	0.0005792	plasma membrane	104.2	5.3105	7.2	6	7	3	1.181	1.101	1.185	0.886	0.856	0.854	GO:0016310 phosphorylation; GO:0044267 cellular protein metabolic process; GO:0044238 primary metabolic process; GO:0044237 cellular metabolic process; GO:0006796 phosphate-containing compound metabolic process; GO:0071704 organic substance metabolic process; GO:0008152 metabolic process; GO:0006468 protein phosphorylation; GO:0006793 phosphorus metabolic process; GO:0044260 cellular macromolecul…	"GO:0005524 ATP binding; GO:1901265 nucleoside phosphate binding; GO:0016773 phosphotransferase activity, alcohol group as acceptor; GO:0001882 nucleoside binding; GO:0043167 ion binding; GO:0005515 protein binding; GO:0004672 protein kinase activity; GO:0000166 nucleotide binding; GO:0097159 organic cyclic compound binding; GO:1901363 heterocyclic compound binding; GO:0032549 ribonucleoside bind…
Glyma.13G063700.1.p	PREDICTED: ABC transporter B family member 19 isoform X1 [Glycine max]	0.748	Down	Q2	0.0066391	plasma membrane	136.11	225.9	27	30	50	28	1.116	1.196	1.14	0.861	0.858	0.863	GO:0006810 transport; GO:0055085 transmembrane transport; GO:0051179 localization; GO:0051234 establishment of localization;	"GO:1901265 nucleoside phosphate binding; GO:0015399 primary active transmembrane transporter activity; GO:0016817 hydrolase activity, acting on acid anhydrides; GO:0016787 hydrolase activity; GO:0016887 ATPase activity; GO:0097159 organic cyclic compound binding; GO:1901363 heterocyclic compound binding; GO:0016462 pyrophosphatase activity; GO:0003824 catalytic activity; GO:0032553 ribonucleotid…
Glyma.18G290100.1.p	PREDICTED: CASP-like protein 4D1 [Glycine max]	0.747	Down	Q2	0.00125765	plasma membrane	17.786	5.8042	13.3	2	3	2	1.11	1.207	1.154	0.885	0.819	0.889
Glyma.03G122900.1.p	PREDICTED: protein NRT1/ PTR FAMILY 3.1-like [Glycine max]	0.746	Down	Q2	0.0033594	plasma membrane	68.305	5.5688	6.3	3	3	3	1.179	1.105	1.223	0.827	0.854	0.936	GO:0006810 transport; GO:0051179 localization; GO:0051234 establishment of localization;	GO:0005215 transporter activity;
Glyma.17G156300.1.p	receptor-like protein kinase precursor [Glycine max]	0.745	Down	Q2	0.00121667	plasma membrane	110.32	5.8481	5.9	6	7	1	1.206	1.097	1.17	0.834	0.891	0.863	GO:0016310 phosphorylation; GO:0044267 cellular protein metabolic process; GO:0044238 primary metabolic process; GO:0044237 cellular metabolic process; GO:0006796 phosphate-containing compound metabolic process; GO:0071704 organic substance metabolic process; GO:0008152 metabolic process; GO:0006468 protein phosphorylation; GO:0006793 phosphorus metabolic process; GO:0044260 cellular macromolecul…	"GO:0005524 ATP binding; GO:1901265 nucleoside phosphate binding; GO:0016773 phosphotransferase activity, alcohol group as acceptor; GO:0001882 nucleoside binding; GO:0043167 ion binding; GO:0004672 protein kinase activity; GO:0000166 nucleotide binding; GO:0097159 organic cyclic compound binding; GO:1901363 heterocyclic compound binding; GO:0032549 ribonucleoside binding; GO:0097367 carbohydrate…
Glyma.06G088300.3.p	PREDICTED: amino acid permease 8 [Glycine max]	0.74	Down	Q2	0.021559	plasma membrane	36.274	4.3092	4.5	1	1	1	1.318	1.096	1.066	0.823	0.897	0.856
Glyma.11G237800.1.p	protein CELLULOSE SYNTHASE INTERACTIVE 1-like [Cajanus cajan]	0.74	Down	Q2	2.09e-05	plasma membrane	237.49	17.256	7.1	14	18	8	1.173	1.155	1.134	0.844	0.867	0.852		GO:0005515 protein binding; GO:0005488 binding;
Glyma.16G212900.1.p	PREDICTED: probable metal-nicotianamine transporter YSL7 [Glycine max]	0.738	Down	Q2	0.0099783	plasma membrane	77.647	9.2187	8.1	6	9	6	1.092	1.269	1.068	0.871	0.82	0.838	GO:0006810 transport; GO:0055085 transmembrane transport; GO:0051179 localization; GO:0051234 establishment of localization;
Glyma.05G247300.1.p	PREDICTED: probable inactive receptor kinase At1g48480 [Glycine max]	0.736	Down	Q2	0.0028013	plasma membrane	70.956	126.07	31.1	16	28	4	1.107	1.214	1.198	0.842	0.929	0.819	GO:0016310 phosphorylation; GO:0044267 cellular protein metabolic process; GO:0044238 primary metabolic process; GO:0044237 cellular metabolic process; GO:0006796 phosphate-containing compound metabolic process; GO:0071704 organic substance metabolic process; GO:0008152 metabolic process; GO:0006468 protein phosphorylation; GO:0006793 phosphorus metabolic process; GO:0044260 cellular macromolecul…	"GO:0005524 ATP binding; GO:1901265 nucleoside phosphate binding; GO:0016773 phosphotransferase activity, alcohol group as acceptor; GO:0001882 nucleoside binding; GO:0043167 ion binding; GO:0005515 protein binding; GO:0004672 protein kinase activity; GO:0000166 nucleotide binding; GO:0097159 organic cyclic compound binding; GO:1901363 heterocyclic compound binding; GO:0032549 ribonucleoside bind…
Glyma.04G211300.1.p	PREDICTED: probable methyltransferase PMT26 [Glycine max]	0.727	Down	Q2	0.0038023	plasma membrane	91.801	83.703	24.9	18	25	4	1.159	1.156	1.249	0.901	0.775	0.914		"GO:0016741 transferase activity, transferring one-carbon groups; GO:0008168 methyltransferase activity; GO:0003824 catalytic activity; GO:0016740 transferase activity; "
Glyma.18G064900.1.p	PREDICTED: protein NRT1/ PTR FAMILY 8.1 [Glycine max]	0.724	Down	Q2	0.00038051	plasma membrane	63.779	36.211	10	7	13	4	1.206	1.174	1.145	0.812	0.893	0.848	GO:0006810 transport; GO:0006857 oligopeptide transport; GO:0071702 organic substance transport; GO:0051179 localization; GO:0042886 amide transport; GO:0015833 peptide transport; GO:0071705 nitrogen compound transport; GO:0051234 establishment of localization;	GO:0005215 transporter activity;
Glyma.13G296900.1.p	PREDICTED: two pore calcium channel protein 1B-like [Glycine max]	0.717	Down	Q2	0.001181	plasma membrane	85.748	23.835	7.2	6	9	1	1.177	1.228	1.129	0.861	0.789	0.884	GO:0006810 transport; GO:0055085 transmembrane transport; GO:0051179 localization; GO:0006811 ion transport; GO:0051234 establishment of localization;	GO:0015075 ion transmembrane transporter activity; GO:0022838 substrate-specific channel activity; GO:0005488 binding; GO:0043167 ion binding; GO:0022803 passive transmembrane transporter activity; GO:0043169 cation binding; GO:0046872 metal ion binding; GO:0022892 substrate-specific transporter activity; GO:0005216 ion channel activity; GO:0005509 calcium ion binding; GO:0015267 channel activity…
Glyma.12G075400.1.p	prolactin-inducible protein [Glycine max]	0.71	Down	Q2	0.00037882	plasma membrane	30.67	139.27	17.8	4	19	1	1.18	1.236	1.133	0.827	0.856	0.837	GO:0006810 transport; GO:0051179 localization; GO:0051234 establishment of localization;	GO:0005215 transporter activity;
Glyma.10G183900.1.p	NRT1-3 protein [Glycine max]	0.707	Down	Q2	5.81e-05	plasma membrane	66.484	71.879	19.4	13	26	12	1.145	1.205	1.171	0.845	0.826	0.818	GO:0006810 transport; GO:0051179 localization; GO:0051234 establishment of localization;	GO:0005215 transporter activity;
Glyma.13G248500.1.p	PREDICTED: G-type lectin S-receptor-like serine/threonine-protein kinase At1g11330 [Vigna angularis]	0.699	Down	Q2	0.00121828	plasma membrane	96.545	20.185	12.9	9	10	7	1.172	1.142	1.2	0.811	0.845	0.802	GO:0000003 reproduction; GO:0016310 phosphorylation; GO:0022414 reproductive process; GO:0044267 cellular protein metabolic process; GO:0044763 single-organism cellular process; GO:0009875 pollen-pistil interaction; GO:0044699 single-organism process; GO:0044238 primary metabolic process; GO:0044237 cellular metabolic process; GO:0032501 multicellular organismal process; GO:0008037 cell recogniti…	"GO:0005524 ATP binding; GO:1901265 nucleoside phosphate binding; GO:0016773 phosphotransferase activity, alcohol group as acceptor; GO:0001882 nucleoside binding; GO:0043167 ion binding; GO:0000166 nucleotide binding; GO:0004672 protein kinase activity; GO:0097159 organic cyclic compound binding; GO:1901363 heterocyclic compound binding; GO:0032549 ribonucleoside binding; GO:0097367 carbohydrate…
Glyma.20G179700.1.p	PREDICTED: aquaporin PIP2-1-like [Glycine max]	0.698	Down	Q2	0.0071786	plasma membrane	30.386	22.955	9.5	2	12	2	1.194	1.263	1.158	0.843	0.836	0.846	GO:0006810 transport; GO:0051179 localization; GO:0051234 establishment of localization;	GO:0005215 transporter activity;
Glyma.08G015300.1.p	PREDICTED: probable aquaporin PIP1-2 [Glycine max]	0.698	Down	Q2	6.07e-05	plasma membrane	30.895	49.154	22.1	5	19	2	1.203	1.209	1.165	0.813	0.862	0.821	GO:0006810 transport; GO:0051179 localization; GO:0051234 establishment of localization;	GO:0005215 transporter activity;
Glyma.09G052700.2.p	PREDICTED: potassium transporter 10 [Glycine max]	0.693	Down	Q2	0.042703	plasma membrane	88.185	13.012	6.1	4	5	1	1.237	1.151	1.2	0.836	0.82	0.831	GO:0098655 cation transmembrane transport; GO:0034220 ion transmembrane transport; GO:0098660 inorganic ion transmembrane transport; GO:0030001 metal ion transport; GO:0071804 cellular potassium ion transport; GO:0044763 single-organism cellular process; GO:0044699 single-organism process; GO:0051234 establishment of localization; GO:0006810 transport; GO:0055085 transmembrane transport; GO:00068…	GO:0046873 metal ion transmembrane transporter activity; GO:0015075 ion transmembrane transporter activity; GO:0022892 substrate-specific transporter activity; GO:0015077 monovalent inorganic cation transmembrane transporter activity; GO:0022890 inorganic cation transmembrane transporter activity; GO:0008324 cation transmembrane transporter activity; GO:0022891 substrate-specific transmembrane tr…
Glyma.09G128500.2.p	PREDICTED: SPX domain-containing membrane protein At4g22990-like isoform X2 [Glycine max]	0.689	Down	Q2	0.025081	plasma membrane	78.049	3.0908	2.4	2	3	2	1.268	1.038	1.291	0.805	0.716	0.956	GO:0006810 transport; GO:0055085 transmembrane transport; GO:0051179 localization; GO:0051234 establishment of localization;
Glyma.15G048300.1.p	PREDICTED: transmembrane protein 87B-like [Glycine max]	0.681	Down	Q2	2.11e-05	plasma membrane	58.19	12.372	10.1	5	7	5	1.231	1.195	1.179	0.805	0.829	0.82
Glyma.02G080900.1.p	PREDICTED: cellulose synthase A catalytic subunit 2 [UDP-forming] [Glycine max]	0.674	Down	Q2	0.00101514	plasma membrane	121.49	15.588	14.8	15	20	6	1.169	1.258	1.183	0.827	0.864	0.741	GO:0016051 carbohydrate biosynthetic process; GO:0044711 single-organism biosynthetic process; GO:0006073 cellular glucan metabolic process; GO:0000271 polysaccharide biosynthetic process; GO:0030243 cellulose metabolic process; GO:0044042 glucan metabolic process; GO:0044763 single-organism cellular process; GO:0044699 single-organism process; GO:0033692 cellular polysaccharide biosynthetic proc…	"GO:0016759 cellulose synthase activity; GO:0016758 transferase activity, transferring hexosyl groups; GO:0043167 ion binding; GO:0008194 UDP-glycosyltransferase activity; GO:0046527 glucosyltransferase activity; GO:0005515 protein binding; GO:0008270 zinc ion binding; GO:0046914 transition metal ion binding; GO:0003824 catalytic activity; GO:0005488 binding; GO:0035251 UDP-glucosyltransferase ac…
Glyma.20G113000.1.p	nitrate and chloride transporter [Glycine max]	0.666	Down	Q1	0.000115744	plasma membrane	67.129	4.3557	4.5	3	5	3	1.227	1.24	1.182	0.798	0.85	0.783
Glyma.01G008200.1.p	PREDICTED: putative ABC transporter B family member 8 isoform X1 [Glycine max]	0.66	Down	Q1	0.00022382	plasma membrane	136.24	49.952	13.9	18	25	3	1.199	1.284	1.181	0.808	0.82	0.79	GO:0006810 transport; GO:0055085 transmembrane transport; GO:0051179 localization; GO:0051234 establishment of localization;	"GO:1901265 nucleoside phosphate binding; GO:0015399 primary active transmembrane transporter activity; GO:0016817 hydrolase activity, acting on acid anhydrides; GO:0016787 hydrolase activity; GO:0016887 ATPase activity; GO:0097159 organic cyclic compound binding; GO:1901363 heterocyclic compound binding; GO:0016462 pyrophosphatase activity; GO:0003824 catalytic activity; GO:0032553 ribonucleotid…
Glyma.11G146500.1.p	PREDICTED: aquaporin PIP2-7 [Glycine max]	0.66	Down	Q1	0.00092047	plasma membrane	30.683	8.9624	17.1	4	19	1	1.304	1.201	1.157	0.812	0.833	0.771	GO:0006810 transport; GO:0051179 localization; GO:0051234 establishment of localization;	GO:0005215 transporter activity;
Glyma.06G090800.1.p	PREDICTED: receptor-like protein kinase HAIKU2 [Glycine max]	0.66	Down	Q1	5.97e-05	plasma membrane	108.6	47.377	11.1	11	15	11	1.211	1.253	1.206	0.774	0.836	0.813	GO:0016310 phosphorylation; GO:0044267 cellular protein metabolic process; GO:0044238 primary metabolic process; GO:0044237 cellular metabolic process; GO:0006796 phosphate-containing compound metabolic process; GO:0071704 organic substance metabolic process; GO:0008152 metabolic process; GO:0006468 protein phosphorylation; GO:0006793 phosphorus metabolic process; GO:0044260 cellular macromolecul…	"GO:0005524 ATP binding; GO:1901265 nucleoside phosphate binding; GO:0016773 phosphotransferase activity, alcohol group as acceptor; GO:0001882 nucleoside binding; GO:0043167 ion binding; GO:0004672 protein kinase activity; GO:0000166 nucleotide binding; GO:0097159 organic cyclic compound binding; GO:1901363 heterocyclic compound binding; GO:0032549 ribonucleoside binding; GO:0097367 carbohydrate…
Glyma.06G103900.1.p	PREDICTED: sugar transport protein 5-like [Glycine max]	0.655	Down	Q1	0.000176394	plasma membrane	55.033	85.65	8.4	4	10	1	1.273	1.182	1.22	0.8	0.774	0.832	GO:0006810 transport; GO:0055085 transmembrane transport; GO:0051179 localization; GO:0051234 establishment of localization;	GO:0022892 substrate-specific transporter activity; GO:0022891 substrate-specific transmembrane transporter activity; GO:0022857 transmembrane transporter activity; GO:0005215 transporter activity;
Glyma.07G267800.1.p	PREDICTED: oligopeptide transporter 3 [Glycine max]	0.653	Down	Q1	0.0002835	plasma membrane	83.298	11.596	5.4	4	5	4	1.258	1.241	1.179	0.775	0.854	0.774	GO:0006810 transport; GO:0055085 transmembrane transport; GO:0051179 localization; GO:0051234 establishment of localization;
Glyma.11G119500.2.p	sorbitol-like transporter [Glycine max]	0.65	Down	Q1	0.00065762	plasma membrane	56.552	22.735	10.3	5	11	5	1.189	1.255	1.198	0.774	0.807	0.787	GO:0006810 transport; GO:0055085 transmembrane transport; GO:0051179 localization; GO:0051234 establishment of localization;	GO:0022892 substrate-specific transporter activity; GO:0022891 substrate-specific transmembrane transporter activity; GO:0022857 transmembrane transporter activity; GO:0005215 transporter activity;
Glyma.08G056100.1.p	PREDICTED: potassium transporter 25-like [Glycine max]	0.616	Down	Q1	0.00035934	plasma membrane	88.37	3.5783	1.3	2	2	2	1.27	1.291	1.21	0.821	0.74	0.761	GO:0098655 cation transmembrane transport; GO:0034220 ion transmembrane transport; GO:0098660 inorganic ion transmembrane transport; GO:0030001 metal ion transport; GO:0071804 cellular potassium ion transport; GO:0044763 single-organism cellular process; GO:0044699 single-organism process; GO:0051234 establishment of localization; GO:0006810 transport; GO:0055085 transmembrane transport; GO:00068…	GO:0046873 metal ion transmembrane transporter activity; GO:0015075 ion transmembrane transporter activity; GO:0022892 substrate-specific transporter activity; GO:0015077 monovalent inorganic cation transmembrane transporter activity; GO:0022890 inorganic cation transmembrane transporter activity; GO:0008324 cation transmembrane transporter activity; GO:0022891 substrate-specific transmembrane tr…
Glyma.02G097400.2.p	PREDICTED: probably inactive leucine-rich repeat receptor-like protein kinase At3g28040 [Glycine max]	0.605	Down	Q1	0.0177986	plasma membrane	110.17	53.859	7.2	5	7	1	1.299	1.26	1.236	0.777	0.747	0.773	GO:0016310 phosphorylation; GO:0044267 cellular protein metabolic process; GO:0044238 primary metabolic process; GO:0044237 cellular metabolic process; GO:0006796 phosphate-containing compound metabolic process; GO:0071704 organic substance metabolic process; GO:0008152 metabolic process; GO:0006468 protein phosphorylation; GO:0006793 phosphorus metabolic process; GO:0044260 cellular macromolecul…	"GO:0005524 ATP binding; GO:1901265 nucleoside phosphate binding; GO:0016773 phosphotransferase activity, alcohol group as acceptor; GO:0001882 nucleoside binding; GO:0043167 ion binding; GO:0005515 protein binding; GO:0004672 protein kinase activity; GO:0000166 nucleotide binding; GO:0097159 organic cyclic compound binding; GO:1901363 heterocyclic compound binding; GO:0032549 ribonucleoside bind…
Glyma.19G010900.1.p	PREDICTED: potassium transporter 8-like [Glycine max]	0.592	Down	Q1	6.12e-05	plasma membrane	87.424	12.455	2.7	2	2	2	1.332	1.255	1.241	0.738	0.764	0.766	GO:0098655 cation transmembrane transport; GO:0034220 ion transmembrane transport; GO:0098660 inorganic ion transmembrane transport; GO:0030001 metal ion transport; GO:0071804 cellular potassium ion transport; GO:0044763 single-organism cellular process; GO:0044699 single-organism process; GO:0051234 establishment of localization; GO:0006810 transport; GO:0055085 transmembrane transport; GO:00068…	GO:0046873 metal ion transmembrane transporter activity; GO:0015075 ion transmembrane transporter activity; GO:0022892 substrate-specific transporter activity; GO:0015077 monovalent inorganic cation transmembrane transporter activity; GO:0022890 inorganic cation transmembrane transporter activity; GO:0008324 cation transmembrane transporter activity; GO:0022891 substrate-specific transmembrane tr…
Glyma.07G041000.1.p	PREDICTED: transmembrane protein 87A-like [Glycine max]	0.572	Down	Q1	0.00112396	plasma membrane	56.91	3.1366	3.7	2	2	1	1.27	1.27	1.343	0.694	0.765	0.763
Glyma.16G024500.2.p	PREDICTED: cytochrome b561 and DOMON domain-containing protein At3g61750-like isoform X2 [Glycine max]	0.543	Down	Q1	0.027836	plasma membrane	44.847	1.5471	2.5	1	1	1	1.322	1.313	1.323	0.768	0.835	0.548		GO:0055134 oxidation-reduction process
Glyma.04G036100.1.p	PREDICTED: protein NRT1/ PTR FAMILY 4.5-like [Glycine max]	0.436	Down	Q1	0.0045167	plasma membrane	67.956	25.507	6	3	4	2	1.434	1.42	1.426	0.621	0.61	0.636	GO:0006810 transport; GO:0051179 localization; GO:0051234 establishment of localization;	GO:0005215 transporter activity;
Protein accession	Protein accession number of database used for search
Protein description	Protein functional description
Gene name	Indicates the name of the gene that code for the protein sequence
MW [kDa]	Protein molecular weight ,unit [kDa]
Score	A simple rule to be used to judge whether a result is significant or not
Coverage [%]	Percent of identified peptdie sequence covering in protein sequence
#Peptides	Number of identified peptides
#PSMs	Number of spectrum which protein matched
#Unique peptides	Number of identified peptides that only come form this protein groups
