# Supplementary material for: Plasma membrane proteomic analysis by TMT-PRM provides insight into mechanisms of aluminum resistance in tamba black soybean roots tips
Source: PeerJ. 2020 Jun 10;8:e9312. doi: 10.7717/peerj.9312 (PMC7293186; doi:10.7717/peerj.9312)
Supplement: Supplemental Information 9 — The proteins numbered 1-9 with a good consistency between TMT and PRM results appear in the article. [file peerj-08-9312-s009.xlsx]

## Sheet: Sheet1
Table S3 Protein quantitative information by PRM
	Protein Accession	A1 Relative Abundance	A2 Relative Abundance	A3 Relative Abundance	C1 Relative Abundance	C2 Relative Abundance	C3 Relative Abundance	A Relative Abundance	C Relative Abundance	A/C Ratio	A/C Ratio (TMT)
1	Glyma.19G016400.1.p	1.18966	0.984915	1.22214	1.08722	0.636507	0.879563	1.13224	0.867764	1.30478	1.373
2	Glyma.09G144200.1.p	2.02714	1.12588	1.43218	0.628616	0.311573	0.474621	1.5284	0.471603	3.24085	3.924
3	Glyma.19G263100.1.p	1.21523	1.07415	1.15696	0.818522	0.682294	1.05285	1.14878	0.851221	1.34957	1.651
4	Glyma.10G047100.1.p	2.07702	1.50897	1.53775	0.357824	0.120644	0.397801	1.70791	0.292089	5.84722	3.768
5	Glyma.07G267800.1.p	1.00271	0.561797	0.629469	1.62545	0.986246	1.19433	0.731325	1.26868	0.576448	0.653
6	Glyma.20G179700.1.p	0.801086	0.880439	0.485817	1.31261	1.75087	0.769184	0.722447	1.27755	0.565493	0.698
7	Glyma.08G015300.1.p	0.81756	0.913072	0.729734	0.942852	1.46151	1.13527	0.820122	1.17988	0.69509	0.698
8	Glyma.02G080900.1.p	1.2868	0.620106	0.773293	1.34276	0.823053	1.15399	0.893399	1.1066	0.807337	0.674
9	Glyma.20G148200.1.p	0.134547	0.21708	0.0916416	1.43812	2.94859	1.17002	0.147756	1.85224	0.0797714	0.282
10	Glyma.19G169400.1.p	1.00744	0.449504	1.12668	1.09867	0.641513	1.6762	0.861206	1.13879	0.756244	1.645
11	Glyma.06G191400.4.p	0.695982	1.15416	0.926548	1.61879	1.30577	0.298752	0.925563	1.07444	0.86144	2.645
12	Glyma.20G121300.2.p	1.2608	0.843243	0.985952	1.11887	1.45132	0.339821	1.03	0.970003	1.06185	1.383
13	Glyma.10G186500.1.p	0.531143	0.650322	0.935472	1.25896	1.18262	1.44148	0.705646	1.29435	0.545172	1.406
14	Glyma.15G048300.1.p	1.57164	0.869593	0.42731	1.26327	0.783789	1.0844	0.956181	1.04382	0.91604	0.681
15	Glyma.08G194600.2.p	1.27157	0.930545	0.894971	1.02718	1.27455	0.601189	1.03236	0.96764	1.06689	1.45
16	Glyma.06G076100.1.p	1.39172	0.425273	0.700328	1.41996	0.854004	1.20871	0.839107	1.16089	0.722811	1.475
Note: the proteins numbered 1-9 with a good consistency between TMT and PRM results were shown in the manuscript.
