# Supplementary material for: Plasma membrane proteomic analysis by TMT-PRM provides insight into mechanisms of aluminum resistance in tamba black soybean roots tips
Source: PeerJ. 2020 Jun 10;8:e9312. doi: 10.7717/peerj.9312 (PMC7293186; doi:10.7717/peerj.9312)
Supplement: Supplemental Information 10 [file peerj-08-9312-s010.xlsx]

## Sheet: Sheet1
Al3+-induced transport related to PM proteins
Gene ID	FC	A/C Ratio	Protein Description	Substrate	Subcellular localization
Glyma.10G047100.1.p	3.768	0.000117793	Protein ALUMINUM SENSITIVE 3-like, ALS3	Al	plasma membrane
Glyma.03G175800.1.p	1.43	0.0068635	Protein ALUMINUM SENSITIVE 3, ALS3	Al	plasma membrane
Glyma.06G088300.3.p	0.74	0.021559	Amino acid transporter, AAT	Amino acid	plasma membrane
Glyma.17G041200.1.p	4.021	8.73e-07	ABCB 11	Auxin	plasma membrane
Glyma.13G119000.2.p	1.958	2.24e-05	ABCB 11	Auxin	plasma membrane
Glyma.19G016600.1.p	1.701	0.00056487	ABCB 15	Auxin	plasma membrane
Glyma.19G016400.1.p	1.373	0.000184028	ABCB 15	Auxin	plasma membrane
Glyma.02G008000.1.p	1.333	0.00033958	ABCB 4	Auxin	plasma membrane
Glyma.13G063700.1.p	0.748	0.0066391	ABCB 19	Auxin	plasma membrane
Glyma.13G296900.1.p	0.717	0.001181	Two pore calcium channel protein, TPC	Ca2+	plasma membrane
Glyma.19G038600.1.p	2.712	9.65e-05	Calcium-transporting ATPase	Ca2+	plasma membrane
Glyma.03G157700.1.p	1.898	0.0014768	Calcium-transporting ATPase	Ca2+	plasma membrane
Glyma.02G181800.1.p	5.284	7.83e-05	MATE efflux family protein, GmMATE	Citrate	plasma membrane
Glyma.13G203000.1.p	2.935	3.78e-06	MATE efflux family protein, GmMATE	Citrate	plasma membrane
Glyma.15G274600.4.p	1.435	0.0501803	Ferric reductase defective 3, GmMATE	Citrate	plasma membrane
Glyma.06G076100.1.p	1.475	0.000101402	Plasma membrane ATPase	H+	plasma membrane
Glyma.16G078100.1.p	1.335	0.0182214	ABCB 8	Iron	plasma membrane
Glyma.01G008200.1.p	0.66	0.00022382	ABCB 8	Iron	plasma membrane
Glyma.19G263100.1.p	1.651	0.000117344	Potassium transporter 5, PT5	K+	plasma membrane
Glyma.09G052700.2.p	0.693	0.042703	Potassium transporter 10, PT10	K+	plasma membrane
Glyma.08G056100.1.p	0.616	0.00035934	Potassium transporter 25, PT25	K+	plasma membrane
Glyma.19G010900.1.p	0.592	6.12e-05	Potassium transporter 8, PT8	K+	plasma membrane
Glyma.08G194600.2.p	1.45	3.71e-06	ABCC 8	K+	plasma membrane
Glyma.06G191300.1.p	1.909	3.1e-06	ABCA 2	Lipid	plasma membrane
Glyma.10G276600.1.p	0.769	0.000161598	Monocarboxylate transporter, MCT	Monocarboxylate	plasma membrane
Glyma.11G195200.1.p	1.58	0.00041551	High affinity nitrate transporter 2.4, NRT2.4	Nitrate	plasma membrane
Glyma.20G113000.1.p	0.666	0.000115744	MFS domain-containing protein	Nitrate	plasma membrane
Glyma.01G210500.1.p	2.628	3.84e-06	NRT1/ PTR FAMILY 6.3	Oligopeptide	plasma membrane
Glyma.18G064900.1.p	0.724	0.00038051	NRT1/ PTR FAMILY 8.1	Oligopeptide	plasma membrane
Glyma.03G122900.1.p	0.746	0.0033594	NRT1/ PTR FAMILY 3.1	Oligopeptide	plasma membrane
Glyma.10G183900.1.p	0.707	5.81e-05	NRT1-3	Oligopeptide	plasma membrane
Glyma.04G036100.1.p	0.436	0.0045167	NRT1/ PTR FAMILY 4.5	Oligopeptide	plasma membrane
Glyma.07G267800.1.p	0.653	0.0002835	Oligopeptide transporter 3	Oligopeptide	plasma membrane
Glyma.05G178900.3.p	1.349	0.00023563	ABCD 1	Peroxisomal	plasma membrane
Glyma.10G186500.1.p	1.406	0.0128246	phosphate transporter 7	Phosphate	plasma membrane
Glyma.02G129500.2.p	1.344	0.00129988	Phospholipid-transporting ATPase	Phospholipid	plasma membrane
Glyma.06G191400.4.p	2.645	1.73e-05	ABCA 7	Phospholipid	plasma membrane
Glyma.13G186600.2.p	1.932	0.00044078	MFS domain-containing protein	Sugar	plasma membrane
Glyma.11G119500.2.p	0.65	0.00065762	Polyol transporter 5	Sugar	plasma membrane
Glyma.11G004800.2.p	1.435	3.61e-05	sugar transport protein 13	Sugar	plasma membrane
Glyma.06G103900.1.p	0.655	0.000176394	sugar transport protein 5	Sugar	plasma membrane
Glyma.02G145100.1.p	1.392	0.00181831	sulfate transporter 3.1	Sulfate	plasma membrane
Glyma.13G091100.2.p	1.383	4.03e-05	EamA-like transporter family	Unknown	plasma membrane
Glyma.19G255300.2.p	1.325	0.012503	Cyclic nucleotide-gated ion channel 11, CNGC 11	Unknown	plasma membrane
Glyma.09G179000.1.p	1.306	0.0027014	Protein DETOXIFICATION 16-like	Unknown	plasma membrane
Glyma.11G228000.1.p	0.76	0.0157834	Aquaporin PIP1-5	Water	plasma membrane
Glyma.02G255000.4.p	0.751	0.038959	Aquaporin PIP1-4	Water	plasma membrane
Glyma.20G179700.1.p	0.698	0.0071786	Aquaporin PIP2-1	Water	plasma membrane
Glyma.08G015300.1.p	0.698	6.07e-05	Aquaporin PIP1-2	Water	plasma membrane
Glyma.12G075400.1.p	0.71	0.00037882	Aquaporin PIP2-4	Water	plasma membrane
Glyma.11G146500.1.p	0.66	0.00092047	Aquaporin PIP2-7	Water	plasma membrane
Al-affected PM proteins related to modifying cell wall composition
Gene ID	FC		Protein Description	Category	Subcellular localization
Glyma.04G067900.1.p	0.75	0.00122356	Cellulose synthase	CESA	plasma membrane
Glyma.11G237800.1.p	0.74	2.09e-05	C2 domain-containing protein	CESA	plasma membrane
Glyma.02G080900.1.p	0.674	0.00101514	Cellulose synthase	CESA	plasma membrane
Glyma.20G033800.1.p	1.315	0.009336	Casparian strip membrane protein 5	CASP	plasma membrane
Glyma.18G290100.1.p	0.747	0.00125765	CASP-like protein	CASP	plasma membrane
Al-affected PM proteins associated with defense responses
Gene ID	FC		Protein Description	Category	Subcellular localization
Glyma.09G144200.1.p	3.924	1.6e-07	probable methyltransferase PMT16	PMT	plasma membrane
Glyma.04G211300.1.p	0.727	0.0038023	probable methyltransferase PMT26	PMT	plasma membrane
Glyma.16G024500.2.p	0.543	0.027836	Cytochrome B561	Cytochrome	plasma membrane
Glyma.03G093600.2.p	1.774	0.00112085	MLO-like protein 15	MLO	plasma membrane
Glyma.07G033500.1.p	1.841	1.64e-05	Pleiotropic drug resistance protein 1-like	PDR	plasma membrane
Glyma.19G169400.1.p	1.645	1.59e-05	Pleiotropic drug resistance protein 1-like	PDR	plasma membrane
Expression changes of PM proteins related to signal transduction
Gene ID	FC		Protein Description	Category	Subcellular localization
Glyma.07G072500.1.p	1.348	0.0080583	Calcium-dependent lipid-binding family protein	CaLB	plasma membrane
Glyma.05G199200.1.p	1.514	0.0088007	Calnexin homolog	Calnexin	plasma membrane
Glyma.13G272100.3.p	1.313	0.0044032	Calcium-binding EF-hand protein	Calmodulin	plasma membrane
Glyma.15G021900.1.p	1.703	2.29e-05	Protein tyrosine kinase	PK	plasma membrane
Glyma.20G138100.1.p	1.77	0.00107749	Cysteine-rich receptor-like protein kinase 28	RLK	plasma membrane
Glyma.10G253100.1.p	1.676	0.00075792	Cysteine-rich receptor-like protein kinase 26	RLK	plasma membrane
Glyma.20G140100.1.p	1.572	1.79e-05	Cysteine-rich receptor-like protein kinase 25	RLK	plasma membrane
Glyma.16G093900.3.p	1.425	0.0037421	G-type lectin S-receptor-like serine/threonine-protein kinase	RLK	plasma membrane
Glyma.13G248500.1.p	0.699	0.00121828	G-type lectin S-receptor-like serine/threonine-protein kinase	RLK	plasma membrane
Glyma.17G224300.2.p	1.456	0.00069958	Lectin-like receptor kinase	RLK	plasma membrane
Glyma.04G190400.1.p	1.345	0.026822	leucine-rich repeat receptor-like protein kinase	RLK	plasma membrane
Glyma.10G081300.1.p	0.749	0.0005792	Receptor protein kinase TMK1-like	RLK	plasma membrane
Glyma.17G156300.1.p	0.745	0.00121667	Leucine-rich repeat receptor-like protein kinase BAM1	RLK	plasma membrane
Glyma.05G247300.1.p	0.736	0.0028013	Probable inactive receptor kinase	RLK	plasma membrane
Glyma.06G090800.1.p	0.66	5.97e-05	receptor-like protein kinase HAIKU2	RLK	plasma membrane
Glyma.02G097400.2.p	0.605	0.0177986	leucine-rich repeat receptor-like protein kinase	RLK	plasma membrane
Glyma.07G041000.1.p	0.572	0.00112396	Lung seven transmembrane receptor-like protein	RLP	plasma membrane
Glyma.15G048300.1.p	0.681	2.11e-05	Lung seven transmembrane receptor-like protein	RLP	plasma membrane
