# Supplementary material for: Plasma membrane proteomic analysis by TMT-PRM provides insight into mechanisms of aluminum resistance in tamba black soybean roots tips
Source: PeerJ. 2020 Jun 10;8:e9312. doi: 10.7717/peerj.9312 (PMC7293186; doi:10.7717/peerj.9312)
Supplement: Supplemental Information 11 [file peerj-08-9312-s011.xlsx]

## Sheet: Sheet1
Glyma.01G210500.1
		Cq	Cq Mean		Cq	Cq Mean	△△Ct	2-△△Ct	Relative expression	Error bar
CK-1	18sRNA-1	18.29	18.35	Glyma.01G210500.1-1	19.97	19.94	-1.71667	3.28676	3.08678	0.308015
	18sRNA-2	18.36	18.35	Glyma.01G210500.1-2	19.92	19.94
	18sRNA-3	18.4	18.35	Glyma.01G210500.1-3	19.93	19.81
Al-1	18sRNA-1	18.13	18.2	Glyma.01G210500.1-1	18.09	18.0733
	18sRNA-2	18.16	18.2	Glyma.01G210500.1-2	18.01	18.07
	18sRNA-3	18.21	18.2	Glyma.01G210500.1-3	18.12	18.07
CK-2	18sRNA-1	17.54	17.56	Glyma.01G210500.1-1	19.12	19.0767	-1.69667	3.24151
	18sRNA-2	17.64	17.56	Glyma.01G210500.1-2	19.07	19.0767
	18sRNA-3	17.5	17.56	Glyma.01G210500.1-3	19.04	19.0767
Al-2	18sRNA-1	18.27	18.33	Glyma.01G210500.1-1	18.15	18.1933
	18sRNA-2	18.34	18.33	Glyma.01G210500.1-2	18.24	18.1933
	18sRNA-3	18.37	18.33	Glyma.01G210500.1-3	18.19	18.19
CK-3	18sRNA-1	18.23	18.3	Glyma.01G210500.1-1	19.66	19.56
	18sRNA-2	18.32	18.3	Glyma.01G210500.1-2	19.55	19.56
	18sRNA-3	18.35	18.3	Glyma.01G210500.1-3	19.47	19.56
Al-3	18sRNA-1	18.14	18.13	Glyma.01G210500.1-1	17.96	17.94	-1.45	2.73208
	18sRNA-2	18.19	18.13	Glyma.01G210500.1-2	17.94	17.94
	18sRNA-3	18.07	18.13	Glyma.01G210500.1-3	17.92	17.94
Glyma.02G181800.1
		Cq	Cq Mean		Cq	Cq Mean	△△Ct	2-△△Ct	Relative expression	Error bar
CK-1	18sRNA-1	18.29	18.35	Glyma.02G181800.1-1	26.41	26.3633	-2.99333	7.96312	7.27575	0.961063
	18sRNA-2	18.36	18.35	Glyma.02G181800.1-2	26.32	26.3633
	18sRNA-3	18.4	18.35	Glyma.02G181800.1-3	26.36	26.3633
Al-1	18sRNA-1	18.13	18.2	Glyma.02G181800.1-1	23.22	23.22
	18sRNA-2	18.16	18.2	Glyma.02G181800.1-2	23.25	23.22
	18sRNA-3	18.21	18.2	Glyma.02G181800.1-3	23.19	23.22
CK-2	18sRNA-1	17.54	17.56	Glyma.02G181800.1-1	25.84	25.8933	-2.72333	6.60397
	18sRNA-2	17.64	17.56	Glyma.02G181800.1-2	25.91	25.8933
	18sRNA-3	17.5	17.56	Glyma.02G181800.1-3	25.93	25.8933
Al-2	18sRNA-1	18.27	18.33	Glyma.02G181800.1-1	23.94	23.94
	18sRNA-2	18.34	18.33	Glyma.02G181800.1-2	23.91	23.91
	18sRNA-3	18.37	18.33	Glyma.02G181800.1-3	23.97	23.97
CK-3	18sRNA-1	18.23	18.3	Glyma.02G181800.1-1	26.25	26.2567	-2.86	7.26015
	18sRNA-2	18.32	18.3	Glyma.02G181800.1-2	26.19	26.2567
	18sRNA-3	18.35	18.3	Glyma.02G181800.1-3	26.33	26.2567
Al-3	18sRNA-1	18.14	18.13	Glyma.02G181800.1-1	23.25	23.2267
	18sRNA-2	18.19	18.13	Glyma.02G181800.1-2	23.21	23.2267
	18sRNA-3	18.07	18.13	Glyma.02G181800.1-3	23.22	23.2267
Glyma.10G047100.1
		Cq	Cq Mean		Cq	Cq Mean	△△Ct	2-△△Ct	Relative expression	Error bar
CK-1	18sRNA-1	18.29	18.35	Glyma.10G047100.1-1	25.71	25.7333	-3.55	11.7127	12.0111	1.18768
	18sRNA-2	18.36	18.35	Glyma.10G047100.1-2	25.76	25.7333
	18sRNA-3	18.4	18.35	Glyma.10G047100.1-3	25.73	25.7333
Al-1	18sRNA-1	18.13	18.2	Glyma.10G047100.1-1	22.01	22.0333
	18sRNA-2	18.16	18.2	Glyma.10G047100.1-2	22.05	22.0333
	18sRNA-3	18.21	18.2	Glyma.10G047100.1-3	22.04	22.0333
CK-2	18sRNA-1	17.54	17.56	Glyma.10G047100.1-1	25.33	25.35	-3.74333	13.3923
	18sRNA-2	17.64	17.56	Glyma.10G047100.1-2	25.31	25.35
	18sRNA-3	17.5	17.56	Glyma.10G047100.1-3	25.41	25.35
Al-2	18sRNA-1	18.27	18.33	Glyma.10G047100.1-1	22.33	22.3567
	18sRNA-2	18.34	18.33	Glyma.10G047100.1-2	22.35	22.3567
	18sRNA-3	18.37	18.33	Glyma.10G047100.1-3	22.39	22.3567
CK-3	18sRNA-1	18.23	18.3	Glyma.10G047100.1-1	25.54	25.54	-3.45	10.9283
	18sRNA-2	18.32	18.3	Glyma.10G047100.1-2	25.57
	18sRNA-3	18.35	18.3	Glyma.10G047100.1-3	25.51
Al-3	18sRNA-1	18.14	18.13	Glyma.10G047100.1-1	21.98	21.92
	18sRNA-2	18.19	18.13	Glyma.10G047100.1-2	21.86
	18sRNA-3	18.07	18.13	Glyma.10G047100.1-3	21.92
Glyma.09G144200.1
		Cq	Cq Mean		Cq	Cq Mean	△△Ct	2-△△Ct	Relative expression	Error bar
CK-1	18sRNA-1	18.29	18.35	Glyma.09G144200.1-1	27.33	27.3067	-2.73333	6.6499	6.30223	0.483877
	18sRNA-2	18.36	18.35	Glyma.09G144200.1-2	27.28	27.3067
	18sRNA-3	18.4	18.35	Glyma.09G144200.1-3	27.31	27.3067
Al-1	18sRNA-1	18.13	18.2	Glyma.09G144200.1-1	24.52	24.4233
	18sRNA-2	18.16	18.2	Glyma.09G144200.1-2	24.44	24.4233
	18sRNA-3	18.21	18.2	Glyma.09G144200.1-3	24.31	24.4233
CK-2	18sRNA-1	17.54	17.56	Glyma.09G144200.1-1	26.63	26.6567	-2.57667	5.9656
	18sRNA-2	17.64	17.56	Glyma.09G144200.1-2	26.65	26.6567
	18sRNA-3	17.5	17.56	Glyma.09G144200.1-3	26.69	26.6567
Al-2	18sRNA-1	18.27	18.33	Glyma.09G144200.1-1	24.89	24.85
	18sRNA-2	18.34	18.33	Glyma.09G144200.1-2	24.83	24.85
	18sRNA-3	18.37	18.33	Glyma.09G144200.1-3	24.83	24.85
CK-3	18sRNA-1	18.23	18.3	Glyma.09G144200.1-1	27.11	27.15	-2.65333	6.29119
	18sRNA-2	18.32	18.3	Glyma.09G144200.1-2	27.15	27.15
	18sRNA-3	18.35	18.3	Glyma.09G144200.1-3	27.19	27.15
Al-3	18sRNA-1	18.14	18.13	Glyma.09G144200.1-1	24.32	24.3267
	18sRNA-2	18.19	18.13	Glyma.09G144200.1-2	24.37	24.3267
	18sRNA-3	18.07	18.13	Glyma.09G144200.1-3	24.29	24.3267
Glyma.13G203000.1
		Cq	Cq Mean		Cq	Cq Mean	△△Ct	2-△△Ct	Relative expression	Error bar
CK-1	18sRNA-1	18.29	18.35	Glyma.13G203000.1-1	26.77	26.78	-3.72667	13.2385	14.8917	1.07379
	18sRNA-2	18.36	18.35	Glyma.13G203000.1-2	26.76	26.81
	18sRNA-3	18.4	18.35	Glyma.13G203000.1-3	26.81	26.81
Al-1	18sRNA-1	18.13	18.1667	Glyma.13G203000.1-1	22.91	22.87
	18sRNA-2	18.16	18.17	Glyma.13G203000.1-2	22.87	22.87
	18sRNA-3	18.21	18.17	Glyma.13G203000.1-3	22.83	22.87
CK-2	18sRNA-1	17.54	17.56	Glyma.13G203000.1-1	26.13	26.1733	-3.88333	14.7571
	18sRNA-2	17.64	17.56	Glyma.13G203000.1-2	26.18	26.17
	18sRNA-3	17.5	17.56	Glyma.13G203000.1-3	26.21	26.17
Al-2	18sRNA-1	18.27	18.3267	Glyma.13G203000.1-1	23.01	23.0567
	18sRNA-2	18.34	18.33	Glyma.13G203000.1-2	23.07	23.06
	18sRNA-3	18.37	18.33	Glyma.13G203000.1-3	23.09	23.06
CK-3	18sRNA-1	18.23	18.3	Glyma.13G203000.1-1	26.91	26.94	-4.06	16.6795
	18sRNA-2	18.32	18.3	Glyma.13G203000.1-2	26.97	26.93
	18sRNA-3	18.35	18.3	Glyma.13G203000.1-3	26.94	26.93
Al-3	18sRNA-1	18.14	18.1333	Glyma.13G203000.1-1	22.74	22.7133
	18sRNA-2	18.19	18.13	Glyma.13G203000.1-2	22.71	22.73
	18sRNA-3	18.07	18.13	Glyma.13G203000.1-3	22.69	22.73
Glyma.06G076100.1
		Cq	Cq Mean		Cq	Cq Mean	△△Ct	2-△△Ct	Relative expression	Error bar
CK-1	18sRNA-1	18.29	18.35	Glyma.06G076100.1-1	19.85	19.9167	-0.22	1.16473	1.04662	0.138991
	18sRNA-2	18.36	18.35	Glyma.06G076100.1-2	19.91	19.9167
	18sRNA-3	18.4	18.35	Glyma.06G076100.1-3	19.99	19.9167
Al-1	18sRNA-1	18.13	18.1667	Glyma.06G076100.1-1	19.52	19.5133
	18sRNA-2	18.16	18.17	Glyma.06G076100.1-2	19.49	19.5133
	18sRNA-3	18.21	18.17	Glyma.06G076100.1-3	19.53	19.5133
CK-2	18sRNA-1	17.54	17.56	Glyma.06G076100.1-1	19.02	19.1067	0.0466667	0.968171
	18sRNA-2	17.64	17.56	Glyma.06G076100.1-2	19.16	19.1067
	18sRNA-3	17.5	17.56	Glyma.06G076100.1-3	19.14	19.1067
Al-2	18sRNA-1	18.27	18.3267	Glyma.06G076100.1-1	19.99	19.92
	18sRNA-2	18.34	18.33	Glyma.06G076100.1-2	19.85	19.92
	18sRNA-3	18.37	18.33	Glyma.06G076100.1-3	19.92	19.92
CK-3	18sRNA-1	18.23	18.3	Glyma.06G076100.1-1	20.21	20.2633	-0.01	1.00696
	18sRNA-2	18.32	18.3	Glyma.06G076100.1-2	20.32	20.2633
	18sRNA-3	18.35	18.3	Glyma.06G076100.1-3	20.26	20.2633
Al-3	18sRNA-1	18.14	18.1333	Glyma.06G076100.1-1	20.09	20.0867
	18sRNA-2	18.19	18.13	Glyma.06G076100.1-2	20.11	20.0867
	18sRNA-3	18.07	18.13	Glyma.06G076100.1-3	20.06	20.0867
Glyma.11G146500.1
		Cq	Cq Mean		Cq	Cq Mean	△△Ct	2-△△Ct	Relative expression	Error bar
CK-1	18sRNA-1	18.29	18.35	Glyma.11G146500.1-1	22.22	22.2467	0.256667	0.83702	0.921917	0.115245
	18sRNA-2	18.36	18.35	Glyma.11G146500.1-2	22.26	22.2467
	18sRNA-3	18.4	18.35	Glyma.11G146500.1-3	22.26	22.2467
Al-1	18sRNA-1	18.13	18.1667	Glyma.11G146500.1-1	22.36	22.32
	18sRNA-2	18.16	18.17	Glyma.11G146500.1-2	22.32	22.32
	18sRNA-3	18.21	18.17	Glyma.11G146500.1-3	22.28	22.32
CK-2	18sRNA-1	17.54	17.56	Glyma.11G146500.1-1	21.56	21.5567	0	1
	18sRNA-2	17.64	17.56	Glyma.11G146500.1-2	21.59	21.5567
	18sRNA-3	17.5	17.56	Glyma.11G146500.1-3	21.52	21.5567
Al-2	18sRNA-1	18.27	18.3267	Glyma.11G146500.1-1	22.36	22.3233
	18sRNA-2	18.34	18.33	Glyma.11G146500.1-2	22.32	22.3233
	18sRNA-3	18.37	18.33	Glyma.11G146500.1-3	22.29	22.3233
CK-3	18sRNA-1	18.23	18.3	Glyma.11G146500.1-1	22.58	22.6133	0.106667	0.928731
	18sRNA-2	18.32	18.3	Glyma.11G146500.1-2	22.64	22.6133
	18sRNA-3	18.35	18.3	Glyma.11G146500.1-3	22.62	22.6133
Al-3	18sRNA-1	18.14	18.1333	Glyma.11G146500.1-1	22.52	22.5533
	18sRNA-2	18.19	18.13	Glyma.11G146500.1-2	22.56	22.5533
	18sRNA-3	18.07	18.13	Glyma.11G146500.1-3	22.58	22.5533
Glyma.17G041200.1
		Cq	Cq Mean		Cq	Cq Mean	△△Ct	2-△△Ct	Relative expression	Error bar
CK-1	18sRNA-1	18.29	18.35	Glyma.17G041200.1-1	24.32	24.2867	0.0466667	0.968171	0.968524	0.0830875
	18sRNA-2	18.36	18.35	Glyma.17G041200.1-2	24.26	24.2867
	18sRNA-3	18.4	18.35	Glyma.17G041200.1-3	24.28	24.2867
Al-1	18sRNA-1	18.13	18.1667	Glyma.17G041200.1-1	24.18	24.15
	18sRNA-2	18.16	18.17	Glyma.17G041200.1-2	24.16	24.15
	18sRNA-3	18.21	18.17	Glyma.17G041200.1-3	24.11	24.15
CK-2	18sRNA-1	17.54	17.56	Glyma.17G041200.1-1	23.75	23.71	0.233333	0.850667
	18sRNA-2	17.64	17.56	Glyma.17G041200.1-2	23.71	23.71
	18sRNA-3	17.5	17.56	Glyma.17G041200.1-3	23.67	23.71
Al-2	18sRNA-1	18.27	18.3267	Glyma.17G041200.1-1	24.69	24.71
	18sRNA-2	18.34	18.33	Glyma.17G041200.1-2	24.71	24.71
	18sRNA-3	18.37	18.33	Glyma.17G041200.1-3	24.73	24.71
CK-3	18sRNA-1	18.23	18.3	Glyma.17G041200.1-1	24.56	24.5933	-0.12	1.08673
	18sRNA-2	18.32	18.3	Glyma.17G041200.1-2	24.6	24.5933
	18sRNA-3	18.35	18.3	Glyma.17G041200.1-3	24.62	24.5933
Al-3	18sRNA-1	18.14	18.1333	Glyma.17G041200.1-1	24.28	24.3067
	18sRNA-2	18.19	18.13	Glyma.17G041200.1-2	24.32	24.3067
	18sRNA-3	18.07	18.13	Glyma.17G041200.1-3	24.32	24.3067
Glyma.15G274600.4
		Cq	Cq Mean		Cq	Cq Mean	△△Ct	2-△△Ct	Relative expression	Error bar
CK-1	18sRNA-1	18.29	18.35	Glyma.15G274600.4-1	24.37	24.33	0.1	0.933033	0.95966	0.128464
	18sRNA-2	18.36	18.35	Glyma.15G274600.4-2	24.33	24.33
	18sRNA-3	18.4	18.35	Glyma.15G274600.4-3	24.29	24.33
Al-1	18sRNA-1	18.13	18.1667	Glyma.15G274600.4-1	24.24	24.2467
	18sRNA-2	18.16	18.17	Glyma.15G274600.4-2	24.28	24.2467
	18sRNA-3	18.21	18.17	Glyma.15G274600.4-3	24.22	24.2467
CK-2	18sRNA-1	17.54	17.56	Glyma.15G274600.4-1	24.11	24.0767	-0.156667	1.11471
	18sRNA-2	17.64	17.56	Glyma.15G274600.4-2	24.05	24.0767
	18sRNA-3	17.5	17.56	Glyma.15G274600.4-3	24.07	24.0767
Al-2	18sRNA-1	18.27	18.3267	Glyma.15G274600.4-1	24.66	24.6867
	18sRNA-2	18.34	18.33	Glyma.15G274600.4-2	24.72	24.6867
	18sRNA-3	18.37	18.33	Glyma.15G274600.4-3	24.68	24.6867
CK-3	18sRNA-1	18.23	18.3	Glyma.15G274600.4-1	24.22	24.2467	0.266667	0.831238
	18sRNA-2	18.32	18.3	Glyma.15G274600.4-2	24.24	24.2467
	18sRNA-3	18.35	18.3	Glyma.15G274600.4-3	24.28	24.2467
Al-3	18sRNA-1	18.14	18.1333	Glyma.15G274600.4-1	24.34	24.3467
	18sRNA-2	18.19	18.13	Glyma.15G274600.4-2	24.38	24.3467
	18sRNA-3	18.07	18.13	Glyma.15G274600.4-3	24.32	24.3467

## Sheet: Sheet2
	18sRNA	Glyma.13G203000.1	△△Ct	2-△△Ct	Relative expression
CK-1	18.35	26.81	-3.79	12.99	14.6833
Al-1	18.2	22.87
CK-2	17.56	26.17	-3.88	14.72
Al-2	18.33	23.06
CK-3	18.3	26.93	-4.03	16.34
Al-3	18.13	22.73
