# Supplementary material for: Plasma membrane proteomic analysis by TMT-PRM provides insight into mechanisms of aluminum resistance in tamba black soybean roots tips
Source: PeerJ. 2020 Jun 10;8:e9312. doi: 10.7717/peerj.9312 (PMC7293186; doi:10.7717/peerj.9312)
Supplement: Supplemental Information 12 [file peerj-08-9312-s012.xlsx]

## Sheet: Sheet1
	Citrate content（μM/L）	0	1	2	4	6	10	（-）NADH				Reaction 1	2 ml
	A1	1246	1443	1268	1173	1223	1206	61.46				sample solution	1.9 ml
	A2	1220	1360	1107	904.9	851	593.8	70.91				Tris-HCl	95 μL
	A1-A2	26	83	161	268.1	372	612.2	-9.45				LDH and MDH	4 μL
		35.45	92.45	170.45	277.55	381.45	621.65					Mixed to record stable reading A1
	Citrate content（μM/L）	0	1	2	4	6	10					Then add 5 μL CL to mix, scan and record the stable reading A2
	AS	35.45	92.45	170.45	277.55	381.45	621.65
												Reaction 2	2 ml
												sample solution	1.9 ml
												Tris-HCl	95 μL
												LDH and MDH	4 μL
												NADH	1.2 μL
												Mixed to record stable reading A1'
												Then add 5 μL CL to mix, scan and record the stable reading A2'
Samples
CK-1
CK-2
CK-3
CK-4
CK-5	(-)NADH			(+)NADH					root weight	volume		Citrate secretion
1d-1	A1	A2	A1-A2	A1'	A2'	A1'-A2'	A1'-A2'+A2-A1	As	(g)	(ml)		(μM/g FW)	Error bar
1d-2	398.6	407.8	-9.2	1426	1377	49	58.2	0.302591	2.103	500	0.0757291	0.10142	0.0672412
1d-3	402.1	411.5	-9.4	1356	1307	49	58.4	0.306036	2.231	500	0.072197
1d-4	428.3	443.5	-15.2	1511	1439	72	87.2	0.802143	2.086	500	0.202388
1d-5	416.6	424.7	-8.1	1462	1401	61	69.1	0.490353	1.986	500	0.12995
2d-1	462.7	477.1	-14.4	1395	1362	33	47.4	0.116551	2.286	500	0.026834
2d-2	404.2	417.7	-13.5	1538	1129	409	422.5	6.578	2.205	500	1.57012	1.70662	0.151168
2d-3	368.5	392.6	-24.1	1356	969	387	411.1	6.38162	2.056	500	1.63363
2d-4	403.2	429.4	-26.2	1431	985	446	472.2	7.43413	2.026	500	1.93124
2d-5	396	415.3	-19.3	1397	932	465	484.3	7.64256	2.246	500	1.79092
3d-1	500.1	522.5	-22.4	1423	988	435	457.4	7.17918	2.351	500	1.6072
3d-2	448	497.1	-49.1	1507	781	726	775.1	12.6519	2.112	500	3.15288	3.0207	0.194569
3d-3	317.1	347.6	-30.5	1451	683	768	798.5	13.055	2.268	500	3.02955
3d-4	379.8	422.4	-42.6	1315	704	611	653.6	10.5589	1.987	500	2.79684
3d-5	383.7	420.9	-37.2	1472	692	780	817.2	13.3771	2.158	500	3.26254
4d-1	417	456.4	-39.4	1418	687	731	770.4	12.5709	2.312	500	2.86171
4d-2	395	438.6	-43.6	1628	616	1012	1055.6	17.4837	1.932	500	4.76292	4.24463	0.351227
4d-3	552.9	587.8	-34.9	1530	582	948	982.9	16.2314	2.039	500	4.18972
4d-4	389.8	448.6	-58.8	1385	513	872	930.8	15.3339	2.128	500	3.79253
4d-5	396.6	415.9	-19.3	1453	486	967	986.3	16.29	2.068	500	4.14588
5d-1	427	467.8	-40.8	1536	527	1009	1049.8	17.3838	2.112	500	4.33209
5d-2	426.5	429.7	-3.2	1536	387	1149	1152.2	19.1478	2.029	500	4.96687	4.75375	0.315186
5d-3	435.1	486.2	-51.1	1420	409	1011	1062.1	17.5957	2.202	500	4.20568
5d-4	379.6	429.2	-49.6	1459	406	1053	1102.6	18.2934	2.006	500	4.79964
5d-5	412.5	489.8	-77.3	1637	493	1144	1221.3	20.3381	2.158	500	4.96026
6d-1	419.2	468.5	-49.3	1395	364	1031	1080.3	17.9092	1.949	500	4.83628
6d-2	415.3	467.9	-52.6	1436	249	1187	1239.6	20.6533	2.093	500	5.19358	5.09673	0.322709
6d-3	452.7	494.2	-41.5	1463	302	1161	1202.5	20.0142	2.287	500	4.60595
6d-4	456.3	487.5	-31.2	1575	357	1218	1249.2	20.8187	2.153	500	5.08927
6d-5	396.7	453.1	-56.4	1487	348	1139	1195.4	19.8919	1.902	500	5.50443
	422.5	476.3	-53.8	1623	365	1258	1311.8	21.897	2.264	500	5.09044
	395.4	456.3	-60.9	1398	231	1167	1227.9	20.4518	2.104	500	5.11601	5.23225	0.344677
Samples	426.3	485.7	-59.4	1477	263	1214	1273.4	21.2355	2.067	500	5.40716
	423.8	443.1	-19.3	1469	313	1156	1175.3	19.5457	2.153	500	4.77808
0μM-1	416.5	444.9	-28.4	1357	226	1131	1159.4	19.2718	1.966	500	5.15923
0μM-2	387.5	443.2	-55.7	1516	254	1262	1317.7	21.9987	2.031	500	5.70076
0μM-3
0μM-4
0μM-5	（-）NADH			（+）NADH					root weight	volume		Citrate secretion
25μM-1	A1	A2	A1-A2	A1'	A2'	A1'-A2'	A1'-A2'+A2-A1	As	(g)	(ml)		(μM/g FW)	Error bar
25μM-2	418.3	427.9	-9.6	1364	1327	37	46.6	0.10277	2.255	500	0.0239864	0.0562173	0.0331825
25μM-3	395.4	402.7	-7.3	1423	1381	42	49.3	0.14928	2.169	500	0.0362233
25μM-4	406.1	415.4	-9.3	1395	1339	56	65.3	0.424895	2.037	500	0.109783
25μM-5	417.5	424.7	-7.2	1426	1381	45	52.2	0.199235	2.156	500	0.0486366
50μM-1	436.5	456.2	-19.7	1487	1451	36	55.7	0.259526	2.187	500	0.0624566
50μM-2	434.2	456.9	-22.7	1409	1243	166	188.7	2.55058	2.178	500	0.616349	0.606857	0.0658769
50μM-3	413.7	435.9	-22.2	1467	1271	196	218.2	3.05874	2.456	500	0.655482
50μM-4	379.5	392.1	-12.6	1379	1187	192	204.6	2.82447	2.198	500	0.676325
50μM-5	345.8	376.3	-30.5	1354	1221	133	163.5	2.11648	2.176	500	0.51192
75μM-1	412.7	436.3	-23.6	1502	1369	133	156.6	1.99762	1.831	500	0.574211
75μM-2	361.3	386.4	-25.1	1461	1067	394	419.1	6.51943	2.097	500	1.63628	1.68577	0.153092
75μM-3	395.7	421.1	-25.4	1369	932	437	462.4	7.26531	2.268	500	1.686
75μM-4	298.4	341.8	-43.4	1341	912	429	472.4	7.43757	2.011	500	1.94655
75μM-5	344.6	363.7	-19.1	1444	1057	387	406.1	6.29549	2.126	500	1.55852
100μM-1	283.1	322.7	-39.6	1492	1105	387	426.6	6.64863	2.185	500	1.6015
100μM-2	401.8	426.1	-24.3	1447	1052	395	419.3	6.52288	2.166	500	1.58499	1.71325	0.163366
100μM-3	336.1	397.3	-61.2	1532	1121	411	472.2	7.43413	2.231	500	1.75379
100μM-4	412.3	454.7	-42.4	1465	1089	376	418.4	6.50737	2.276	500	1.5048
100μM-5	355.3	367.8	-12.5	1309	877	432	444.5	6.95697	1.995	500	1.83537
	370.4	411.2	-40.8	1396	923	473	513.8	8.15073	2.273	500	1.88731
	389.2	412.3	-23.1	1382	967	415	438.1	6.84672	2.029	500	1.77602	1.69992	0.180914
	403.1	436.8	-33.7	1477	1075	402	435.7	6.80538	2.184	500	1.64001
	380.2	409	-28.8	1341	946	395	423.8	6.60039	2.352	500	1.47699
	397.6	419.7	-22.1	1306	881	425	447.1	7.00176	2.241	500	1.64442
	260.5	308.3	-47.8	1214	763	451	498.8	7.89234	2.117	500	1.96215
